# Supplementary material for: A sequence-based machine learning model for predicting antigenic distance for H3N2 influenza virus
Source: Front Microbiol. 2024 Jan 19;15:1345794. doi: 10.3389/fmicb.2024.1345794 (PMC10834737; doi:10.3389/fmicb.2024.1345794)
Supplement: Supplementary file 5 [file Data_Sheet_3.FASTA]

>WDK29185 A/Mississippi/51/2022 2022/11/30 HA
QKIPGNNNSTATLCLGHHAVPNGTIVKTITNDRIEVTNATELVQNSSIGEICGSPHQILDGGNCTLIDALLGDPQCDGFQNKEWDLFVERSRANSNCYPYDVPGYASLRSLVASSGTLEFKNESFNWTGVKQNGTSSACIRGSSSSFFSRLNWLTSLNNIYPAQNVTMPNKEQFDKLYIWGVHHPDTDKNQISLFAQSSGRITVSTKRSQQAVIPNIGSRPRIRDIPSRISIYWTIVKPGDILLINSTGNLIAPRGYFKIRSGKSSIMRSDAPIGRCKSECITPNGSIPNDKPFQNVNRITYGACPRYVKQSTLKLATGMRNVPEKQT
>WES75607 A/California/177/2022 2022/11/30 HA
QKIPGNDNSTATLCLGHHAVPNGTIVKTITNDRIEVTNATELVQNSSIGKICNSPLQILDGGNCTLIDALLGDPQCDSFQNKEWDLFVERSRANSSCYPYDVPDYASLRSLVASSGTLEFKNESFNWTGVKQNGTSSACKRGSSSSFFSRLNWLTSLNNIYPAQNVTMPNKEQFDKLYIWGVHHPDTDKNQFSLFAQSSGRITVSTKRSQQAVIPNIGSRPRVRDIPSRISIYWTIVKPGDILLINSTGNLIAPRGYFKIRSGKSSIMRSDAPIGKCKSECITPNGSIPNDKPFQNVNRITYGACPRYVKQSTLKLATGMRNVPEKQT
>WCB23083 A/Nebraska/USAFSAM-13758/2022 2022/11/30 HA
QKIPGNDNSTATLCLGHHAVPNGTIVKTITNGRIEVTNATELVQNSSIGEICNSPHQILDGGNCTLIDALLGDPQCDGFQNKEWDLFVERSRANSNCYPYDVPDYASLRSLVASSGTLEFKNESFNWTGVKQNGTSSACIRGSSSSFFSRLNWLTSLNNMYPAQNVTMPNKEQFDKLYIWGVHHPDTDKNQFSLFAQSSGRITVSTKRSQQAVIPNIGSRPRIRDIPSRISIYWTIVKPGDILLINSTGNLIAPRGYFKIRSGKSSIMRSDAPIGKCKSECITPNGSIPNDKPFQNVNRITYGACPRYVKQSTLKLATGMRNVPEKQT
>WDK29317 A/New Hampshire/37/2022 2022/11/30 HA
QKIPGNDNSTATLCLGHHAVPNGTIVKTITNDRIEVTNATELVQNSSIGKICNSPHQILDGGNCTLIDALLGDPQCDSFQNKEWDLFVERSRANSSCYPYDVPDYASLRSLVASSGTLEFKNESFNWTGVKQNGTSSACKRGSSSSFFSRLNWLTSLNNIYPAQNVTMPNKEQFDKLYIWGVHHPDTDKNQFSLFAQSSGRITVSTKRSQQAVIPNIGSRPRVRDIPSRISIYWTIVKPGDILLINSTGNLIAPRGYFKVRSGKSSIMRSDAPIGKCKSECITPNGSIPNDKPFQNVNRITYGACPRYVKQSTLKLATGMRNVPEKQT
>WES74881 A/Washington/79/2022 2022/11/30 HA
QKIPGNDNSTATLCLGHHAVPNGTIVKTITNDRIEVTNATELVQNSSIGEICSSPHQILDGGNCTLIDALLGDPQCDGFQNKEWDLFVERSRANSNCYPYDVPGYASLRSLVASSGTLEFKNESFNWTGVKQNGTSSACKRGSSSSFFSRLNWLTSLNNIYPAQNVTMPNKEQFDKLYIWGVHHPDTDKNQISLFAQSSGRITVSTKRSQQAVIPNIGSRPRIRDIPSRISIYWTIVKPGDILLINSTGNLIAPRGYFKIRSGKSSIMRSDAPIGRCKSECITPNGSIPNDKPFQNVNKITYGACPRYVKQSTLKLATGMRNVPEKQT
>WES72554 A/New Mexico/51/2022 2022/11/30 HA
QKIPGNDNSTATLCLGHHAVPNGTIVKTITNDRIEVTNATELVQNSSIGEICGSPHQILDGGNCTLIDALLGDPQCDGFQNKEWDLFVERSRANSNCYPYDVPGYASLRSLVASSGTLEFKNESFNWTGVKQNGTSSACIRGSSSSFFSRLNWLTSLNNIYPAQNVTMPNKEQFDKLYIWGVHHPDTDKNQISLFAQSSGRITVSTKRSQQAIIPNIGSRPRIRDIPSRISIYWTIVKPGDILLINSTGNLIAPRGYFKIRSGKSSIMRSDAPIGRCKSECITPNGSIPNDKPFQNVNRITYGACPRYVKQSTLKLATGMRNVPEKQT
>WES73970 A/Missouri/55/2022 2022/11/30 HA
QKIPGNDNSTATLCLGHHAVPNGTIVKTITNDRIEVTNATELVQNSSIGEICGSPHQILDGGNCTLIDALLGDPQCDGFQNKEWDLFVERSRANSNCYPYDVPGYASLRSLVASSGTLEFKNESFNWTGVKQNGTSSACIRGSSSSFFSRLNWLTSLNNIYPAQNVSMPNKEQFDKLYIWGVHHPDTDKNQISLFAQSSGRITVSTKRSQQAVIPNIGSRPRIRDIPSRISIYWTIVKPGDILLINSTGNLIAPRGYFKIRSGKSSIMRSDAPIGRCKSECITPNGSIPNDKPFQNVNRITYGVCPRYVKQSTLKLATGMRNVPEKQT
>WES74269 A/New York/47/2022 2022/12/01 HA
QKIPGNDNSTATLCLGHHAVPNGTIVKTITNDRIEVTNATELVQNSSIGEICGSPHQILDGGNCTLIDALLGDPQCDGFQNKEWDLFVERSRANSNCYPYDVPGYASLRSLVASSGTLEFKNESFNWTGVKQNGTSSACKRGSSSSFFSRLNWLTSLNNIYPAQNVTMPNKEQFDKLYIWGVHHPDTDKNQISLFAQSSGRITVSTKRSQQAVIPNIGSRPRIRDIPSRISIYWTIVKPGDILLINSTGNLIAPRGYFKIRNGKSSIMRSDAPIGRCKSECITPNGSIPNDKPFQNVNKITYGACPRYVKQSTLKLATGMRNVPEKQT
>WDK28100 A/District Of Columbia/73/2022 2022/12/01 HA
QKIPGNDNSTATLCLGHHAVPNGTIVKTITNDRIEVTNATELVQNSSIGEICGSPHQILDGGNCTLIDALLGDPQCDGFQNKEWDLFVERSRANSNCYPYDVPGYASLRSLVASSGTLEFKNESFNWTGVKQNGTSSACKRGSSSSFFSRLNWLTSLNNIYPAQNVTMPNKEQFDKLYIWGVHHPDTDKNQISLFAQSSGRITVSTKRSQQAVIPNIGSRPRIRDIPSRISIYWTIVKPGDILLINSTGNLIAPRGYFKIRSGKSSIMRSDAPIGRCKSECITPNGSIPNDKPFQNVNKITYGACPRYIKQSTLKLATGMRNVPEKQT
>WFR24070 A/USA/10048660544/2022 2022/12/01 HA
QKIPGNDNSTATLCLGHHAVPNGTIVKTITNDRIEVTNATELVQNSSMGEICGSPHQILDGGNCTLIDALLGDPQCDGFQNKEWDLFVERSRANSNCYPYDVPGYASLRSLVASSGTLEFKNESFNWTGVKQNGISSACKRGSSSSFFSRLNWLTSLNNIYPAQNVTMPNKEQFDKLYIWGVHHPDTDKNQISLFAQSSGRITVSTKRSQQAVIPNIGSRPRIRDIPSRISIYWTIVKPGDILLINSTGNLIAPRGYFKIRSGKSSIMRSDAPIGRCKSECITPNGSIPNDKPFQNVNKITYGACPRYVKQSTLKLATGMRNVPEKQT
>WCJ15022 A/Hessen/USAFSAM-13932/2022 2022/12/01 HA
QKIPGNDNSTATLCLGQHAVPNGTIVKTITNDRIEVTNATELVQNSSIGEICGSPHQILDGGNCTLIDALLGDPQCDGFQNKEWDLFVERSRANSNCYPYDVPGYASLRSLVASSGTLEFKNESFNWTGVKQNGTSSACKRGSSSSFFSRLNWLTSLNNIYPAQNVTMPNKEQFDKLYIWGVHHPDTDKNQISLFAQSSGRITVSTKRSQQAVIPNIGSRPRIRDIPSRISIYWTIVKPGDILLINSTGNLIAPRGYFKIRSGKSSIMRSDAPIGRCKSECITPNGSIPNDKPFQNVNKITYGACPRYVKQSTLKLATGMRNVPEKQT
>WDK28636 A/Georgia/50/2022 2022/12/01 HA
QKIPGNDNSTATLCLGHHAVPNGTIVKTITNDRIEVTNATELVQNSSIGKICDSPHQILDGGNCTLIDALLGDPQCDGVQNKEWDLFVERSRANSNCYPYDVPDYASLRSLVASSGTMEFKNESFNWTGVKQNGTSSACKRGSSSSFFSRLNWLTHLNNIYPAQNVTMPNKEQFDKLYIWGVHHPDTDKNQISLFAQSSGRITVSTKRSQQAVIPNIGSRPRIRDIPSRISIYWTIVKPGDILLINSTGNLIAPRGYFKIRSGKSSIMRSDAPIGKCKSECITPNGSIPNDKPFQNVNRITYGACPRYVKQSTLKLATGMRNVPEKQT
>WDK29245 A/Montana/61/2022 2022/12/01 HA
QKILGNDNSTATLCLGHHAVPNGTIVKTITNDRIEVTNATELVQNSSIGEICNSPHQILDGGNCTLIDALLGDPQCDGFQNKEWDLFVERSRANSNCYPYDVPDYASLRSLVASSGTLEFKNESFNWTGVKQNGTSSACIRGSSSSFFSRLNWLTSLNNIYPAQNVTMPNKEQFDKLYIWGVHHPDTDKNQISLFAQSSGRITVSTKRSQQAVIPNIGSRPRIRDIPSRISIYWTIVKPGDILLINSTGNLIAPRGYFKMRNGKSSIMRSDAPIGKCKSECITPNGSISNDKPFQNVNRITYGACPRYVKQSTLKLATGMRNVPEKQT
>WFR24098 A/USA/10048667805/2022 2022/12/01 HA
QKIPGNDNSTATLCLGHHAVPNGTIVKTITNDRIEVTNATELVQNSSIGKICDSPHQILDGGNCTLIDALLGDPQCDGVQNKEWDLFVERSRANSNCYPYDVPDYASLRSLVASSGTLEFKNENFNWTGVKQNGTSSACKRGSSSSFFSRLNWLTHLNNIYPAQNVTMPNKEQFDKLYIWGVHHPDTDKNQISLFAQSSGRITVSTKRSQQTVIPNIGSRPRIRDIPSRISIYWTIVKPGDILLINSTGNLIAPRGYFKIRSGKSSIMRSDAPIGKCKSECITPNGSIPNDKPFQNVNRITYGACPRYVKQSTLKLATGMRNVPEKQT
>WCB23827 A/Nebraska/USAFSAM-13760/2022 2022/12/02 HA
QKIPGNDNGTATLCLGHHAVPNGTIVKTITNDRIEVTNATELVQNSSIGKICDSPHQILDGGNCTLIDALLGDPQCDGVQNKEWDLFVERSRANSNCYPYDVPDYASLRSLVASSGTLEFKNESFNWTGVKQNGTSSACKRGSSSSFFSRLNWLTHLNNIYPAQNVTMPNKEQFDKLYIWGVHHPDTDKNQISLFAQSSGRITVSTKRSQQAVIPNIGSRPKIRDIPSRISIYWTIVKPGDILLINSTGNLIAPRGYFKIRSGKSSIMRSDAPIGKCKSECITPNGSIPNDKPFQNVNRITYGACPRYVKQSTLKLATGMRNVPEKQT
>WDK28744 A/Idaho/78/2022 2022/12/02 HA
QKIPGNDNSTATLCLGHHAVPNGTVVKTITNDRIEVTNATELVQNSSIGKICDSPHQILDGGNCTLIDALLGDPQCDGVQNKEWDLFVERSRANSNCYPYDVPDYASLRSLVASSGTLEFKNESFNWTGVKQNGTSSACKRGSSSSFFSRLNWLTHLNNIYPAQNVTMPNKEQFDKLYIWGVHHPDTDKNQISLFAQSSGRITVSTKRSQQAVIPNIGSRPRIRDIPSRISIYWTIVKPGDMLLINSTGNLIAPRGYFKIRSGKSSIMRSDAPIGKCKSECITPNGSIPNDKPFQNVNRITYGACPRYVKQSTLKLATGMRNVPEKQT
>WFR24221 A/USA/10048680268/2022 2022/12/02 HA
QKIPGNDNSTATLCLGHHAVPNGTIVKTITNDRIEVTNATELVQNSSIGKICDSPHQILDGGNCTLIDALLGDPQCDGIQNKEWDLFVERSRANSNCYPYDVPDYASLRSLVASSGTLEFKNESFNWTGVKQNGTSSACKRGSSSSFFSRLNWLTHLNNIYPAQNVTMPNKEQFDKLYIWGVHHPDTDKNQISLFAQSSGRITVSTKRSQQAVIPNIGSRPRIRDIPSRISIYWTIVKPGDIFLINSTGNLIAPRGYFKIRSGKSSIMRSDAPIGKCKSECITPNGSIPNDKPFQNVNRITYGACPRYVKQSTLKLATGMRNVPEKQT
>WDK28660 A/Georgia/52/2022 2022/12/02 HA
QKIPGNDNSTATLCLGHHAVPNGTIVKTITNDRIEVTNATELVQNSSIGEICGSPHQILDGGNCTLIDALLGDPQCDGFQNKEWDLFVERSRASSNCYPYDVPGYASLRSLVASSGTLEFKNESFNWTGVKQNGTSSACKRGSSSSFFSRLNWLTSLNNIYPAQNVTMPNKEQFDKLYIWGVHHPDTDKNQISLFAQSSGRITVSTKRSQQAVIPNIGSRPRIRDIPSRISIYWTIVKPGDILLINSTGNLIAPRGYFKIRSGKSSIMRSDAPIGRCKSECITPNGSIPNDKPFQNVNKITYGACPRYVKQSTLKLATGMRNVPEKQT
>WES74377 A/North Dakota/30/2022 2022/12/02 HA
QKIPGNDNGTATLCLGHHAVPNGTIVKTITNDRIEVTNATELVQNSSIGKICDSPHQILDGGNCTLIDALLGDPQCDGVQNKEWDLFVERSRANSNCYPYDVPDYASLRSLVASSGTLEFKNESFNWTGVKQNGTSSACKRGSSSSFFSRLNWLTHLNNIYPAQNVTMPNKEQFDKLYIWGVHHPDTDKNQISLFAQSSGRITVSTKRSQQAVIPNIGSRPRIRDIPSRISVYWTIVKPGDILLINSTGNLIAPRGYFKIRSGKSSIMRSDAPIGKCKSECITPNGSIPNDKPFQNVNRITYGACPRYVKQSTLKLATGMRNVPEKQT
>WFR24401 A/USA/10048700944/2022 2022/12/03 HA
QKIPGNDNSTATLCLGHHAVPNGTIVKTITNARIEVTNATELVQNSSIGKICDSPHQILDGGNCTLIDALLGDPQCDGVQNKEWDLFVERSRANSNCYPYDVPDYASLRSLVASSGTLEFKNESFNWTGVKQNGTSSACKRGSSSSFFSRLNWLTHLNNIYPAQNVTMPNKEQFDKLYIWGVHHPDTDKNQISLFAQSSGRITVSTKRSQQAVIPNIGSRPRIRDIPSRISIYWTIVKPGDILLINSTGNLIAPRGYFKIRSGKSSIMRSDAPIGKCKSECITPNGSIPNDKPFQNVNRITYGACPRYVKQSTLKLATGMRNVPEKQT
>WFR24379 A/USA/10048699831/2022 2022/12/03 HA
QKIPGNDNGTATLCLGHHAVPNGTIVKTITNDRIEVTNATELVQNSSIGKICDSPHQILDGGNCTLIDALLGDPQCDGVQNKEWDLFVERSRTNSNCYPYDVPDYASLRSLVASSGTLEFKNESFNWTGVKQNGTSSACKRGSSSSFFSRLNWLTHLNNIYPAQNVTMPNKEQFDKLYIWGVHHPDTDKNQISLFAQSSGRITVSTKRSQQAVIPNIGSRPRIRDIPSRISIYWTIVKPGDILLINSTGNLIAPRGYFKIRSGKSSIMRSDAPIGKCKSECITPNGSIPNDKPFQNVNRITYGACPRYVKQSTLKLATGMRNVPEKQT
>WFR24304 A/USA/10048697791/2022 2022/12/03 HA
QKIPGNDNSTATLCLGHHAVPNGTIVKTITNDRIEVTNATELVQNSSIGKICDSPHQILDGGNCTLIDALLGDPQCDGIQNKEWDLFVERSRANSNCYPYDVPDYASLRSLVASSGTLEFKNESFNWTGVKQNGTSSACKRGSSSSFFSRLNWLTHLNNIYPAQNVTMPNKEQFDKLYIWGVHHPDTDKNQISLFAQSSGRITVSTKRSQQAVIPNIGSRPRIRDIPSRISIYWTIVKPGDMLLINSTGNLIAPRGYFKIRSGKSSIMRSDAPIGKCKSECITPNGSIPNDKPFQNVNRITYGACPRYVKQSTLKLATGMRNVPKKQT
>WFR24339 A/USA/10048698447/2022 2022/12/03 HA
QKIPGNDNSTATLCLGHHAVPNGTIVKTITNDRIEVTNATELVQNSSIGKICDSPHQILDGGNCTLIDALLGDPQCDGVQNKEWDLFVERSRANSNCYPYDVPDYASLRSLVASSGTLEFKNENFNWTGVKQNGTSSACKRGSSSSFFSRLNWLTHLNNIYPAQNVTMPNKEQFDKLYIWGVHHPDTDKNQISLFAQSSGRITVSTKRSQQAVIPNIGSRPRIRDIPSRISIYWTIVKPGDMLLINSTGNLIAPRGYFKIRSGKSSIMRSDAPIGKCKSECITPNGSIPNDKPFQNVNRITYGACPRYVKQSTLKLATGMRNVPEKQT
>WES73466 A/Maine/36/2022 2022/12/04 HA
QKIPGNDNSTATLCLGHHAVPNGTIVKTITNDRIEVTNATELVQNSSIGKICDSPHQILDGGNCTLIDALLGDPQCDGVQNKEWDLFVERSRANSNCYPYDVPDYASLRSLVASSGTLEFKNESFNWTGVKQNGTSSACKRGSSSSFFSRLNWLTNLNNIYPAQNVTMPNKEQFDKLYIWGVHHPDTDKNQISLFAQSSGRITVSTKRSQQAVIPNIGSRPRIRDIPSRISIYWTIVKPGDILLINSTGNLIAPRGYFKIRSGKSSIMRSDAPIGKCKSECITPNGSIPNDKPFQNVNRITYGACPRYVKQSTLKLATGMRNVPEKQT
>WDK29461 A/New York/45/2022 2022/12/04 HA
QKIPGNDNSTATLCLGHHAVPNGTIVKTITNDRIEVTNATELVQNSSIGKICDSPHQILDGGNCTLIDALLGDPQCDGVQNKEWDLFVERSRANSNCYPYDVPDYASLRSLVASSGTLEFKNESFNWTGVKQNGTSSACKRGSSSSFFSRLNWLTHLNNIYPAQNVTMPNKEQFDKLYIWGVHHPDTDKNQISLFAQSSGRITVSTKRSQQAVIPNIGSRPRIRDIPSRISIYWTIVKPGDILLINSTGNLIAPRGYFKIRSGKSSIMRSDAPIGKCKSECITPNGSIPNDRPFQNVNRITYGACPRYVKQSTLKLATGMRNVPEKQT
>WES74497 A/Oregon/70/2022 2022/12/04 HA
QKIPGNDNSTATLCLGHHAVPNGTIVKTITNDRIEVTNATELVQNSSIGEICGSPHQILDGGNCTLIDALLGDPQCDGFQNKEWDLFVERSRANSNCYPYDVPGYASLRSLVASSGTLEFKNESFNWTGVKQNGTSSACIRGSSSSFFSRLNWLTSLNNRYPAQNVTMPNKEQFDKLYIWGVHHPDTDKNQISLFAQSSGRITVSTKRSQQAVIPNIGSRPRIRDIPSRISIYWTIVKPGDILLINSTGNLIAPRGYFKIRSGKSSIMRSDAPIGRCKSECITPNGSIPNDKPFQNVNRITYGACPRYVKQSTLKLATGMRNVPEKQT
>WFR24479 A/USA/10048703610/2022 2022/12/04 HA
QKIPGNDNSTATLCLGHHAVPNGTIVKTITNDRIEVTNATELVQNSSIGKICDSPHQILDGGNCTLIDALLGDPQCDGIQNKEWDLFVERSRANSNCYPYDVPDYASLRSLVASSGTLEFKNESFNWTGVKQNGTSSACKRGSSSSFFSRLNWLTHLNNIYPAQNVTMPNKEQFDKLYIWGVHHPDTDKNQISLFAQSSGRITVSTKRSQQAVIPNIGSRPRIRDIPSRISIYWTIVKPGDILLINSTGNLIAPRGYFKIRNGKSSIMRSDAPIGKCKSECITPNGSIPNDKPFQNVNRITYGACPRYVKQSTLKLATGMRNVPEKQT
>WDK28492 A/Delaware/78/2022 2022/12/04 HA
QKIPGNDNSTATLCLGHHAVPNGTIVKTITNDRIEVTNATELVQNSSIGKICNSPHQILDGGNCTLIDALLGDPQCDGVQNKEWDLFVERSRANSNCYPYDVPDYASLRSLVASSGTLEFKNESFNWTGVKQNGTSSACKRGSSSSFFSRLNWLTHLNNIYPAQNVTMPNKEQFDKLYIWGVHHPDTDKNQISLFAQSSGRITVSTKRSQQAVIPNIGSRPRIRDIPSRISIYWTIVKPGDILLINSTGNLIAPRGYFKIRSGKSSIMRSDAPIGKCKSECITPNGSIPNDKPFQNVNRITYGACPRYVKQGTLKLATGMRNVPEKQT
>WES74353 A/North Carolina/26/2022 2022/12/04 HA
QKIPGNDNSTATLCLGHHAVPNGTIVKTITNDRIEVTNATELVQNSSIGKICDSPHQILDGGNCTLIDALLGDPQCDGVQNKEWDLFVERSRANSNCYPYDVPDYASLRSLVASSGTLEFKNENFNWTGVKQNGTSSACKRGSSSSFFSRLNWLTHLNNIYPAQNVTMPNKGQFDKLYIWGVHHPDTDKNQISLFAQSSGRITVSTKRSQQAVIPNIGSRPRIRDIPSRISIYWTIVKPGDILLINSTGNLIAPRGYFKIRSGKSSIMRSDAPIGKCKSECITPNGSIPNDKPFQNVNRITYGACPRYVKQSTLKLATGMRNVPEKQT
>WES73358 A/Kentucky/17/2022 2022/12/05 HA
QKIPGNDNSTATLCLGHHAVPNGTIVKTITNDRIEVTNATELVQNSSIGKICDSPHQILDGGNCTLIDALLGDPQCDGVQNKEWDLFVERSRANSNCYPYDVPDYASLRSLVASSGTLEFKNESFNWTGVKQNGTSSACKRGSSSSFFSRLNWLTHLNNIYPAQNVTMPNKEQFDKLYIWGVHHPDTDKNQISLFAQSSGRITVSTKRSQQAVIPNIGSRPRIRDIPSRISIYWTIVKPGDILLINSTGNLIAPRGYFKIRNGKSSIMRSDAPIGKCKFECITPNGSIPNDKPFQNVNRITYGACPRYVKQSTLKLATGMRNVPEKQT
>WFR24696 A/USA/10048719749/2022 2022/12/05 HA
QKIPGNDNSTATLCLGHHAVPNGTIVKTITNDRIEVTNATELVQNSSIGKICDSPHQILDGGNCTLIDALLGDPQCDGVQNKKWDLFVERSRANSNCYPYDVPDYASLRSLVASSGTLEFKNESFNWTGVKQNGTSSACKRGSSSSFFSRLNWLTHLNNIYPAQNVTMPNKEQFDKLYIWGVHHPDTDKNQISLFAQSSGRITVSTKRSQQAVIPNIGSRPRIRDIPSRISIYWTIVKPGDILLINSTGNLIAPRGYFKIRSGKSSIMRSDAPIGKCKSECITPNGSIPNDKPFQNVNRITYGACPRYVKQSTLKLATGMRNVPEKQT
>WCJ16850 A/Rheinland-Pfalz/USAFSAM-13920/2022 2022/12/05 HA
QKIPGNDNSTATLCLGHHAVPNGTIVKTITNDRIEVTNATELVQNSSIGKICDSPHQILDGGNCTLIDALLGDPQCDGVQNKEWDLFVERSRANSNCYPYEVPDYASLRSLVASSGTLEFKNESFNWTGVKQNGTSSACKRGSSSSFFSRLNWLTHLNNIYPAQNVTMPNKEQFDKLYIWGIHHPDTDKNQISLFAQSSGRITVSTKRSQQAVIPNIGSRPRIRDIPSRISIYWTIVKPGDILLINSTGNLIAPRGYFKIRSGKSSIMRSDAPIGKCKSECITPNGSIPNDKPFQNVNRITYGACPRYVKQSTLKLATGMRNVPEKQT
>WES73982 A/Missouri/57/2022 2022/12/05 HA
QKITGNDNSTATLCLGHHAVPNGTIVKTITNDRIEVTNATELVQNSSIGKICDSPHQILDGGNCTLIDALLGDPQCDGVQNKEWDLFVERSRANSNCYPYDVPDYASLRSLVASSGTLEFKNESFNWTGVKQNGTSSACKRGSSSSFFSRLNWLTHLNNIYPAQNVTMPNKEQFDKLYIWGVHHPDTDKNQISLFAQSSGRITVSTKRSQQAVVPNIGSRPRIRDIPSRISIYWTIVKPGDILLINSTGNLIAPRGYFKIRSGKSSIMRSDAPIGKCKSECITPNGSIPNDKPFQNVNRITYGACPRYVKQSTLKLATGMRNVPEKQT
>WES84162 A/Vermont/16/2022 2022/12/05 HA
QTIPGNDNSTATLCLGHHAVPNGTIVKTITNDRIEVTNATELVQNSSIGKICDSPHQILDGGNCTLIDALLGDPQCDGVQNKEWDLFVERSRANSNCYPYDVPDYASLRSLVASSGTLEFKNESFNWTGVKQNGTSSACKRGSSSSFFSRLNWLTHLNNIYPAQNVTMPNKEQFDKLYIWGVHHPDTDKNQISLFAQSSGRITVSTKRSQQAVIPNIGSRPRIRDIPSRISIYWTIVKPGDILLINSTGNLIAPRGYFKIRSGKSSIMRSDAPIGKCKSECITPNGSIPNDKPFQNINRITYGACPRYVKQSTLKLATGMRNVPEKQT
>WFR24620 A/USA/10048714993/2022 2022/12/05 HA
QKIPGNDNSTATLCLGHHAVPNGTIVKTITNDRIEVTNATELVQNSSIGKICDSPHQILDGGNCTLIDALLGDPQCDGVQNKEWDLFVERSRANSNCYPYDVPDYASLRSLVASSGTLEFKNESFNWTGIKQNGTSSACKRGSSSSFFSRLNWLTHLNNIYPAQNVTMPNKEQFDKLYIWGVHHPDTDKNQISLFAQSSGRITVSTKRSQQAVIPNIGSRPRIRDIPSRISIYWTIVKPGDILLINSTGNLIAPRGYFKIRSGKSSIMRSDAPIGKCKSECITPNGSIPNDKPFQNVNRITYGACPRYVKQSTLKLATGMRNVPEKQT
>WFR24810 A/USA/10048725167/2022 2022/12/05 HA
QKIPGNDNSTATLCLGHHAVPNGTIVKTITNDRIEVTNATELVQNSSIGKICDSPHQILDGGNCTLIDALLGDPQCDGIQNKEWDLFVERSRANSNCYPYDVPDYASLRSLVASSGTLEFKNESFNWTGVKQNGTSSACKRGSSSSFFSRLNWLTHLNNIYPAQNVTMPNKEQFDKLYIWGVHHPDTDKNQISLFAQSSGRITVSTKRSQQAVIPNIGSRPRIRDIPSRISIYWTIVKPGDILLINSTGNLIAPRGYFKIRSGKSSIMRSDAPIGKCKSECITPDGSIPNDKPFQNVNRITYGACPRYVKQSTLKLATGMRNVPEKQT
>WES74365 A/North Carolina/27/2022 2022/12/05 HA
QKIPGNDNSTATLCLGHHAVPNGTIVKTITNDRIEVTNATELVQNSSIGKICDSPHQILDGGNCTLIDALLGDPQCDGVQNKEWDLFVERSRANSNCYPYDVPDYASLRSLVASSGTLEFKNESFNWTGVKQNGTSSACKRGSSSSFFSRLNWLTHLNNIYPAQNVTMPNKEQFDKLYIWGVHHPDTDKNQISLFAQSSGRITVSTKRSQQAVIPNIGSRPXIRDIPSRISIYWTIVKPGDILLINSTGNLIAPRGYFKIRSGKSSIMRSDAPIGKCKSECITPNGSIPNDKPFQNVNRITYGACPRYVKQSTLKLATGMRNVPEKQT
>WFR25035 A/USA/10048742740/2022 2022/12/06 HA
QKIPGNDNSTATLCLGHHAVPNGTIVKTITNDRIEVTNATELVQNSSIGKICGSPHQILDGGNCTLIDALLGDPQCDGFQNKEWDLFVERSRANSNCYPYDVPGYASLRSLVASSGTLEFKNESFNWTGVKQNGTSSACIRGSSSSFFSRLNWLTSLNNIYPAQNVTMPNKEQFDKLYIWGVHHPDTDKNQISLFAQSSGRITVSTKRSQQAVIPNIGSRPRIRDIPSRISIYWTIVKPGDILLINSTGNLIAPRGYFKIRSGKSSIMRSDAPIGRCKSECITPNGSIPNDKPFQNVNKITYGACPRYIKQSTLKLATGMRNVPEKQT
>WES78293 A/New Mexico/61/2022 2022/12/06 HA
QKTPGNDNSTATLCLGHHAVPNGTIVKTITNDRIEVTNATELVQNSSIGEICGSPHQILDGGNCTLIDALLGDPQCDGFQNKEWDLFVERSRANSNCYPYDVPGYASLRSLVASSGTLEFKNESFNWTGVKQNGTSSACIRGSSSSFFSRLNWLTSLNNIYPAQNVTMPNKEQFDKLYIWGVHHPDTDKNQISLFAQSSGRITVSTKRSQQAVIPNIGSRPRIRDIPSRISIYWTIVKPGDILLINSTGNLIAPRGYFKIRSGKSSIMRSDAPIGRCKSECITPNGSIPNDKPFQNVNRITYGACPRYVKQSTLKLATGMRNVPEKQT
>WCJ15742 A/Friuli-Venezia Giulia/USAFSAM-13966/2022 2022/12/06 HA
QKIPGNDNSKATLCLGHHAVPNGTIVKTITNDRIEVTNATELVQNSSIGKICDSPHQILDGGNCTLIDALLGDPQCDGVQNKEWDLFVERSRANSNCYPYDVPDYASLRSLVASSGTLEFKNESFNWTGVKQNGASSACKRGSSSSFFSRLNWLTHLNNIYPAQNVTMPNKEQFDKLYIWGVHHPDTDKNQISLFAQSSGRITVSTKRSQQAVIPNIGSRPRIRDIPSRISIYWTIVKPGDILLINSTGNLIAPRGYFKIRNGKSSIMRSDAPIGKCKSECITPNGSIPNDKPFQNVNRITYGACPRYVKQSTLKLATGMRNVPEKQT
>WDK95295 A/Mississippi/54/2022 2022/12/06 HA
QKIPGNDNSTATLCLGHHAVPNGTMVKTITNDRIEVTNATELVQNSSIGEICGSPHQILDGGNCTLIDALLGDPQCDGFQNKEWDLFVERSRANSNCYPYDVPGYASLRSLVASSGTLEFKNESFNWTGVKQNGTSSACIRGSSSSFFSRLNWLTSLNNIYPAQNVTMPNKEQFDKLYIWGVHHPDTDKNQISLFAQSSGRITVSTKRSQQAVIPNIGSRPRIRDIPSRISIYWTIVKPGDILLINSTGNLIAPRGYFKIRSGKSSIMRSDAPIGRCKSECITPNGSIPNDKPFQNVNRITYGACPRYVKQSTLKLATGMRNVPEKQT
>WDK28090 A/Delaware/81/2022 2022/12/06 HA
QKIPGNDNSTATLCLGHHAVPNGTIVKTITNDRIEVTNATELVQNSSIGKICDSPHQILDGGNCTLIDALLGDPQCDGVQNKEWDLFVERSRANSNCYPYDVPDYASLRSLVASSGTLEFRNESFNWTGVKQNGTSSACKRGSSSSFFSRLNWLTHLNNIYPAQNVTMPNKEQFDKLYIWGVHHPDTDKNQISLFAQSSGRITVSTKRSQQAVIPNIGSRPRIRDIPSRISIYWTIVKPGDILLINSTGNLIAPRGYFKIRSGKSSIMRSDAPIGKCKSECITPNGSIPNDKPFQNVNRITYGACPRYVKQSTLKLATGMRNVPEKQT
>WFR23286 A/USA/10048748047/2022 2022/12/06 HA
QKIPGNDNSTATLCLGHHAVPNGTIVKTITNDRIEVTNATELVQNSSIGKICNSPHQILDGGNCTLIDALLGDPQCDGFQNKEWDLFVERSRANSSCYPYDVPDYASLRSLVASSGTLEFKNESFNWAGVKQNGTSSACKRGSSSSFFSRLNWLTSLNNIYPAQNVTMPNKEQFDKLYIWGVHHPDTDKNQFSLFAQSSGRITVSTKRSQQAVIPNIGSRPRVRDIPSRISIYWTIVKPGDILLINSTGNLIAPRGYFKIRSGKSSIMRSDAPIGKCKSECITPNGSIPNDKPFQNVNRITYGACPRYVKQSTLKLATGMRNVPEKQT
>WFR25051 A/USA/10048743413/2022 2022/12/06 HA
QKIPGNDNSTATLCLGHHAVPNGTIVKTITNDQIEVTNATELVQNSSIGKICDSPHQILDGGNCTLIDALLGDPQCDGVQNKEWDLFVERSRANSNCYPYDVPDYASLRSLVASSGTLEFKNESFNWTGVKQNGTSSACKRGSSSSFFSRLNWLTHLNNIYPAQNVTMPNKEQFDKLYIWGVHHPDTDKNQISLFAQSSGRITVSTKRSQQAVIPNIGSRPRIRDIPSRISIYWTIVKPGDILLINSTGNLIAPRGYFKIRNGKSSIMRSDAPIGKCKSECITPNGSIPNDKPFQNVNRITYGTCPRYVKQSTLKLATGMRNVPEKQT
>WHO46728 A/California/193/2022 2022/12/06 HA
QKIPGNDNSTATLCLGHHAVPNGTIVKTITNDRIEVTNATELVQNSSIGKICDSPHQILDGGNCTLIDALLGDPQCDGVQNKEWDLFVERSRANSNCYPYDVPDYASLRSLVASSGTLEFKNESFNWTGVKQNGTSSACKRGSSSSFFSRLNWLTHLNNIYPAQNVTMPNKEQFDKLYIWGVHHPDTDKNQISLFAQSSGRITVSTKRSQQAVIPNIGSRPRIRDIPSRISIYWTIVKPGDILLINSTGNLIAPRGYFKIRSGKSSIMRSDAPIGKCKSECITPNGSIPNNKPFQNVNRITYGACPRYVKQSTLKLATGMRNVPEKQT
>WDK29509 A/Pennsylvania/83/2022 2022/12/07 HA
QKIPGNDNSTAMLCLGHHAVPNGTIVKTITNDRIEVTNATELVQNSSIGKICNSPHQILDGGNCTLIDALLGDPQCDGVQNKEWDLFVERSRANSNCYPYDVPDYASLRSLVASSGTLEFKNESFNWTGVKQNGTSSACKRGSSSSFFSRLNWLTHLNNIYPAQNVTMPNKEQFDKLYIWGVHHPDTDKNQISLFAQSSGRITVSTKRSQQAVIPNIGSRPRIRDIPSRISIYWTIVKPGDMLLINSTGNLIAPRGYFKIRSGKSSIMRSDAPIGKCKSECITPNGSIPNDKPFQNVNRITYGACPRYVKQSTLKLATGMRNVPEKQT
>WDK93823 A/Wisconsin/100/2022 2022/12/07 HA
QKIPGNDNSTATLCLGHHAVPNGTIVKTITNDRIEVTNATELVQNSSIGKICDSPHQILDGGNCTLIDALLGDPQCDGVQNKEWDLFVERSRANSNCYPYDVPDYASLRSLVASSGTLEFKNESFNWTGVKQNGTSSACKRGSSSSFFSRLNWLTHLNNIYPAQNVTMPNKEQFDKLYIWGVHHPDTDKNQISLFAQSSGRITVSTKRSQQAVVPNIGSRPRIRDIPSRISIYWTIVKPGDILLINSTGNLIAPRGYFKIRSGKSSIMRSDAPIGKCKSECITPNGSIPNDKPFQNVNRITYGACPRYVKQSTLKLATGMRNVPEKQT
>WDK29497 A/Pennsylvania/82/2022 2022/12/07 HA
QKIPGNDNSTATLCLGHHAVPNGTIVKTITNDRIEVTNATELVQNSSISKICDSPHQILDGGNCTLIDALLGDPQCDGVQNKEWDLFVERSRANSNCYPYDVPDYASLRSLVASSGTLEFKNESFNWTGVKQNGTSSACKRGSSSSFFSRLNWLTHLNNIYPAQNVTMPNKEQFDKLYIWGVHHPDTDKNQISLFAQSSGRITVSTKRSQQAVIPNIGSRPRIRDIPSRISIYWTIVKPGDILLINSTGNLIAPRGYFKIRSGKSSIMRSDAPIGKCKSECITPNGSIPNDKPFQNVNRITYGACPRYVKQSTLKLATGMRNVPEKQT
>WFR25647 A/USA/10048787444/2022 2022/12/08 HA
QKIPGNDNSTATLCLGHHAVPNGTIVKTITNDRIEVTNATELVQNSSIGEICGSPHQILDGGNCTLIDALLGDPQCDGFQNKEWDLFVERSRANSNCYPYDVPGYASLRSLVASSGTLEFKNESFNWTGVKQNGTSSACIRGSSNSFFSRLNWLTSLNNIYPAQNVTMPNKEQFDKLYIWGVHHPDTDKNQISLFAQSSGRITVSTKRSQQAVIPNIGSRPRIRDIPSRISIYWTIVKPGDILLINSTGNLIAPRGYFKIRSGKSSIMRSDAPIGRCKSECITPNGSIPNDKPFQNVNRITYGACPRYVKQSTLKLATGMRNVPEKQT
>WES74173 A/New Jersey/88/2022 2022/12/08 HA
QKIPGNDNSTATLCLGHHAVPNGTIVKTITNDRIEVTNATELVQNSSIGEICGSPHHILDGGNCTLIDALLGDPQCDGFQNKEWDLFVERSRANSNCYPYDVPGYASLRSLIASSGTLEFKNESFNWTGVKQNGTSSACKRGSSSSFFSRLNWLTSLNNIYPAQNVTMPNKEQFDKLYIWGVHHPDTDKNQISLFAQSSGRITVSTKRSQQAVIPNIGSRPRIRDIPSRISIYWTIVKPGDILLINSTGNLIAPRGYFKIRSGKSSIMRSDAPIGRCKSECITPNGSIPNDKPFQNVNKITYGACPRYVKQSTLKLATGMRNVPEKQT
>WES72880 A/District Of Columbia/76/2022 2022/12/08 HA
QKIPGNDNSTATLCLGHHAVPNGTIVKTITNDRIEVTNATELVQNSSIGKICDSPHQILDGGNCTLIDALLGDPQCDGVQNKEWDLFVERSRANSNCYPYDVPDYASLRSLVASSGTLEFKNESFNWTGVKQNGTSSACKRGSSSSFFSRLNWLTHLNNIYPAQNVTMPNKEQFDKLYIWGVHHPDTDKNQISLFAQSSGRITVSTKRSQQAVIPNIGSRPRIRDIPSRISIYWTIVKPGDILLINSTGNLIAPRGYFKIRSGKSSIMRSDAPIGQCKSECITPNGSIPNDKPFQNVNRITYGACPRYVKQSTLKLATGMRNVPEKQT
>WFR25739 A/USA/10048791177/2022 2022/12/08 HA
QKIPGNDNSTATLCLGHHAVPNGTIVKTITNDRIEVTNATELVQNSSIGKICDSPHQILDGGNCTLIDALLGDPQCDGVQNKEWDLFVERSRANSNCYPYDVPDYASLRSLVASSGTLEFKNESFNWTGVKQNGTSSACKRGSSSSFFSRLNWLTHLNNIYPAQNVTMPNKEQFDKLYIWGVHHPDTDKNQISLFAQSSGRITVSTKRSQQAVIPNIGSRPRIRDIPSRISIYWTIVKPGDILLINSTGNLIAPRGYFKIRSGKSSIMRSDAPIGKCKSDCITPNGSIPNDKPFQNVNRITYGACPRYVKQSTLKLATGMRNVPEKQT
>WDK95307 A/Mississippi/57/2022 2022/12/08 HA
QKIPGNDNSTATLCLGHHAVPNGTIVKTITNDRIEVTNATELVQNSSIGKICDSPHQILDGGNCTLIDALLGDPQCDGVQNKEWDLFVERSRANSNCYPYDVPDYASLRSLVASXGTLEFKNESFNWTGVKQNGTSSACKRGSSSSFFSRLNWLTHLNNIYPAQNVTMPNKEQFDKLYIWGVHHPDTDKNQISLFAQSSGRITVSTKRSQQAVIPNIGSRPRIRDIPSRISIYWTIVKPGDMLLINSTGNLIAPRGYFKIRSGKSSIMRSDAPIGKCKSECITPNGSIPNDKPFQNVNRITYGACPRYVKQSTLKLATGMRNVPEKQT
>WEI47099 A/Texas/USAFSAM-14123/2022 2022/12/08 HA
QKIPGNDNSTATLCLGHHAVPNGTIVKTITNDRIEVTNATELVQNSSIGKICDSPHQILDGGNCTLIDALLGDPQCDGVQNKEWDLFIERSRANSNCYPYDVPDYASLRSLVASSGTLEFKNESFNWTGVKQNGASSACKRGSSSSFFSRLNWLTHLNNIYPAQNVTMPNKEQFDKLYIWGVHHPDTDKNQISLFAQSSGRITVSTKRSQQAVIPNIGSRPRIRDIPSRISIYWTIVKPGDILLINSTGNLIAPRGYFKIRNGKSSIMRSDAPIGKCKSECITPNGSIPNDKPFQNVNRITYGACPRYVKQSTLKLATGMRNVPEKQT
>WES74102 A/Nevada/38/2022 2022/12/08 HA
QKIPGNDNSTATLCLGHHAVPNGTIVKTITNDRIEVTNATELVQNSSIGEICNSPHQILDGGNCTLIDALLGDPQCDGFQNKEWDLFVERSRANSSCYPYDVPDYASLRSLVASSGTLEFKNESFNWTGVKQNGTSSACMRGSSSSFFSRLNWLTSLNNIYPAQNVTMPNKEQFDKLYIWGVHHPDTDKNQFSLFAQSSGRITVSTKRSQQAVIPTIGSRPRIRDIPSRISIYWTIVKPGDILLINSTGNLIAPRGYFKILSGKSSIMRSDAPIGKCKSECITPNGSIPNDKPFQNVNRITYGACPRYVKQSTLKLATGMRNVPEKQT
>WES79217 A/Utah/78/2022 2022/12/08 HA
QKIPGNDNSTATLCLGHHAVPNGTIVKTITNDRIEVTNATELVQNSSMGIICDSPHQILDGGNCTLIDALLGDPQCDGVQNKEWDLFVERSRANSNCYPYDVPDYASLRSLVASSGTLEFKNESFNWTGVKQNGTSSACKRGSSSSFFSRLNWLTHLNNIYPAQNVTMPNKEQFDKLYIWGVHHPDTDKNQISLFAQSSGRITVSTKRSQQAVIPNIGSRPRIRDIPSRISIYWTIVKPGDMLLINSTGNLIAPRGYFKIRSGKSSIMRSDAPIGKCKSECITPNGSIPNDKPFQNVNRITYGACPRYVKQSTLKLATGMRNVPEKQT
>WCB23088 A/Nebraska/USAFSAM-13768/2022 2022/12/09 HA
QKIPGNDNGTATLCLGHHAVPNGTIVKTITNDRIEVTNATELVQNSSIGKICDSPHQILDGGNCTLIDALLGDPQCDGFQNKEWDLFVERSRANSNCYPYDVPDYASLRSLVASSGTLEFKNESFNWTGVKQNGTSSACKRGSSSSFFSRLNWLTHLNNIYPAQNVTMPNKEQFDKLYIWGVHHPDTDKNQISLFAQSSGRITVSTKRSQQAVIPNIGSRPRIRDIPSRISIYWTIVKPGDILLINSTGNLIAPRGYFKIRSGKSSIMRSDASIGKCKSECITPNGSIPNDKPFQNVNRITYGACPRYVKQSTLKLATGMRNVPEKQT
>WFS72550 A/Michigan/UOM10048807381/2022 2022/12/09 HA
QKIPGNDNSTATLCLGHHAVPNGTIVKTITNDRIEVTNATELVQNSSIGKICDSPHQILDGGNCTLIDALLGDPQCDGVQNKEWDLFVERSRANSNCYPYDVPDYASLRSLVASSGTLEFKNESFNWTGVKQNGTSSACKRGSSSSFFSRLNWLTHLNNIYPAQNVTMPNKEQFDKLYIWGVHHPDTDKNQISLFAQSSGRITVSTKRSQQAVIPNIGSRPRIRDIPSRISIYWTIVKPGDILLINSTGNLIAPRGYFKIRSGKSSIMRSDAPIGKCKFECITPNGSIPNDKPFQNVNRITYGACPRYVKQSTLKLATGMRNVPEKQT
>WES73730 A/Michigan/98/2022 2022/12/10 HA
QKIPGNDNSTATLCLGHHAVPNGTIVKTITNDRIEVTNATELVQNSSIGKICDSPHQILDGGNCTLIDALLGDPQCDGVQNKEWDLFVERSRANSNCYPYDVPDYASLRSLVASSGTLEFKNESFNWTGVKQNGASSACKRGSSSSFFSRLNWLTHLNNIYPAQNVTMPNKEQFDKLYIWGVHHPDTDKNQISLFAQSSGRITVSTKRSQQAVIPNIGSRPRIRDIPSRISIYWTIVKPGDILLINSTGNLIAPRGYFKIRNGKSSIMRSDAPIGKCKSECITPNGSIPNDKPFQNVNRITYGACPRYVKQSTLKLATGMRNVPEKQT
>WFR26210 A/USA/10048819711/2022 2022/12/10 HA
QKIPGNDNSTATLCLGHHAVPNGTIVKTITNDQIEVTNATELVQNSSIGKICDSPHQILDGGNCTLIDALLGDPQCDGVQNKEWDLFVERSRANSNCYPYDVPDYASLRSLVASSGTLEFKNESFNWTGVKQNGTSSACKRGSSSSFFSRLNWLTHLNNIYPAQNVTMPNKEQFDKLYIWGVHHPDTDKNQISLFAQSSGIITVSTKRSQQAVIPNIGSRPRIRDIPSRISIYWTIVKPGDILLINSTGNLIAPRGYFKIRNGKSSIMRSDAPIGKCKSECITPNGSIPNDKPFQNVNRITYGACPRYVKQSTLKLATGMRNVPEKQT
>WES73754 A/Michigan/99/2022 2022/12/10 HA
QKIPGNDNGTATLCLGHHAVPNGTIVKTITNDRIEVTNATELVQNSSIGKICDSPHQILDGGNCTLIDALLGDPQCDGVQNKEWDLFVERSRANSNCYPYDVPDYASLRSLVASSGTLEFKNESFNWTGVKQNGTSSACKRGSSSSFFSRLNWLTHLNNIYPAQNVTMPNKEQFDKLYIWGVHHPDTDKNQISLFAQSPGRITVSTKRSQQAVIPNIGSRPRIRDIPSRISIYWTIVKPGDILLINSTGNLIAPRGYFKIRSGKSSIMRSDAPIGKCKSECITPNGSIPNDKPFQNVNRITYGACPRYVKQSTLKLATGMRNVPEKQT
>WES74114 A/Nevada/42/2022 2022/12/11 HA
QKIPGNDNSTATLCLGHHAVPNGTIVKTITNDQIEVTNATELVQNSSIGKICDSPHQILDGGNCTLIDALLGDPQCDGVQNKEWDLFVERSRANSNCYPYDVPDYASLRSLVASSGTLEFKNESFNWTGVKQNGTSSACKRGSSSSFFSRLNWLTHLNNIYPAQNVTMPNKEQFDKLYIWGVHHPDTDKNQISLFAQSSGRITVSTKRSQQAVIPNIGSRPRIRDIPSRISIYWTIVKPGDILLINSTGNLIAPRGYFKIRNGKSSIMRSDAPIGKCKSECITPNGSIPNDKPFQNVNRITYGACPRYIKQSTLKLATGMRNVPEKQT
>WES74737 A/Tennessee/63/2022 2022/12/11 HA
QKIPGNDNSTATLCLGHHAVPNGTIVKTITNDRIEVTNATELVQNSSIGEICGSPHQILDGGNCTLIDALLGDPQCDGFQNKEWDLFVERSRANSNCYPYDVPGYASLRSLVASSGTLEFKNESFNWTGVKQNGTSSACKRGSSSSFFSRLNWLTSLNNIYPAQNVTMPNKEQFDKLYIWGVHHPDTDKNQISLFAQSSGRITVSTKRSQQAVIPNIGSRPRIRDIPSRISIYWTIVKPGDTLLINSTGNLIAPRGYFKIRGGKSSIMRSDAPIGRCKSECITPNGSIPNDKPFQNVNKITYGACPRYVKQSTLKLATGMRNVPEKQT
>WES77022 A/Idaho/87/2022 2022/12/11 HA
QKIPGNDNSTATLCLGHHAVPNGTIVKTITNDRIEVTNATELVQNSSIGKICDSPHQVLDGGNCTLIDALLGDPQCDGVQNKEWDLFVERSRANSNCYPYDVPDYASLRSLVASSGTLEFKTESFNWTGVKQNGTSSACKRGSSSSFFSRLNWLTHLNNIYPAQNVTMPNKEQFDKLYIWGVHHPDTDKNQISLFAQSSGRITVSTKRSQQAVIPNIGSRPRIRDIPSRISIYWTIVKPGDILLINSTGNLIAPRGYFKIRSGKSSIMRSDAPIGKCKSECITPNGSIPNDKPFQNVNRITYGTCPRYVKQSTLKLATGMRNVPEKQT
>WES72916 A/District Of Columbia/79/2022 2022/12/11 HA
QKIPGNDNSTATLCLGHHAVPNGTIVKTITNDRIEVTNATELVQNSSIGKICDSPHQILDGGNCTLIDALLGDPQCDGVQNKEWDLFVERSRANSNCYPYDVPDYASLRSLVASSGTLEFKNESFNWTGVKQNGTSSACKRGSSSSFFSRLNWLTHLNNIYPAQNVTMPNKEQFDKLYIWGVHHPDTDKNQISLFARSSGRITVSTKRSQQAVIPNIGSRPRIRDIPSRISIYWTIVKPGDILLINSTGNLIAPRGYFKIRSGKSSIMRSDAPIGKCKSECITPNGSIPNDKPFQNVNRITYGACPRYVKQSTLKLATGMRNVPEKQT
>WES73418 A/Kentucky/22/2022 2022/12/11 HA
QKIPGNDNSTATLCLGHHAVPNGTIVKTITNDRIEVTNATELVQNSSIGEICGSPHQILDGGNCTLIDALLGDPQCDGFQNKEWDLFVERSRANSNCYPYDVPGYASLRSLVASSGTLEFKNESFNWTGVKQNGTSSACIRGSSSSFFSRLNWLTSLNNIYPAQNVTMPNKEQFDKLYIWGVHHPDTDKNQISLFAQSSGRITVSTKRSQQAVIPNIGSRPRIRDIPSRISIYWTIVKPGDILLINSTGNLIAPRGYFKIRSGKSSIMRSDAPIGRCKSECITPNGSIPNDKPFQNVNRITYGACPRYVKQSTLKLATGMRNIPEKQT
>WES72988 A/Illinois/45/2022 2022/12/12 HA
KKIPGNDNSTATLCLGHHAVPNGTIVKTITNDRIEVTNATELVQNSSIGKICDSPHQILDGGNCTLIDALLGDPQCDGVQNKEWDLFVERSRANSNCYPYDVPDYASLRSLVASSGTLEFKNESFNWTGVKQNGASSACKRGSSSSFFSRLNWLTHLNNIYPAQNVTMPNKEQFDKLYIWGVHHPDTDKNQISLFAQSSGRITVSTKRSQQAVIPNIGSRPRIRDIPSRISIYWTIVKPGDILLINSTGNLIAPRGYFKIRNGKSSIMRSDAPIGKCKSECITPNGSIPNDKPFQNVNRITYGACPRYVKQSTLKLATGMRNVPEKQT
>WHO47848 A/Florida/144/2022 2022/12/12 HA
QKIPGNDNSTATLCLGHHAVPNGTIVKTITNDRIEVTNATELVQNSSIGKICDSPHQILDGGNCTLIDALLGDPQCDGVQNKEWDLFVERSRANSNCYPYDVPDYASLRSLVASSGTLEFKNESFNWTGVKQNGTSSACKRGSSSSFFSRLNWLTHLNNIYPAQNVTMPNKEQFDKLYIWGVHHPDTDKNQISLFAQSSGRITVSTKRSQQAVIPNIGSRPRIRDIPSRISIYWTIVKPGDILLINSTGNLIAPRGYFKIRSGKSSIMRSDAPIGKCKSECITPNGSIPNDKPFQNVNRITYGACPRYVKQSTLKLATGMRNVPEKQT
>WES73034 A/Illinois/47/2022 2022/12/12 HA
QKIPGNDNSTATLCLGHHAVPNGTIVKTITNDQIEVTNATELVQNSSIGKICDSPHQTLDGGNCTLIDALLGDPQCDGVQNKEWDLFVERSRANSNCYPYDVPDYASLRSLVASSGTLEFKNESFNWTGVKQNGTSSACKRGSSSSFFSRLNWLTHLNNIYPAQNVTMPNKEQFDKLYIWGVHHPDTDRNQISLFAQSSGRITVSTKRSQQAVIPNIGSRPRIRDIPSRISIYWTIVKPGDILLINSTGNLIAPRGYFKIRNGKSSIMRSDAPIGKCKSECITPNGSIPNDKPFQNVNRITYGACPRYVKQSTLKLATGMRNVPEKQT
>WES73046 A/Illinois/48/2022 2022/12/12 HA
QKIPGNDNSTATLCLGHHAVPNGTIVKTITNDQIEVTNATELVQNSSIGKICDSPHQILDGGNCTLIDALLGDPQCDGIQNKEWDLFVERSRANSNCYPYDVPDYASLRSLVASSGTLEFKNESFNWTGVKQNGTSSACKRGSSSSFFSRLNWLTHLNNIYPAQNVTMPNKEQFDKLYIWGVHHPDTDKNQISLFAQSSGRITVSTKRSQQAVIPNIGSRPRIRDIPSRISIYWTIVKPGDILLINSTGNLIAPRGYFKIRNGKSSIMRSDAPIGKCKSECITPNGSIPNDKPFQNVNRITYGACPRYVKQSTLKLATGMRNVPEKQT
>WFR26830 A/USA/10048843867/2022 2022/12/12 HA
QKIPGNDNSTATLCLGHHAVPNGTIVKTITNDRIEVTNATELVQNSSIGKICDSPHQILDGGDCTLIDALLGDPQCDGVQNKEWDLFVERSRANSNCYPYDVPDYASLRSLVASSGTLEFKNENFNWTGVKQNGTSSACKRGSSSSFFSRLNWLTHLNNIYPTQNVTMPNKEQFDKLYIWGVHHPDTDKNQISLFAQSSGRITVSTKRSQQAVIPNIGSRPRIRDIPSRISIYWTIVKPGDILLINSTGNLIAPRGYFKIRSGKSSIMRSDAPIGKCKSECITPNGSIPNDKPFQNVNRITYGACPRYVKQSTLKLATGMRNVPEKQT
>WCJ15909 A/New Mexico/USAFSAM-14000/2022 2022/12/12 HA
QKIPGNDNSTATLCLGHHAVPNGTIVKTITNDRIEVTNATELVQNSSIGKICDSPHQILDGGNCTLIDALLGDPQCDGVQNKEWDLFVERSRANSNCYPYDVPDYASLRSLVASSGTLEFKNESFNWTGVRQNGTSSACKRGSSSSFFSRLNWLTHLNNIYPAQNVTMPNKEQFDKLYIWGVHHPDTDKNQISLFAQSSGRITVSTKRSQQAVIPNIGSRPRIRDIPSRISIYWTIVKPGDILLINSTGNLIAPRGYFKIRSGKSSIMRSDAPIGKCKSECITPNGSIPNDKPFQNVNRITYGACPRYVKQSTLKLATGMRNVPEKQT
>WES74126 A/Nevada/43/2022 2022/12/12 HA
QKIPGNDNSTATLCLGHHAVPNGTIVKTITNDRIEVTNATELVQNSSIGKICDSPHQILDGGNCTLIDALLGDPQCDGVQNKEWDLFVERSRANSNCYPYEVPDYASLRSLVASSGTLEFKNESFNWTGVKQNGTSSACKRGSSSSFFSRLNWLTHLNNIYPAQNVTMPNKEQFDKLYIWGVHHPDTDKNQISLFAQSSGRITVSTKRSQQAVIPNIGSRPRIRDIPSRISIYWTIVKPGDILLINSTGNLIAPRGYFKIRSGKSSIMRSDAPIGKCKSECITPNGSIPNDKPFQNVNRITHGACPRYVKQSTLKLATGMRNVPEKQT
>WES79313 A/Virginia/26/2022 2022/12/12 HA
QKIPGNDNSTATLCLGHHAVPNGTIVKTITNDRIEVTNATELVQNSSIGKICDSPHQILDGGNCTLMDALLGDPQCDGVQNKEWDLFVERSRANSNCYPYDVPDYASLRSLVASSGTLEFKNESFNWTGVKQNGASSACKRGSSSSFFSRLNWLTHLNNIYPAQNVTMPNKEQFDKLYIWGVHHPDTDKNQISLFAQSSGRITVSTKRSQQAVIPNIGSRPRIRDIPSRISIYWTIVKPGDILLINSTGNLIAPRGYFKIRNGKSSIMRSDAPIGKCKSECITPNGSIPNDKPFQNVNRITYGACPRYVKQSTLKLATGMRNVPEKQT
>WCJ15050 A/New York/USAFSAM-14002/2022 2022/12/12 HA
QKISGNDNSTATLCLGHHAVPNGTIVKTITNDRIEVTNATELVQNSSIGKICDSPHQILDGGNCTLIDALLGDPQCDGVQNKEWDLFVERSRANSNCYPYDVPDYASLRSLVASSGTLEFKNESFNWTGVKQNGTSSACKRGSSSSFFSRLNWLTHLNNIYPAQNVTMPNKEQFDKLYIWGVHHPDTDKNQISLFAQSSGRITVSTQRSQQAVIPNIGSRPRIRDIPSRISIYWTIVKPGDMLLINSTGNLIAPRGYFKIRSGKSSIMRSDAPIGKCKSECITPNGSIPNDKPFQNVNRITYGACPRYVKQSTLKLATGMRNVPEKQT
>WES74006 A/Missouri/62/2022 2022/12/12 HA
QKIPGNDNSTATLCLGHHAVPNGTIVKTITNDRIEVTNATELVQNSSIGEICGSPXQILDGGNCTLIDALLGDPQCDGFQNKEWDLFVERSRANSNCYPYDVPGYASLRSLVASSGTLEFKNESFNWTGVKQNGTSSACIRGSSSSFFSRLNWLTSLNNIYPAQNVTMPNKEQFDKLYIWGVHHPDTDKNQISLFAQSSGRITVSTKRSQQAVIPNIGSRPRIRDIPSRISIYWTIVKPGDILLINSTGNLIAPRGYFKIRSGKSSIMRSDAPIGRCKSECITPNGSIPNDKPFQNVNRITYGACPRYVKQSTLKLATGMRNVPEKQT
>WES75775 A/Colorado/67/2022 2022/12/12 HA
QKIPGNDNSTATLCLGHHAVPNGTIVKTITNDRIEVTNATELIQNSSIGKICDSPHQILDGGNCTLIDALLGDPQCDGVQNKEWDLFVERSRANSNCYPYEVPDYASLRSLVASSGTLEFKNESFNWTGVKQNGTSSACKRGSSSSFFSRLNWLTHLNNIYPAQNVTMPNKEQFDKLYIWGVHHPDTDKNQISLFAQSSGRITVSTKRSQQAVIPNIGSRPRIRDIPSRISIYWTIVKPGDILLINSTGNLIAPRGYFKIRSGKSSIMRSDAPIGKCKSECITPNGSIPNDKPFQNVNRITYGACPRYVKQSTLKLATGMRNVPEKQT
>WCJ14993 A/Rheinland-Pfalz/USAFSAM-13825/2022 2022/12/13 HA
QKIPGNDNSTATLCLGHHAVPNGTIVKTITNDRIEVTNATELVQNSSIGKICDSPHQILDGGNCTLIDALLGDPQCDGVQNKEWDLFVERSRANSNCYPYDVPDYASLRSLVASSGTLEFKNESFNWTGVKQNGTSSACKRGSSSSFFSRLNWLTHLNNIYPAQNVTMPNKEQFDKLYIWGVHHPDTDKNQISLFAQSSGRITVSTKRSQQAVIPNIGSRPRIRDIPSRISIYWTIVKPGDILLINSTGNLIAPRGYFKIRNGKSSIMRSDAPIGKCKSECITPNGSILNDKPFQNVNRITYGACPRYVKQSTLKLATGMRNVPEKQT
>WES78102 A/New Hampshire/39/2022 2022/12/13 HA
QKIPGNDNSTATLCLGHHAVPNGTIVKTITNDRIEVTNATELVQNSSIGKICDSPHQILDGGNCTLIDALLGDPQCDGVQNKEWDLFVERSRANSNCYPYDVPDYASLRSLVASSGTLEFKNESFNWTGVKQNGTSSACKRGSSNSFFSRLNWLTHLNNIYPAQNVTMPNKEQFDKLYIWGVHHPDTDRNQISLFAQSSGRITVSTKRSQQAVIPNIGSRPRIRDIPSRISIYWTIVKPGDILLINSTGNLIAPRGYFKIRSGKSSIMRSDAPIGKCKSECITPNGSIPNDKPFQNVNRITYGACPRYVKQSTLKLATGMRNVPEKQT
>WCJ15034 A/Massachusetts/USAFSAM-13974/2022 2022/12/13 HA
QKIPGNDNSTATLCLGHHAVPNGTIVKTITNDRIEVTNATELVQNSSIGKICDSPHQILDGGNCTLIDALLGDPQCDGVQNKEWDLFVERSRANSNCYPYDVPDYASLRSLVASSGTLEFKNESFNWTGVKQNGTSSACKRGSSSSFFSRLNWLTHLNNIYPAQNVTMPNKEQFDKLYIWGVHHPDTDKNQISLFAQSSGRITVSTKRSQQAVIPNIGSRPRIRDIPSRISIYWTIVQPGDILLINSTGNLIAPRGYFKIRSGKSSIMRSDAPIGKCKSECITPNGSIPNDKPFQNVNRITYGACPKYVKQSTLKLATGMRNVPEKQT
>WCJ16101 A/Rheinland-Pfalz/USAFSAM-13831/2022 2022/12/13 HA
QKIPGNDNSTATLCLGHHAVPNGTIVKTITNDRIEVTNATELVQNSSIGKICDSPHQILDGGNCTLIDAILGDPQCDGVQNKEWDLFVERSRANSNCYPYDVPDYASLRSLVASSGTLEFKNESFNWTGVKQNGTSSACKRGSSSSFFSRLNWLTHLNNVYPAQNVTMPNKEQFDKLYIWGVHHPDTDKNQISLFAQSSGRITVSTKRSQQAVIPNIGSRPRIRDIPSRISIYWTIVKPGDILLINSTGNLIAPRGYFKIRSGKSSIMRSDAPIGKCKSECITPNGSIPNDKPFQNVNRITYGACPRYVKQSTLKLATGMRNVPEKQT
>WES76039 A/Delaware/89/2022 2022/12/13 HA
QKIPGNDNSTATLCLGHHAVPNGTIVKTITNDRIEVTNATELVQNSSIGKICDSPHQILDGGNCTLIDALLGDPQCDGIQNKEWDLFVERSRANSNCYPYDVPDYASLRSLVASSGTLEFKDESFNWTGVKQNGTSSACKRGSSSSFFSRLNWLTHLNNIYPAQNVTMPNKEQFDKLYIWGVHHPDTDKNQISLFAQSSGRITVSTKRSQQAVIPNIGSRPRIRDIPSRISIYWTIVKPGDILLINSTGNLIAPRGYFKIRSGKSSIMRSDAPIGKCKSECITPNGSIPNDKPFQNVNRITYGACPRYVKQSTLKLATGMRNVPEKQT
>WES74605 A/South Dakota/60/2022 2022/12/14 HA
QKIPGNDNSTATLCLGHHAVPNGTIVKTITNDRIEVTNATELVQNSSIGEICGSPHQILDGGNCTLIDALLGDPQCDGFQNKKWDLFVERSRANSNCYPYDVPGYASLRSLVASSGTLEFKNESFNWTGVKQNGTSSACIRGSSSSFFSRLNWLTSLNNIYPAQNVTMPNKEQFDKLYIWGVHHPDTDKNQISLFAQSSGRITVSTKRSQQAVIPNIGSRPRIRDIPSRISIYWTIVKPGDILLINSTGNLIAPRGYFKIRSGKSSIMRSDAPIGRCKSECITPNGSIPNDKPFQNVNRITYGACPRYVKQSTLKLATGMRNVPEKQT
>WES76063 A/Delaware/90/2022 2022/12/14 HA
QKIPGNDNSTATLCLGHHAVPNGTIVKTITNDQIEVTNATELVQNSSIGEICGSPHQILDGGNCTLIDALLGDPQCDGFQNKEWDLFVERSRANSNCYPYDVPGYASLRSLVASSGTLEFKNESFNWTGVKQNGTSSACKRGSSSSFFSRLNWLTSLNNIYPAQNVTMPNKEQFDKLYIWGVHHPDTDKNQISLFAQSSGRITVSTKRSQQAVIPNIGSRPRIRDIPSRISIYWTIVKPGDILLINSTGNLIAPRGYFKIRSGKSSIMRSDAPIGRCKSECITPNGSIPNDKPFQNVNKITYGACPRYVKQSTLKLATGMRNVPEKQT
>WCJ16172 A/Rheinland-Pfalz/USAFSAM-13837/2022 2022/12/14 HA
QKIPGNDNSTATLCLGHHAVPNGTIVKTITNDRIEVTNATELVQNSSIGEICGSPHQILDGGNCTLIDALLGDPQCDGFQNKEWDLFVERSRANSNCYPYDVPGYASLRSLVASSGTLEFKNENFNWTGVKQNGTSSACKRGTSSSFFSRLNWLTSLNNIYPAQNVTMPNKEQFDKLYIWGVHHPDTDKNQISLFAQSSGRITVSTKRSQQAAIPNIGSRPRIRDIPSRISIYWTIVKPGDILLINSTGNLIAPRGYFKIRSGKSSIMRSDAPIGRCKSECITPNGSIPNDKPFQNVNKITYGACPRYVKQSTLKLATGMRNVPEKQT
>WCJ17293 A/Washington/USAFSAM-14023/2022 2022/12/14 HA
QKIPGNDNSTATLCLGHHAVPNGTIVKTITNDRIEVTNATELVQNSSIGKICDSPHQILDGGNCTLIDALLGDPQCDGVQNKEWDLFVERSRANSNCYPYDVPDYASLRSLVASSGTLEFKNESFNWTGVKQNGTSSACKRGSSSSFFSRLNWLTHLNNIYPAQNVTMQNKEQFDKLYIWGVHHPDTDKNQISLFAQSSGRITVSTKRSQQAVIPNIGSRPRIRDIPSRISIYWTIVKPGDILLINSTGNLIAPRGYFKIRSGKSSIMRSDAPIGKCKSECITPNGSIPNDKPFQNVNRITYGACPRYVKQSTLKLATGMRNVPEKQT
>WES74953 A/Wisconsin/107/2022 2022/12/14 HA
QKIPGNDNSTATLCLGHHAVPNGTIVKTITNDRIEVTNATELVQNSSIGKICDSPHQILDGGNCTLIDALLGDPQCDGVQNKEWDLFVERSRANSNCYPYEVPDYASLRSLVASSGTLEFKNESFNWTGVKQNGTSSACKRGSSSSFFSRLNWLTHLDNIYPAQNVTMPNKEQFDKLYIWGVHHPDTDKNQISLFAQSSGRITVSTKRSQQAVIPNIGSRPRIRDIPSRISIYWTIVKPGDILLINSTGNLIAPRGYFKIRSGKSSIMRSDAPIGKCKSECITPNGSIPNDKPFQNVNRITYGACPRYVKQSTLKLATGMRNVPEKQT
>WES76771 A/Georgia/59/2022 2022/12/14 HA
QKIPGNDNSTATLCLGHHAVPNGTMVKTITNDQIEVTNATELVQNSSIGKICDSPHQILDGGNCTLIDALLGDPQCDGVQNKEWDLFVERSRANSNCYPYEVPDYASLRSLVASSGTLEFKNESFNWTGVKQNGTSSACKRGSSSSFFSRLNWLTHLNNIYPAQNVTMPNKEQFDKLYIWGVHHPDTDKNQISLFAQSSGRITVSTKRSQQAVIPNIGSRPRIRDIPSRISIYWTIVKPGDILLINSTGNLIAPRGYFKIRNGKSSIMRSDAPIGKCKSECITPNGSIPNDKPFQNVNRITYGACPRYVKQSTLKLATGMRNVPEKQT
>WES79241 A/Utah/82/2022 2022/12/14 HA
QKIPGNDNSTATLCLGHHAVPNGTMVKTITNDQIEVTNATELVQNSSIGKICDSPHQILDGGNCTLIDALLGDPQCDGVQNKEWDLFVERNRANSNCYPYEVPDYASLRSLVASSGTLEFKNESFNWTGVKQNGTSSACKRGSSSSFFSRLNWLTHLNNIYPAQNVTMPNKEQFDKLYIWGVHHPDTDKNQISLFAQSSGRITVSTKRSQQAVIPNIGSRPRIRDIPSRISIYWTIVKPGDILLINSTGNLIAPRGYFKIRNGKSSIMRSDAPIGKCKSECITPNGSIPNDKPFQNVNRITYGACPRYVKQSTLKLATGMRNVPEKQT
>WCJ15053 A/New York/USAFSAM-14005/2022 2022/12/14 HA
QKIPGNDNSTATLCLGHHAVPNGTIVKTITNDRIEVTNATELVQNSSIGKICDSPHQILDGGNCTLIDALLGDPQCDGVQNKEWDLFVERSRANSNCYPYEVPDYASLRSLVASSGTLEFKNESFNWTGVKQNGTSSACKRGSSSSFFSRLNWLTHLNNIYPAQNVTMPNEEQFDKLYIWGVHHPDTDKNQISLFAQSSGRITVSTKRSQQAVIPNIGSRPRIRDIPSRISIYWTIVKPGDILLINSTGNLIAPRGYFKIRSGKSSIMRSDAPIGKCKSECITPNGSIPNDKPFQNVNRITYGACPRYVKQSTLKLATGMRNVPEKQT
>WCJ16160 A/Rheinland-Pfalz/USAFSAM-13836/2022 2022/12/14 HA
QKIPGNDNSTATLCLGHHAVPNGTIVKTITNDQIEVTNATELVQNSSIGKICDSPHQILDGGNCTLIDALLGDPQCDGVQNKEWDLFVERSRANSNCYPYEVPDYASLRSLVASSGTLEFKNESFNWTGVKQNGTSSACKRGSSSSFFSRLNWLTHLNNIYPAQNVTMPNKEQFDKLYIWGVHHPDTDKNQISLFAQSSGRITVSTKRSQQAVIPNIGSRPRIRDIPSRISIYWTIVKPGDMLLINSTGNLIAPRGYFKIRNGKSSIMRSDAPIGKCKSECITPNGSIPNDKPFQNVNRITYGACPRYVKQSTLKLATGMRNVPEKQT
>WCJ16196 A/Rheinland-Pfalz/USAFSAM-13839/2022 2022/12/14 HA
QKIPGNDNSTATLCLGHHAVPNGTIVKTITNDQIEVTNATELVQNSSIGKICDSPHQILDGGNCTLIDALLGDPQCDGVQNKEWDLFVERSRANSNCYPYDVPDYASLRSLVASSGTLEFKSESFNWTGVKQNGTSSACKRGSSSSFFSRLNWLTHLNNIYPAQNVTMPNKEQFDKLYIWGVHHPDTDKNQISLFAQSSGRITVSTKRSQQAVIPNIGSRPRIRDIPSRISIYWTIVKPGDILLINSTGNLIAPRGYFKIRNGKSSIMRSDAPIGKCKSECITPNGSIPNDKPFQNVNRITYGACPRYVKQSTLKLATGMRNVPEKQT
>WES73778 A/Minnesota/73/2022 2022/12/14 HA
QKIPGNDNSTATLCLGHHAVPNGTIVKTITNDRIEVTNATELVQNSSIGKICDSPHQILDGGNCTLIDALLGDPQCDGVQNKEWDLFVERSRANSNCYPYEVPDYASLRSLVASSGTLEFKNESFNWTGVKQNGTSSACKRGSSSSFFSRLNWLTHLNNIYPAQNVTMPNKGQFDKLYIWGVHHPDTDKNQISLFAQSSGRITVSTKRSQQAVIPNIGSRPRIRDIPSRISIYWTIVKPGDILLINSTGNLIAPRGYFKIRSGKSSIMRSDAPIGKCKSECITPNGSIPNDKPFQNVNRITYGACPRYVKQSTLKLATGMRNVPEKQT
>WES76087 A/Delaware/93/2022 2022/12/15 HA
QKIPGNDNSTATLCLGHHAVPNGTIVKTITNDRIEVTNATELVQNSSIGKICDSPHQILDGGNCTLIDALLGDPQCDGIQNKEWDLFVERSRANSNCYPYDVPDYASLRSLVASSGTLEFKNESFNWTGVKQNGASSACKRGSSSSFFSRLNWLTHLNNIYPAQNVTMPNKEQFDKLYIWGVHHPDTDKNQISLFAQSSGRITVSTKRSQQAVIPNIGSRPRIRDIPSRISIYWTIVKPGDILLINSTGNLIAPRGYFKIRNGKSSIMRSDAPIGKCKSECITPNGSIPNDKPFQNVNRITYGACPRYVKQSTLKLATGMRNVPEKQT
>WCJ17197 A/South Carolina/USAFSAM-14018/2022 2022/12/15 HA
QKIPGNDNSTATLCLGHHAVPNGTIVKTITNDRIEVTNATELVQNSSIGKICDSPHQILDGGNCTLIDALLGDPQCDGVQNKEWDLFVERSRANSNCYPYDVPDYASLRSLVASSGKLEFKNESFNWTGVKQNGASSACKRGSSSSFFSRLNWLTHLNNIYPAQNVTMPNKEQFDKLYIWGVHHPDTDKNQISLFAQSSGRITVSTKRSQQAVIPNIGSRPRIRDIPSRISIYWTIVKPGDILLINSTGNLIAPRGYFKIRNGKSSIMRSDAPIGKCKSECITPNGSIPNDKPFQNVNRITYGACPRYVKQSTLKLATGMRNVPEKQT
>WES73274 A/Iowa/64/2022 2022/12/15 HA
QKIPGNDNSTATLCLGHHAVPNGTIVKTITNDRIEVTNATELVQNSSIGKICDSPHQILDGGNCTLIDALLGDPQCDGVQNKEWDLFVERSRANSNCYPYEVPDYASLRSLVASSGTLEFKNESFNWTGVKQNGTSSACKRGSSSSFFSRLNWLTHLNNIYPAQNVTMPNKEQFDKLYIWGVHHPDTDKNQISLFAQSSGRITVSTKRSQQAVIPNIGSRPRIRDIPSRISIYWTIVKPGDILLINSTGNLIAPRGYFKIRSGKSSIMRSDAPIGKCKSECITPNGSIPNEKPFQNVNRITYGACPRYVKQSTLKLATGMRNVPEKQT
>WES73574 A/Michigan/102/2022 2022/12/15 HA
QKIPGNDNSXATLCLGHHAVPNGTIVKTITNDRIEVTNATELVQNSSIGKICDSPHQILDGGNCTLIDALLGDPQCDGVQNKEWDLFVERSRANSNCYPYDVPDYASLRSLVASSGTLEFKNENFNWTGVKQNGTSSACKRGSSSSFFSRLNWLTHLNNIYPAQNVTMPNKEQFDKLYIWGVHHPDTDKNQISLFAQSSGRITVSTKRSQQAVIPNIGSRPRIRDIPSRISIYWTIVKPGDILLINSTGNLIAPRGYFKIRSGKSSIMRSDAPIGKCKSECITPNGSIPNDKPFQNVNRITYGACPRYVKQSTLKLATGMRNVPEKQT
>WCJ15038 A/Missouri/USAFSAM-13983/2022 2022/12/15 HA
QKMPGNDNSTATLCLGHHAVPNGTIVKTITNDRIEVTNATELVQNSSIGKICDSPHQILDGGNCTLIDALLGDPQCDGVQNKEWDLFVERSRANSNCYPYEVPDYASLRSLVASSGTLEFKNESFNWTGVKQNGTSSACKRGSSSSFFSRLNWLTHLNNIYPAQNVTMPNKEQFDKLYIWGVHHPDTDKNQISLFAQSSGKITVSTKRSQQAVIPNIGSRPRIRDIPSRISIYWTIVKPGDILLINSTGNLIAPRGYFKIRSGKSSIMRSDAPIGKCKSECITPNGSIPNDKPFQNVNRITYGACPRYVKQSTLKLATGMRNVPEKQT
>WDR23202 A/Alaska/USAFSAM-14034/2022 2022/12/15 HA
QKIPGNDNSTATLCLGHHAVPNGTIVKTITNDRVEVTNATELVQNSSIGKICDSPHQILDGGNCTLIDALLGDPQCDGVQNKEWDLFVERSRANSNCYPYDVPDYASLRSLVASSGTLEFKNESFNWTGVKQNGTSSACKRGTSSSFFSRLNWLTHLNNIYPAQNVTMPNKEQFDKLYIWGVHHPDTDKNQISLFAQSSGRITVSTKRSQQAVIPNIGSRPRIRDIPSRISIYWTIVKPGDILLINSTGNLIAPRGYFKIRSGKSSIMRSDAPIGKCKSECITPNGSIPNDKPFQNVNRITYGACPRYVKQSTLKLATGMRNVPEKQT
>WES74018 A/Missouri/63/2022 2022/12/15 HA
QKIPGNDNSTATLCLGHHAVPNGTIVKTITNDRIEVTNATELVQNSSIGKICDNPHQILDGGNCTLIDALLGDPQCDGVQNKEWDLFVERSRANSNCYPYEVPDYASLRSLVASSGTLEFKNESFNWTGVKQNGTSSACKRGSSSSFFSRLNWLTHLNNIYPAQNVTMPNKEQFDKLYIWGVHHPDTDKNQISLFAQSSGRITVSTKRSQQAVIPNIGSRPRIRDIPSRISIYWTIVKPGDILLINSTGNLIAPRGYFKIRSGKSSIMRSDAPIGKCKSECITPNGSIPNDKPFQNVNRITYGACPRYVKQSTLKLATGMRNVPEKQT
>WES83611 A/New Jersey/94/2022 2022/12/15 HA
QKIPGNDNSTATLCLGHHAVPNGTIVKTITNDRIEVTNATELVQNSSIGKICDSPHQILDGGNCTLIDALLGDPQCDGVQNKEWDLFVERSRANSNCYPYDVPDYASLRSLVASSGTLEFKNESFNWTGVKQNGASSACKRGSSSSFFSRLNWLTHLNNIYPAQNVTMPNKEQFDKLYIWGVHHPDTDKNQISLFAQSSGRITVSTKRSQQAVIPNIGSRPRIRDIPSRISIYWTIVKPGDILLINSTGNLIAPRGYFKIRNGKSSIMRSDAPIGKCKSECITPNGSIPSDKPFQNVNRITYGACPRYVKQSTLKLATGMRNVPEKQT
>WES75931 A/Connecticut/78/2022 2022/12/16 HA
QKIPGNDNSTATLCLGHHAVPNGTIVKTITNDRIEVTNATELVQNSSIGKICDSPHQILDGGNCTLIDALLGDPQCDGVQNKEWDLFVERSRANSNCYPYDVPDYASLRSLVASSGTLEFKNESFNWTGVKQNGTSSACKRGSSSSFFSRLNWLTQLNNIYPAQNVTMPNKEQFDKLYIWGVHHPDTDKNQISLFAQSSGRITVSTKRSQQAVIPNIGSRPRIRDIPSRISIYWTIVKPGDMLLINSTGNLIAPRGYFKIRSGKSSIMRSDAPIGKCKSECITPNGSIPNDKPFQNVNRITYGACPRYVKQSTLKLATGMRNVPEKQT
>WES79457 A/Washington/95/2022 2022/12/17 HA
QKIPGNDNSTATLCLGHHAVPNGTIVKTITNDRIEVTNATELVQNSSIGKICNSPHQILDGGNCTLIDALLGDPQCDGVQNKEWDLFVERSRANSNCYPYDVPDYASLRSLVASSGTLEFKNESFNWTGVKQNGTSSACKRGSSSSFFSRLNWLTHLNNIYPAQNVTMPNKEQFDKLYIWGVHHPDTDKNQISLFAQSSGRITVSTKRSQQAVIPNIGSRPRIRDIPSRISIYWTIVKPGDILLINSTGNLIAPRGYFKIRSGKSSIMRSDAPIGKCKSECITPNGSIPNGKPFQNVNRITYGACPRYVKQSTLKLATGMRNVPEKQT
>WES73814 A/Minnesota/76/2022 2022/12/17 HA
QKIPGNDNSTATLCLGHHAVPNGTIVKTITNDRIEVTNATELVQNSSIGKICDSPHQILDGGNCTLIDALLGDPQCDGVQNKEWDLFVERSRANSNCYPYDVPDYASLRSLVASSGTLDFKNESFNWTGVKQNGTSSACKRGSSSSFFSRLNWLTHLNNIYPAQNVTMPNKEQFDKLYIWGVHHPDTDKNQISLFAQSSGRITVSTKRSQQAVIPNIGSRPRIRDIPSRISIYWTIVKPGDILLINSTGNLIAPRGYFKIRSGKSSIMRSDAPIGKCKSECITPNGSIPNDKPFQNVNRITYGACPRYVKQSTLKLATGMRNVPEKQT
>WCJ16256 A/Rheinland-Pfalz/USAFSAM-13844/2022 2022/12/17 HA
QKIPGNDNSTATLCLGHHAVPNGTIVKTITNDRIEVTNATELVQNSSIGKICDSPHQILDGGNCTLIDALLGDPQCDGVQNKEWDLFVERSRANSNCYPYDVPDYASLRSLVASSGTLEFKNESFNWTGVKQNGASSACKRGSSSSFFSRLNWLTHLNNIYPAQNVTMPNKEQFDKLYIWGVHHPDTDKNQISLFAQSSGRITVSTKRSQQAVTPNIGSRPRIRDIPSRISIYWTIVKPGDILLINSTGNLIAPRGYFKIRNGKSSIMRSDAPIGKCKSECITPNGSIPNDKPFQNVNRITYGACPRYVKQSTLKLATGMRNVPEKQT
>WES83395 A/Massachusetts/49/2022 2022/12/18 HA
QKIPGNDYSTATLCLGHHAVPNGTIVKTITNDRVEVTNATELVQNSSIGKICDSPHQILDGGNCTLIDALLGDPQCDGVQNKEWDLFVERSRANSNCYPYDVPDYASLRSLVASSGTLEFKNESFNWTGVKQNGTSSACKRGSSSSFFSRLNWLTHLNNIYPAQNVTMPNKEQFDKLYIWGVHHPDTDKNQISLFAQSSGRITVSTKRSQQAVIPNIGSRPRIRDIPSRISIYWTIVKPGDMLLINSTGNLIAPRGYFKMRSGKSSIMRSDAPIGKCKSECITPNGSIPNDKPFQNVNRITYGACPRYVKQSTLKLATGMRNVPEKQT
>WES79277 A/Utah/87/2022 2022/12/19 HA
QKIPGNDNSTATLCLGHHAVPNGTIVKTITNDRIEVTNATELVQNSSIGKICDSPHQILDGGSCTLIDALLGDPQCDGVQNKEWDLFVERSRANSNCYPYDVPDYASLRSLVASSGTLEFKNESFNWTGVKQNGTSSACKRGSSSSFFSRLNWLTHLNNIYPAQNVTMPNKEQFDKLYIWGVHHPDTDKNQISLFAQSSGRITVSTKRSQQAVIPNIGSRPRIRDIPSRISIYWTIVKPGDILLINSTGNLIAPRGYFKIRSGKSSIMRSDAPIGKCKSECITPNGSIPNDKPFQNVNRITYGACPRYVKQSTLKLATGMRNVPEKQT
>WES78605 A/Oregon/80/2022 2022/12/19 HA
QKIPGNDNSTATLCLGHHAVPNGTIVKTITNDRIEVTNATELVQNSSIGEICNSPHQILDGGNCTLIDALLGDPQCDGFQNKEWDLFVERSRANSNCYPYDVPDYASLRSLVASSGTLEFKNESFNWTGVKQNGTSSACIRGSSSSFFSRLNWLTSLNNIYPAQNVTMPNKEQFDKLYIWGVHHPDTDKNQISLFAQSSGRITVSTKRSQQAVIPNIGSRPRIRDIPSRISIYWTIVKPGDILLVNSTGNLIAPRGYFKIRSGKSSIMRSDAPIGKCKSECITPNGSISNDKPFQNVNRITYGACPRYVKQSTLKLATGMRNVPEKQT
>WES73334 A/Iowa/70/2022 2022/12/19 HA
QKIPGNDNSTATLCLGHHAVPNGTIVKTITNDRIEVTNATELVQNSSIGKICDSPHQILDGGNCTLIDALLGDPQCDGVQNKEWDLFVERSRANSNCYPYDVPDYASLRSLVASSGTLEFKNESFNWTGVKQNGASSACKRGSSSSFFSRLNWLTHLNNIYPAQNVTMPNKEQFDKLYIWGVHHPDTDKNQISLFAQLSGRITVSTKRSQQAVIPNIGSRPRIRDIPSRISIYWTIVKPGDILLINSTGNLIAPRGYFKIRNGKSSIMRSDAPIGKCKSECITPNGSIPNDKPFQNVNRITYGACPRYVKQSTLKLATGMRNVPEKQT
>WFR27051 A/USA/10048966152/2022 2022/12/19 HA
QKIPGNDNSTATLCLGHHAVPNGTIVKTITNDRIEVTNATELVQNSSIGKICDSPHQILDGGNCTLIDALLGDPQCDGVQNKEWDLFVERSRANSNCYPYDVPDYASLRSLVASSGTLEFKNENFNWTGVKQNGTSSACKRGSSSSFFSRLNWLTHLNNIYPAQNVTMPNKEQFDKLYIWGVHHPDTDKNQISLFAQSSGRITVSTKRSQQAVIPNIGSRPRIRDIPSRISIYWTIVKPGDILLINNTGNLIAPRGYFKIRSGKSSIMRSDAPIGKCKSECITPNGSIPNDKPFQNVNRITYGACPRYVKQSTLKLATGMRNVPEKQT
>WCJ17257 A/Veneto/USAFSAM-13970/2022 2022/12/19 HA
QKIPGNDNSTATLCLGHHAVPNGTIVKTITNDQIEVTNATELVQNSSIGKICDSPHQILDGGNCTLIDALLGDPQCDGVQNKEWDLFVERSRANSNCYPYDVPDYASLRSLVASSGTLEFKNESFNWTGVKQNGTSSACKRGSSSSFFSRLNWLTHLNNIYPAQNVTMPNKEQFDKLYIWGVHHPDTDKNQISLFAQSSGRITVSTKRSQQAVIPNIGSRPRIRDISSRISIYWTIVKPGDILLINSTGNLIAPRGYFKIRNGKSSIMRSDAPIGKCKSECITPNGSIPNDKPFQNVNRITYGACPRYVKQSTLKLATGMRNVPEKQT
>WCJ17077 A/Rheinland-Pfalz/USAFSAM-13950/2022 2022/12/20 HA
QKIPGNDNSTATLCLGHHAVPNGTIVKTITNDRIEVTNATELVQNSSIGKICDSPHQILDGGNCTLIDALLGDPQCDGFQNKEWDLFVERSRANSNCYPYDVPGYASLRSLVASSGTLEFKNESFNWTGVKQNGTSSACKRGSSSSFFSRLNWLTHLNNIYPAQNVTMPNKEQFDKLYIWGVHHPDTDKNQISLFAQSSGRITVSTKRSQQAVIPNIGSRPRIRDIPSRISIYWTIVKPGDILLINSTGNLIAPRGYFKIRSGKSSIMRSDAPIGRCKSECITPNGSIPNDKPFQNVNKITYGACPRYVKQSTLKLATGMRNVPEKQT
>WEI47041 A/New Mexico/USAFSAM-14118/2022 2022/12/20 HA
QKIPGNDNSTATLCLGHHAVPNGTIVKTITNDRIEVTNATELVQNSSIGKICNSPHQILDGGNCTLIDALLGDPQCDGVQNKEWDLFVERSRANSNCYPYDVPDYASLRSLVASSGTLEFKNESFNWTGVKQNGTSSACKRGSSSSFFSRLNWLTHLNNIYPAQNVTMPNKEQFDKLYIWGVHHPDTDKNQISLFAQSSGRITVSTKRSQQAVIPNIGSRPRIRDIPSRISIYWTIVKPGDILLINSTGNLIAPRGYFKIRSGKSSIMRSDAPIGKCKSECITPNGSIPNDKPFQNVNRITYGACPRYIKQSTLKLATGMRNVPEKQT
>WES73094 A/Illinois/55/2022 2022/12/20 HA
QKIPGNDNSTATLCLGHHAVPNGTIVKTITNDRIEVTNATELVQNSSIGKICDSPHQILDGGNCTLIDALLGDPQCDGVQNKEWDLFVERSRANSNCYPYDVPDYASLRSLVASSGTLEFKSESFNWTGVKQNGTSSACKRGSSSSFFSRLNWLTHLNNIYPAQNVTMPNKEQFDKLYIWGVHHPDTDKNQISLFAQSSGRITVSTKRSQQAVIPNIGSRPRIRDIPSRISIYWTIVKPGDILLINSTGNLIAPRGYFKIRSGKSSIMRSDAPIGKCKSECITPNGSIPNDKPFQNVNRITYGACPRYVKQSTLKLATGMRNVPEKQT
>WFR27269 A/USA/10048983916/2022 2022/12/20 HA
QKIPGNDNSTATLCLGHHAVPNGTIVKTITNDRIEVTNATELVQNSSIDKICDSPHQILDGGNCTLIDALLGDPQCDGVQNKEWDLFVERSRANSNCYPYDVPDYASLRSLVASSGTLEFKNESFNWTGVKQNGTSSACKRGSSSSFFSRLNWLTHLNNIYPAQTVTMPNKEQFDKLYIWGVHHPDTDKNQISLFAQSSGRITVSTKRSQQAVIPNIGSRPRIRDIPSRISIYWTIVKPGDILLINSTGNLIAPRGYFKIRSGKSSIMRSDAPIGKCKSECITPNGSIPNDKPFQNVNRITYGACPRYVKQSTLKLATGMRNVPEKQT
>WCJ15945 A/New York/USAFSAM-14009/2022 2022/12/20 HA
QKIPGNDNSTATLCLGHHAVPNGTIVKTITNDRIEVTNATELVQNSSIGKICDSPHQILDGGNCTLIDALLGDPQCDGVQNKEWDLFVERSRANSNCYPYDVPDYASLRSLVASSGTLEFKNESFNWTGVKQNGTSSACKRGSSSSFFSRLNWLTHLNNIYPAQNVTMPNKEQFDKLYIWGVHHPDTDKNQISLFAQSSGRITVSTKRSQQAVIPNIGSRPRIRDIPSRISIYWTIVKPGDILLINSTGNLIAPRGYFKIQSGKSSIMRSDAPIGKCKSECITPNGSIPNDKPFQNVNRITYGACPRYVKQSTLKLATGMRNVPEKQT
>WFR27449 A/USA/10048999033/2022 2022/12/21 HA
QKIPGNDNSTAMLCLGHHAVPNGTIVKTITNDRIEVTNATELVQNSSIGEICNSPHQILDGGNCTLIDALLGDPQCDGFQNKEWDLFVERSRANSNCYPYDVPDYASLRSLVASSGTLEFKNESFNWTGVKQNGTSSACIRGSGSSFFSRLNWLTSLNNIYPAQNVTMPNKEHFDKLYIWGVHHPDTDKNQISLFAQSSGRITVSTKRSQQAVIPNIGSRPRIRDIPSRISIYWTIVKPGDILLINSTGNLIAPRGYFKIRSGKSSIMRSDAPIGKCKSECITPNGSISNDKPFQNVNRITYGACPRYVKQSTLKLATGMRNVPEKQT
>WES77046 A/Idaho/93/2022 2022/12/21 HA
QKIPGNDNSTATLCLGHHAVPNGTIVKTITNDRIEVTNATELVQNSSIGKICDSPHQILDGGNCTLIDALLGDPQCDGVQNKEWDLFVERSRANSNCYPYDVPDYASLRSLVASSGTLEFKNESFNWTGVKQNGASSACKRGSSSSFFSRLNWLTHLNNIYPAQNVTMPNKEQFDKLYIWGVHHPDTDKNQISLFAQSSGRITVSTKRSQQAVIPNIGSRPRIRDIPSRISIYWTIVKPGDILLINSTGNLIAPRGYFKIRNGKSSIMRSDAPIGKCKSECITPNGSIPNDKPFQNVNRITYGACPRYVKQSTLKLATGMRNAPEKQT
>WCJ15003 A/Rheinland-Pfalz/USAFSAM-13866/2022 2022/12/21 HA
QKIPGNDNSTATLCLGHHAVPNGTIVKTITNDRIEVTNATELVQNSSIGEICGSPHQVLDGGNCTLIDALLGDPQCDGFQNKEWDLFVERSRANSNCYPYDVPGYASLRSLVASSGTLEFKNESFNWTGVKQNGTSSACKRGSSSSFFSRLNWLTSLNNIYPAQNVTMPNKEQFDKLYIWGVHHPDTDKNQISLFAQSSGRITVSTKRSQQAVIPNIGSRPRIRDIPSRISIYWTIVKPGDILLINSTGNLIAPRGYFKIRSGKSSIMRSDTPIGRCKSECITPNGSIPNDKPFQNVNKITYGACPRYVKQSTLKLATGMRNVPEKQT
>WES83371 A/Maryland/27/2022 2022/12/21 HA
QKIPGNDNSTATLCLGHHAVPNGTIVKTITNDRIEVTNATELVQNSSIGEICGSPHQILDGGNCTLIDALLGDPQCDGFQNKEWDLFVERSRANSNCYPYDVPGYASLRSLVASSGTLEFKNESFNWTGVKQNGTSSACKRGSSSSFFSRLNWLTSLNNIYPAQNVTMPNKEQFDKLYIWGVHHPDTDKNQISLFAQSSGRITVSTKRSQQAVIPNIGSRPRIRDIPSRISIYWTIVKPGDILLINSTGNLIAPRGYFKIRSGKSSIMRSDAPIGRCKSECITPNGSIPNDKPFQNVNKITYGACPRYVKQSSLKLATGMRNVPEKQT
>WFR23374 A/USA/10049002958/2022 2022/12/21 HA
QKIPGNDNSTATLCLGHHAVPNGTIVKTITNDRIEVTNATELVQNSSIGKICNSPHQILDGGNCTLIDALLGDPQCDGFQNKEWDLFVERNRANSSCYPYDVPDYASLRSLVASSGTLEFKDESFNWTGVKQNGTSSACKRGSSSSFFSRLNWLTSLNNIYPAQNVTMPNKEQFDKLYIWGVHHPDTDKNQFSLFAQSSGRITVSTKRSQQAVIPNIGSRPRVRDIPSRISIYWTIVKPGDILLINSTGNLIAPRGYFKIRSGKSSIMRSDAPIGKCKSECITPNGSIPNDKPFQNVNRITYGACPRYVKQSTLKLATGMRNVPEKQT
>WCJ16385 A/Rheinland-Pfalz/USAFSAM-13861/2022 2022/12/21 HA
QKIPGNDNSTATLCLGHHAVPNGTIVKTITNDRIEVTNATELVQNSSIGEICGSPHQILDGGNCTLIDALLGDPQCDGFQNKEWDLFVERSRANSNCYPYDVPGYASLRSLVASSGTLEFKNESFNWTGVKQNGTSSACKRGSSSSFFSRLNWLTSLNNIYPAQNVTMPNKEQFDKLYIWGVHHPDTDKNQISLFAQSSGRITVSTKRSQQAVIPNIGSRPRIRDIPSRISIYWTIVKPGDILLINSTGNLIAPRGYFKIQSGKSSIMRSDAPIGRCKSECITPNGSIPNDKPFQNVNKITYGACPRYVKQSTLKLATGMRNVPEKQT
>WCJ16397 A/Rheinland-Pfalz/USAFSAM-13863/2022 2022/12/21 HA
QKIPGNDNSTATLCLGHHAVPNGTIVKTITNDQIEVTNATELVQNSSIGKICDSPHQILDGGNCTLIDALLGDPQCDGVQNKEWDLFVERSRANSNCYPYDVPDYASLRSLVALSGTLEFKNESFNWTGVKQNGTSSACKRGSSSSFFSRLNWLTHLNNIYPAQNVTMPNKEQFDKLYIWGVHHPDTDKNQISLFAQSSGRITVSTKRSQQAVIPNIGSRPRIRDIPSRISIYWTIVKPGDILLINSTGNLIAPRGYFKIRNGKSSIMRSDAPIGKCKSECITPNGSIPNDKPFQNVNRITYGACPRYVKQSTLKLATGMRNVPEKQT
>WES74965 A/Wisconsin/109/2022 2022/12/21 HA
QKIPGNDNSTATLCLGHHAVPNGTIVKTITNDRIEVTNATELVQNSSIGKICDSPHQILDGGNCTLIDALLGDPQCDGVQNKEWDLFVERSRANSNCYPYDVPDYASLRSLVASSGTLEFKNESFNWTGVKQNGTSSACKRGSSSSFFSRLNWLTHLNNIYPAQNVSMPNKEQFDKLYIWGVHHPDTDKNQISLFAQSSGRITVSTKRSQQAVIPNIGSRPRIRDIPSRISIYWTIVKPGDILLINSTGNLIAPRGYFKIRSGKSSIMRSDTPIGKCKSECITPNGSIPNDKPFQNVNRITYGACPRYVKQSTLKLATGMRNVPEKQT
>WES83635 A/New Jersey/95/2022 2022/12/21 HA
QKIPGNDNSTATLCLGHHAVPNGTIVKTITNDRIEVTNATELVQNSSIGKICDSPHQILDGGNCTLIDALLGDPQCDGVQNKEWDLFVERSRANSNCYPYDVPDYASLRSLVASSGTLEFKNESFNWTGVKQNGTSSACKRGSSSSFFSRLNWLTHLNNIYPAQNVTMPNKEQFDKLYIWGVHHPDTDKNQISLFAQSSGRITVSTKRSQQAVIPNIGSRPRIRDIPSRISIYWTIVKPGDILLINSTGNLIAPRGYFKIRSGKSSIMRSDAPIGKCKSECITPNGSIPNDKPFQNVNRITYGACPRYVKQSTLKLATGMRNVPEQQT
>WFR27562 A/USA/10049003277/2022 2022/12/21 HA
QKIPGNDNSTATLCLGHHAVPNGTIVKTITNDQIEVTNATELVQNSTIGKICDSPHQILDGGNCTLIDALLGDPQCDGVQNKEWDLFVERSRANSNCYPYDVPDYASLRSLVASSGTLEFKNESFNWTGVKQNGTSSACKRGSSSSFFSRLNWLTHLNNIYPAQNVTMPNKEQFDKLYIWGVHHPDTDKNQISLFAQSSGRITVSTKRSQQAVIPNIGSRPRIRDIPSRISIYWTIVKPGDILLINSTGNLIAPRGYFKIRNGKSSIMRSDAPIGKCKSECITPNGSIPNDKPFQNVNRITYGACPRYVKQSTLKLATGMRNVPEKQT
>WCJ15000 A/Rheinland-Pfalz/USAFSAM-13862/2022 2022/12/21 HA
QKIPGNDNSTATLCLGHHAVPNGTIVKTITNDRIEVTNATELVQNSSIGEICGSPHQILDGGNCTLIDALLGDPQCDGFQNKEWDLFVERSRANSNCYPYDVPGYASLRSLVASSGTLEFKNESFNWTGVKQNGTSSACKRGSSSSFFSRLNWLTSLNNIYPAQNVTMPNKEQFDKLYIWGVHHPDTDKNQISLFAQSSGRITVSTKRSQQAVIPNIGSRPRIRDIPSRISIYWTIVKPGDILLINSTGNLIAPRGYFKIRSGKSSIMRSDAPIGRCKSECITPNGSIPNDKPFQNINKITYGACPRYVKQSTLKLATGMRNVPEKQT
>WCJ16517 A/Rheinland-Pfalz/USAFSAM-13879/2022 2022/12/22 HA
QKIPGNDNSTATLCLGHHAVPNGTIVKTITNDRIEVTNATELVQNSSIGEICGSPHQILDGGNCTLIDALLGDPQCDGFQNKEWDLFVERSRANSNCYPYDVPGYASLRSLVASSGTLEFKNESFNWTGVKQNGTSSACKRGSSSSFFSRLNWLTSLNNIYPAQNVTMPNKEQFDKLYIWGVHHPDTDKNQISLFAQSSGRITVSTQRSQQAVIPNIGSRPRIRDIPSRISIYWTIVKPGDILLINSTGNLIAPRGYFKIRSGKSSIMRSDAPIGRCKSECITPNGSIPNDKPFQNVNKITYGACPRYVKQSTLKLATGMRNVPEKQT
>WES77058 A/Idaho/94/2022 2022/12/22 HA
QKIPGNDNSTATLCLGHHAVPNGTIVKTITNDRIEVTNATELVQNSSIGKICDSPHQILDGGNCTLIDALLGDPQCDGVQNKEWDLFVERSRANSNCYPYDVPDYASLRSLVASSGTLEFKNESFNWTGVKQNGASSACKRGSSSSFFSRLNWLTHLNNIYPAQNVTMPNKEQFDKLYIWGVHHPDTDKNQISLFAQSPGRITVSTKRSQQAVIPNIGSRPRIRDIPSRISIYWTIVKPGDILLINSTGNLIAPRGYFKIRNGKSSIMRSDAPIGKCKSECITPNGSIPNDKPFQNVNRITYGACPRYVKQSTLKLATGMRNVPEKQT
>WFR27658 A/USA/10049006982/2022 2022/12/22 HA
QKIPGNDNSTAMLCLGHHAVPNGTIVKTITNDRIEVTNATELVQNSSIGEICNSPHQILDGGNCTLIDALLGDPQCDGFQNKEWDLFVERSRANSNCYPYDVPDYASLRSLVASSGTLEFKNESFNWTGVKQNGTSSACIRGSGSSFFSRLNWLTSLNNIYPAQNVTMPNKEQFDKLYIWGVHHPDTDKNQISLFAQSSGRITVSTKRSQQAVIPNIGSRPRIRDIPSRISIYWTIVKPGDILLINSTGNLIAPRGYFKIRSGKSSIMRSDAPIGKCKSECITPNGSISNDKPFQNVNRITYGACPRYVKQSTLKLATGMRNVPEKQT
>WES83647 A/New Jersey/96/2022 2022/12/22 HA
QKIPGNDNSTATLCLGHHAVPNGTIVKTITNDRIEVTNATELVQNSSIGEICGSPHHILDGGNCTLIDALLGDPQCDGFQNKEWDLFVERSRANSNCYPYDVPGYASLRSLVASSGTLEFKNESFNWTGVKQNGTSSACKRGSSSSFFSRLNWLTSLNNIYPAQNVTMPNKEQFDKLYIWGVHHPDTDKNQISLFAQSSGRITVSTKRSQQAVIPNIGSRPRIRDIPSRISIYWTIVKPGDILLINSTGNLIAPRGYFKIRSGKSSIMRSDAPIGRCKSECITPNGSIPNDKPFQNVNKITYGACPRYVKQSTLKLATGMRNVPEKQT
>WES84006 A/Rhode Island/87/2022 2022/12/22 HA
QKIPGNDNSTATLCLGHHAVPNGTIVKTITNDRIEVTNATELVQNSSIGKICDSPHQILDGGNCTLIDALLGDPQCDSVQNKEWDLFVERSRANSNCYPYEVPDYASLRSLVASSGTLEFKNESFNWTGVKQNGTSSACKRGSSSSFFSRLNWLTHLNNIYPAQNVTMPNKEQFDKLYIWGVHHPDTDKNQISLFAQSSGRITVSTKRSQQAVIPNIGSRPRIRDIPSRISIYWTIVKPGDILLINSTGNLIAPRGYFKIRSGKSSIMRSDAPIGKCKSECITPNGSIPNDKPFQNVNRITYGACPRYVKQSTLKLATGMRNVPEKQT
>WES84186 A/Vermont/19/2022 2022/12/22 HA
QKIPGNDNSTATLCLGHHAVPNGTIVKTITNDRIEVTNATELVQNSSIGEICNSPHQILDGGNCTLIDALLGDPQCDGFQNKEWDLFVERSRANSSCYPYDVPDYASLRSLVASSGTLEFKNESFNWTGVKQNGKSSACKRGSSNSFFSRLNWLTSLNNIYPAQNVTMPNREQFDKLYIWGVHHPDTDKNQFSLFAQSSGRITVSTKRSQQAVIPNIGSRPRIRDIPSRISIYWTIVKPGDILLINSTGNLIAPRGYFKIRSGKSSIMRSDAPIGKCKSECITPNGSIPNDKPFQNVNRVTYGACPRYVKQSTLKLATGMRNVPEKQT
>WHO49596 A/Michigan/104/2022 2022/12/22 HA
QKIPGNDNSTATLCLGHHAVPNGTIVKTITNDRIEVTNATELVQNSSIGKICNSPHQILDGGNCTLIDALLGDPQCDSVQNKEWDLFVERSRANSNCYPYDVPDYASLRSLVASSGTLEFKNESFNWTGVKQNGTSSACKRGSSSSFFSRLNWLTHLNNIYPAQNVTMPNKEQFDKLYIWGVHHPDTDKNQISLFAQSSGRITVSTKRSQQAVIPNIGSRPRIRDIPSRISIYWTIVKPGDILLINSTGNLIAPRGYFKIRSGKSSIMRSDAPIGKCKSECITPNGSIPNDKPFQNVNRITYGACPRYVKQSTLKLATGMRNVPEKQT
>WES77514 A/Maine/50/2022 2022/12/23 HA
QKIPGNDNSTATLCLGHHAVPNGTIVKTITNDRIEVTNATELVQNSSIGEICGSPHQILDGGNCTLIDALLGDPQCDGFQNKEWDLFVERSRANSNCYPYDVPGYASLRSLVASSGTLEFKNESFNWTGVKQNGTSSACKRGSSSSFFSRLNWLTSLNNIYPAQNVTMPNKEQFDKLYIWGVHHPDTDKNQISLFAQSSGRITVSTKRSQQAVIPNIGSRPRIRDIPSRISIYWTIVKPGDILLINSTGNLIAPRGYFKVRSGKSSIMRSDAPIGRCKSECITPNGSIPNDKPFQNVNKITYGACPRYVKQSTLKLATGMRNVPEKQT
>WCJ15010 A/Rheinland-Pfalz/USAFSAM-13886/2022 2022/12/23 HA
QKIPGNDNSTATLCLGHHAVPNGTIVKTITNDQIEVTNATELVQNSSIGKICDSPHQILDGGNCTLIDALLGDPQCDGVQNKEWDLFVERSRANSNCYPYDVPDYASLRSLVASSGTLEFKNESFNWTGVKQNGTSSACKRGSSSSFFSRLNWLTHLNNIYPAQNVTMPNKEQFDKLYIWGVHHPDTDKNQISLFAQSSGRITVSTKRSQQAVIPNIGSRPRIRDIPSRISIYWTIVKPGDILLINSTGNLIAPRGYFKIRNGRSSIMRSDAPIGKCKSECITPNGSIPNDKPFQNVNRITYGACPRYVKQSTLKLATGMRNVPEKQT
>WCJ16577 A/Rheinland-Pfalz/USAFSAM-13888/2022 2022/12/23 HA
QKIPGNDNSTATLCLGHHAVPNGTIVKTITNDRIEVTNATELVQNSSIGKICDSPHQILDGGNCTLIDALLGDPQCDGVQNKEWDLYVERSRANSNCYPYDVPDYSSLRSLVASSGTLEFKNESFNWTGVKQNGTSSACKRGSSSSFFSRLNWLTHLNNIYPAQNVTMPNKEQFDKLYIWGVHHPDTDKNQISLFAQSSGRITVSTKRSQQAVIPNIGSRPRIRDIPSRISIYWTIVKPGDILLINSTGNLIAPRGYFKIRSGKSSIMRSDAPIGKCKSECITPNGSIPNDKPFQNVNRITYGACPRYVKQSTLKLATGMRNVPEKQT
>WHO53404 A/Washington/101/2022 2022/12/23 HA
QKIPGNDNSTATLCLGHHAVPNGTIVKTITNDRIEVTNATELVQNSSIGEICSSPHQILDGGNCTLIDALLGDPQCDGFQNKEWDLFVERSRANSNCYPYDVPGYASLRSLVASSGTLEFKNESFNWTGVKQNGTSSACKRGSSSSFFSRLNWLTSLNNIYPAQNVTMPNKEQFDKLYIWGVHHPDTDKNQISLFAQPSGRITVSTKRSQQAVIPNIGSRPRIRDIPSRISIYWTIVKPGDILLINSTGNLIAPRGYFKIRSGKSSIMRSDAPIGRCKSECITPNGSIPNDKPFQNLNKITYGACPRYVKQSTLKLATGMRNVPEKQT
>WES83419 A/Massachusetts/55/2022 2022/12/24 HA
QKIPGNDNSTATLCLGHHAVPNGTIVKTITNDRIEVTNATELVQNSSIGKICDSPHQILDGGNCTLIDALLGDPQCDGVQNKEWDLFVERSRANSNCYPYDVPDYASLRSLVASSGTLEFKNESFNWTGVKQNGASSACKRGSSSSFFSRLNWLTHLNNIYPAQNVTMPNKEQFDKLYIWGVHHPDTDKNQISLFAQSSGRITVSTKRSQQAVIPNIGSRPRIRDIPSRISIYWTIVKPGDILLINSTGNLIAPRGYFKIRNGKSSIMRSDAPIGKCKSECITPNGSIPNDKPFQNVNRITYGACPRYVKQNTLKLATGMRNVPEKQT
>WES78629 A/Oregon/84/2022 2022/12/24 HA
QKIPGNDNSTATLCLGHHAVPNGTIVKTITNDRIEVTNATELVQNSSIXKICDSPLQILDGGNCTLIDALLGDPQCDGVQNKEWDLFVERSRANSNCYPYDVPDYASLRSLVASSGTLEFKNENFNWTGVKQNGTSSACKRGSSSSFFSRLNWLTHLNNIYPAQNVTMPNKEQFDKLYIWGVHHPDTDKNQISLFAQSSGRITVSTKRSQQAVIPNIGSRPRIRDIPSRISIYWTIVKPGDILLINSTGNLIAPRGYFKIRSGKSSIMRSDAPIGKCKSECITPNGSIPNDKPFQNVNRITYGACPRYVKQSTLKLATGMRNVPEKQT
>WCJ15011 A/Rheinland-Pfalz/USAFSAM-13897/2022 2022/12/25 HA
QKIPGNDNSTATLCLGHHAVPNGTIVKTITNDRIEVTNATELVQNSSIGIICDSPHQILDGGNCTLMDALLGDPQCDGVQNKEWDLFVERSRANSNCYPYDVPDYASLRSLVASSGTLEFKNESFNWTGVKQNGTSSACKRGSSSSFFSRLNWLTHLNNIYPAQNVTMPNKEQFDKLYIWGVHHPDTDKNQISLFAQSSGRITVSTKRSQQAVIPNIGSRPRIRDIPSRISIYWTIVKPGDMLLINSTGNLIAPRGYFKIRSGKSSIMRSDAPIGKCKSECITPNGSIPNDKPFQNVNRITYGACPRYVKQSTLKLATGMRNVPEKQT
>WES75859 A/Colorado/78/2022 2022/12/25 HA
QKIPGNDNSTATLCLGHHAVPNGTIVKTITNDRIEVTNATELVQNSSIGEICGSPHQILDGGNCTLIDALLGDPQCDGFQNKEWDLFVERSRANSNCYPYDVPGYASLRSLVASSGTLEFKNESFNWTGVKQNGTSSACKRGSGSSFFSRLNWLTSLNNIYPAQNVTMPNKEQFDKLYIWGVHHPDTDKNQISLFAQSSGRITVSTKRSQQAVIPNIGSRPRIRDIPSRISIYWTIVKPGDILLINSTGNLIAPRGYFKIRSGKSSIMRSDAPIGRCKSECITPNGSIPNDKPFQNVNKITYGACPRYVKQSTLKLATGMRNVPEKQT
>WES77670 A/Minnesota/83/2022 2022/12/25 HA
QKIPGNDNSTATLCLGHHAVPNGTIVKTITNDRIEVTNATELVQNSSIGKICDSPHQILDGGNCTLIDALLGDPQCDGVQNKEWDLFVERSRTNSNCYPYDVPDYASLRSLVASSGTLEFKNESFNWTGVKQNGASSACKRGSSSSFFSRLNWLTHLNNIYPAQNVTMPNKEQFDKLYIWGVHHPDTDKNQISLFAQSSGRITVSTKRSQQAVIPNIGSRPRIRDIPSRISIYWTIVKPGDILLINSTGNLIAPRGYFKIRNGKSSIMRSDAPIGKCKSECITPNGSIPNDKPFQNVNRITYGACPRYVKQSTLKLATGMRNVPEKQT
>WFR27704 A/USA/10049046303/2022 2022/12/25 HA
QKIPGNDNNTATLCLGHHAVPNGTIVKTITNDRVEVTNATELVQNSSIGKICDSPHQILDGGNCTLIDALLGDPQCDGVQNKEWDLFVERSRANSNCYPYDVPDYASLRSLVASSGTLEFKNESFNWTGVKQNGASSACKRGSSSSFFSRLNWLTHLNNIYPAQNVTMPNKEQFDKLYIWGVHHPDTDKNQISLFAQSSGRITVSTKRSQQAVIPNIGSRPRIRDIPSRISIYWTIVKPGDILLINSTGNLIAPRGYFKIRNGKSSIMRSDAPIGKCKSECITPNGSIPNDKPFQNVNRITYGACPRYVKQSTLKLATGMRNVPEKQT
>WFR27717 A/USA/10049046862/2022 2022/12/25 HA
QKIPGNDNSTATLCLGHHAVPNGTIVKTITNDRIEVTNATELVQNSSIGKICDSPHQILDGGNCTLIDALLGDPQCDGVQNKEWDLFVERSRANSNCYPYDVPDYASLRSLVASSGTLEFKNESFNWTGVKQNGISSACKRGSSSSFFSRLNWLTHLNNIYPAQNVTMPNKEQFDKLYIWGVHHPDTDKNQISLFAQSSGRITVSTKRSQQAVIPNIGSRPRIRDIPSRISIYWTIVKPGDILLINSTGNLIAPRGYFKIRSGKSSIMRSDAPIGKCKSECITPNGSIPNDKPFQSVNRITYGACPRYVKQSTLKLATGMRNVPEKQT
>WHO53428 A/Washington/102/2022 2022/12/25 HA
QKIPGNDNSTATLCLGHHAVPNGTIVKTITNDRIEVTNATELVQNSSIGKICDSPHQILDGGNCTLIDALLGDPQCDGVQNKEWDLFVERSRANSNCYPYDVPDYASLRSLVASSGTLEFKNESFNWTGVKQNGTSSACKRGSSSSFFSRLNWLTHLNNIYPAQNVTMPNKEQFDKLYIWGVHHPDTDKNQISLFAQSSGRITVSTKRSQQAVIPNIGSRPRIRDIPSRISIYWTIVKPGDILLINSTGNLIAPRGYFKIRXGKSSIMRSDAPIGKCKSECITPNGSIPNDKPFQNVNRITYGACPRYVKQSTLKLATGMRNVPEKQT
>WES84090 A/Rhode Island/92/2022 2022/12/26 HA
QKIPGNDNSTATLCLGHHAVPNGTIVKTITNDRIEVTNATELVQNSSIGKICDSPHQILDGGNCTLIDALLGDPQCDGVQNKEWDLFVERSRTNSNCYPYDVPDYASLRSLVASSGTLEFKNESFNWTGVKQNGTSSACKRGSSSSFFSRLNWLTHLNNIYPAQNVTMPNKEQFDKLYIWGVHHPDTDKNQISLFAQSSGRITVSTKRSQQAVIPNIGSRPRIRDIPSRISIYWTIVKPGDILLINSTGNLIAPRGYFKIRSGKSSIMRSDAPIGKCKSECITPNGSIPNDKPFQNVNRITYGACPRYVKQSTLKLATGMRNVPEKQT
>WES77742 A/Minnesota/87/2022 2022/12/26 HA
QKIPGNDNSTATLCLGHHAVPNGTIVKTITNDRIEVTNATELVQNSSIGKICDSTHQILDGGNCTLIDALLGDPQCDGVQNKEWDLFVERSRANSNCYPYEVPDYASLRSLVASSGTLEFKNESFNWTGVKQNGTSSACKRGSSSSFFSRLNWLTHLNNIYPAQNVTMPNKEQFDKLYIWGVHHPDTDKNQISLFAQSSGRITVSTKRSQQAVIPNIGSRPRIRDIPSRISIYWTIVKPGDILLINSTGNLIAPRGYFKIRSGKSSIMRSDAPIGKCKSECITPNGSIPNDKPFQNVNRITYGACPRYVKQSTLKLATGMRNVPEKQT
>WES77346 A/Iowa/77/2022 2022/12/26 HA
QKIPGNDNSTATLCLGHHAVPNGTIVKTITNDRIEVTNATELVQNSSIGKICDSPHQILDGGNCTLIDALLGDPQCDGVQNKEWDLFVERSRANSNCYPYEVPDYASLRSLVASSGTLEFKNESFNWTGVKQNGTSSACKRGSSSSFFSRLNWLTHLNNIYPAQNVTMPNREQFDKLYIWGVHHPDTDKNQISLFAQSSGRITVSTKRSQQAVIPNIGSRPRIRDIPSRISIYWTIVKPGDILLINSTGNLIAPRGYFKIRSGKSSIMRSDAPIGKCKSECITPNGSIPNDKPFQNVNRITYGACPRYVKQSTLKLATGMRNVPEKQT
>WFR27740 A/USA/10049048088/2022 2022/12/26 HA
QKIPGNDNSTATLCLGHHAVPNGTIVKTITNDRIEVTNATELVQNSSIGKICDSPHQILDGGNCTLIDALLGDPQCDGVQNKEWDLFVERSRANSNCYPYDVPDYASLRSLVASSGTLEFKNESFNWTGVKQNGTSSACKRGSSSSFFSRLNWLTHLNNIYPAQNVTMPNKEQFDKLYIWGVHHPDTDKNQISLFAQSSGRITVSTKRSQQAVIPNIGSRPRIRDIPSRISIYWTIVKPGDILLINSTGNLIAPRGYFKIRSGKSSIMRSDAPIGKCKSECITPNGSIPNDKPFQSVNRIAYGACPRYVKQSTLKLATGMRNVPEKQT
>WFR27752 A/USA/10049049199/2022 2022/12/26 HA
QKIPGNDNSTAMLCLGHHAVPNGTIVKTITNDRIEVTNATELVQNSSIGEICNSPHQILDGGNCTLIDALLGDPQCDGFQNKEWDLFVERSRANSNCYPYDVPDYASLRSLVASSGTLEFKNESFNWTGVKQNGTSSACIRGSGSSFFSRLNWLTSLNNIYPAQNVTMPNKEQFDKLYIWGVHHPDTDKNQISLFAQLSGRITVSTKRSQQAVIPNIGSRPRIRDIPSRISIYWTIVKPGDILLINSTGNLIAPRGYFKIRSGKSSIMRSDAPIGKCKSECITPNGSISNDKPFQNVNRITYGACPRYVKQSTLKLATGMRNVPEKQT
>WCJ15013 A/Rheinland-Pfalz/USAFSAM-13900/2022 2022/12/26 HA
QKIPGNDNSTATLCLGHHAVPNGTIVKTITNDQIEVTNATELVQNSSIGKICDSPHQILDGGNCTLIDALLGDPQCDGVQNKEWDLFVERSRANSNCYPYDVPDYASLRSLVASSGTLEFKNENFNWTGVKQNGTSSACKRGSSSSFFSRLNWLTHLNNIYPAQNVTMPNKEQFDKLYIWGVHHPDTDKNQISLFAQSSGRITVSTKRSQQAVIPNIGSRPRIRDIPSRISIYWTIVKPGDILLINSTGNLIAPRGYFKIRNGKSSIMRSDAPIGKCKSECITPNGSIPNDKPFQNVNRITYGACPRYVKQSTLKLATGMRNVPEKQT
>WES77718 A/Minnesota/86/2022 2022/12/26 HA
QKIPGNDNGTATLCLGHHAVPNGTIVKTITNDRIEVTNATELVQNSSIGKICDSPHQILDGGNCTLIDALLGDPQCDGIQNKEWDLFVERSRANSNCYPYDVPDYASLRSLVASSGTLEFKNESFNWTGVKQNGTSSACKRGSSSSFFSRLNWLTHLNNIYPAQNVTMPNKEQFDKLYIWGVHHPDTDKNQISLFAQSSGRITVSTKRSQQAVIPNIGSRPRIRDIPSRISIYWTIVKPGDILLINSTGNLIAPRGYFKIRSGKSSIMRSDAPIGKCKSECITPNGSIPNDKPFQNVNRITYGACPRYVKQSTLKLATGMRNVPEKQT
>WES83503 A/New Hampshire/43/2022 2022/12/26 HA
QKIPGNDNSTATLCLGHHAVPNGTIVKTITNDRIEVTNATELVQNSSIGKICDSPHQILDGGNCTLIDALLGDPQCDGVQNKDWDLFVERSRANSNCYPYDVPDYASLRSLVASSGTLEFKNESFNWTGVKQNGTSSACKRGSSNSFFSRLNWLTHLNNIYPAQNVTMPNKEQFDKLYIWGVHHPDTDKNQISLFAQSSGRITVSTKRSQQAVIPNIGSRPRIRDIPSRISIYWTIVKPGDILLINSTGNLIAPRGYFKIRSGKSSIMRSDAPIGKCKSECITPNGSIPNDKPFQNVNRITYGACPRYVKQSTLKLATGMRNVPEKQT
>WFR27793 A/USA/10049056588/2022 2022/12/27 HA
RKIPGNDNSTATLCLGHHAVPNGTIVKTITNDRIEVTNATELVQNSSIGKICDSPHQILDGGNCTLIDALLGDPQCDGVQNKEWDLFVERSRANSNCYPYDVPDYASLRSLVASSGTLEFKNESFNWTGVKQNGTSSACKRGSSSSFFSRLNWLTHLNNIYPAQNVTMPNKEQFDKLYIWGVHHPDTDKNQISLFAQSSGRITVSTKRSQQAVIPNIGSRPRIRDIPSRISIYWTIVKPGDMLLINSTGNLIAPRGYFKIRSGKSSIMRSDAPIGKCKSECITPNGSIPNDKPFQNVNRITYGACPRYVKQSTLKLATGMRNVPEKQT
>WES73130 A/Illinois/61/2022 2022/12/27 HA
QKIPGNDNSTATLCLGHHAVPNGTIVKTITNDRIEVTNATELVQNSSIGKICDSPHQILDGGNCTLIDALLGDPQCDGVQNKEWDLFVERSRANSNCYPYDVPDYASLRSLVASSGTLEFKNESFNWTGVKQNGTSSACKRGSSSSFFSRLNWLTHLNNIYPAQNVTMPNKEQFDKLYIWGVHHPDTDKNQISLFAQSSGRITVSTKRSQQAVIPNIGSRPRIRDIPSRISIYWTIVKPGDILLINSTGNLIAPRGYFKIRSGKSSIMRSDAPIGKCKSECITPNGSIPNDKPFQNVNRITYGACPRYVKQNTLKLATGMRNVPEKQT
>WCJ15018 A/Rheinland-Pfalz/USAFSAM-13910/2022 2022/12/28 HA
QKTPGNDNSTATLCLGHHAVPNGTIVKTITNDRIEVTNATELVQNSSIGEICGSPHQILDGGNCTLIDALLGDPQCDGFQNKEWDLFVERSRANSNCYPYDVPGYASLRSLVASSGTLEFKNESFNWTGVKQNGTSSACIRGSSSSFFSRLNWLTSLNNIYPAQNVTMPNKEQFDKLYIWGVHHPDTDKNQISLFAQSSGRITVSTKRSQQAVIPNIGSKPRIGDIPSRISIYWTIVKPGDILLINSTGNLIAPRGYFKIRSGKSSIMRSDAPIGRCKSECITPNGSIPNDKPFQNVNRIAYGACPRYVKQSTLKLATGMRNVPEKQT
>WFR27907 A/USA/10049076243/2022 2022/12/28 HA
QKIPGNDNSTATLCLGHHAVPNGTIVKTITNDRIEVTNATELVQNSSIGKICDSPHQILDGGNCTLIDALLGDPQCDGVQNKEWDLFVERSRANSNCYPYDVPDYASLRSLVASSGTLEFKNENFNWTGVKQNGTSSACKRGSSNSFFSRLNWLTHLNNIYPAQNVTMPNKEQFDKLYIWGVHHPDTDKNQISLFAQSSGRITVSTKRSQQAVIPNIGSRPRIRDIPSRISIYWTIVKPGDILLINSTGNLIAPRGYFKIRSGKSSIMRSDAPIGKCKSECITPNGSIPNDKPFQNVNRITYGACPRYVKQSTLKLATGMRNVPEKQT
>WCJ15694 A/Arizona/USAFSAM-13812/2022 2022/12/28 HA
QKIPGNDNSTATLCLGHHAVPNGTIVKTITNDRIEVTNATELVQNSSIGKICDSPHQILDGGNCTLIDALLGDPQCDGVQNKEWDLFVERSRANSNCYPYDVPDYASLRSLVASSGTLEFKNESFNWTGVKQNGTSSACKRGSSSSFFSRLNWLTHLNNIYPAQNVTMPNKEQFDKLYIWGVHHPDTDKNQISLFAQSSGRITVSTKRSQQAVIPNIGSRPRIRDIPSRISIYWTIVKPGDTLLINSTGNLIAPRGYFKIRSGKSSIMRSDAPIGKCKSECITPNGSIPNDKPFQNVNRITYGACPRYVKQSTLKLATGMRNVPEKQT
>WFR27936 A/USA/10049078841/2022 2022/12/28 HA
QKIPGNDNSTATLCLGHHAVPNGTIVKTITNDRIEVTNATELVQNSSIGKICDSPHQILDGGNCTLIDALLGDPQCDGVQNKEWDLFVERSRANSNCYPYDVPDYASLRSLVASSGTLEFKNESFNWTGVKQNGASSACKRGSSSSFFSRLNWLTHLNNIYPAQNVTMPNKEQFDKLYIWGVHHPDTDKNQISLFAQSSGRITVSTKRSQQAVIPNIGSRPRIRDIPSRISIYWTIVKPGDTLLINSTGNLIAPRGYFKIRNGKSSIMRSDAPIGKCKSECITPNGSIPNDKPFQNVNRITYGACPRYVKQSTLKLATGMRNVPEKQT
>WHO49656 A/Michigan/110/2022 2022/12/29 HA
QKIPGNDNSTATLCLGHHAVPNGTIVKTITNDRIEVTNATELVQNSSIGEICGSPHQILDGGNCTLIDALLGDPQCDGFQNKEWDLFVERSRANSNCYPYDVPGYASLRSLVASSGTLEFKNESFNWTGVKQNGTSSACKRGSSSSFFSRLNWLTSLNNIYPAQNVTMPNKEQFDKLYIWGVHHPDTDKNQISLFAQSSGRITVSTKXSQQAVIPNIGSRPRIRDIPSRISIYWTIVKPGDILLINSTGNLIAPRGYFKIRSGKSSIMRSDAPIGRCKSECITPNGSIPNDKPFQNVNKITYGACPRYVKQSTLKLATGMRNVPEKQT
>WES78689 A/Oregon/91/2022 2022/12/29 HA
QKIPGNDNSTATLCLGHHAVPNGTIVKTITNDRIEVTNATELVQNSSIGKICDSPHQILDGGNCTLIDALLGDPQCDGVQNKEWDLFVERSRANSNCYPYDVPDYASLRSLVASSGTLEFKNESFNWTGVKQNGTSSACKRGSSSSFFSRLNWLTHLNNIYPAQNVTMPNKEQFDKLYIWGVHHPDTDKNQISLFAQSSGRITVSTKRSQQAVIPNIGXRPRIRDIPSRISIYWTIVKPGDILLINSTGNLIAPRGYFKIRSGKSSIMRSDAPIGKCKSECITPNGSIPNDKPFQNVNRITYGACPRYVKQSTLKLATGMRNVPEKQT
>WES83527 A/New Hampshire/44/2022 2022/12/29 HA
QKIPGNDNSTATLCLGHHAVPNGTIVKTITNDRIEVTNATELVQNSSIGKICDSPHQILDGGNCTLIDALLGDPQCDGVQNKEWDLFVERSRANSNCYPYDVPDYASLRSLVASSGTLEFKNESFNWTGVKQNGTSSACKRGSSSSFFSRLNWLTHLNNIYPAQNVTMPNKERFDKLYIWGVHHPDTDKNQISLFAQSSGRITVSTKRSQQAVIPNIGSRPRIRDIPSRISIYWTIVKPGDMLLINSTGNLIAPRGYFKIRSGKSSIMRSDAPIGKCKSECITPNGSIPNDKPFQNVNRITYGACPRYVKQSTLKLATGMRNVPEKQT
>WCJ16767 A/Rheinland-Pfalz/USAFSAM-13912/2022 2022/12/30 HA
QKIPGDDNSTATLCLGHHAVPNGTIVKTITNDRIEVTNATELVQNSSIGKICDSPHQILDGGNCTLIDALLGDPQCDGVQNKEWDLFVERSRANSNCYPYDVPDYASLRSLVASSGTLEFKNESFNWTGVKQNGTSSACKRGSSSSFFSRLNWLTHLNNIYPAQNVTMPNKEQFDKLYIWGVHHPDTDKNQISLFAQSSGRITVSTKGSQQAVIPNIGSRPRIRDIPSRISIYWTIVKPGDILLINSTGNLIAPRGYFKIRSGKSSIMRSDAPIGKCKSECITPNGSIPDDKPFQNVNRITYGACPRYVKQSTLKLATGMRNVPEKQT
>WES79073 A/South Dakota/66/2022 2022/12/30 HA
QKIPGNDNSTATLCLGHHAVPNGTIVKTITNDRIEVTNATELVQNSSIGKICDSPHQILDGGNCTLIDALLGDPQCDGVQNKEWDLFVERSRANSNCYPYDVPDYASLRSLVASSGTLEFKNESFNWTGVKQNGASSACKRGSSSSFFSRLNWLTHLNNMYPAQNVTMPNKEQFDKLYIWGVHHPDTDKNQISLFAQSSGRITVSTKRSQQAVIPNIGSRPRIRDIPSRISIYWTIVKPGDILLINSTGNLIAPRGYFKIRNGKSSIMRSDAPIGKCKSECITPNGSIPNDKPFQNVNRITYGACPRYVKQSTLKLATGMRNVPEKQT
>WES75384 A/Oregon/93/2022 2022/12/30 HA
QKIPGNDNSTATLCLGHHAVPNGTIVKTITNDRIEVTNATELVQNSSIGEICGSPHQILDGGNCTLIDALLGDPQCDGFQNKEWDLFVERSRANSNCYPYDVPGYASLRSLVASSGTLEFKNESFNWTGVKQNGTSSACIRGSSSSFFSRLNWLTSLNNIYPAQNVTMPNKEQFDKLYIWGVHHPDTDKNQISLFAQSSGRITVSTKRSQQAVIPNIGSRXRIRDIPSRISIYWTIVKPGDILLINSTGNLIAPRGYFKIRSGKSSIMRSDAPIGRCKSECITPNGSIPNDKPFQNVNRITYGACPRYVKQSTLKLATGMRNVPEKQT
>WHO49069 A/Maryland/02/2023 2023/01/01 HA
QKIPGNDNSTATLCLGHHAVPNGTIVKTITNDRIEVTNATELVQNSSIGKICDSPHQILDGGNCTLIDALLGDPQCDGVQNKEWDLFVERSRANSNCYPYDVPDYASLRSLVASSGTLEFKNESFNWTGVKQNGASSACKRGSSSSFFSRLNWLTHLNNIYPAQNVTMPNKEQFDKLYIWGVHHPDTDKNQISLFAQSSGRITVSTKRSQQAVIPNIGSRPRIRDIPSRISIYWTIVKPGDILLINSTGNLIAPRGYFKIRSGKSSIMRSDAPIGKCKSECITPNGSIPNDKPFQNVNRITYGACPRYVKQSTLKLATGMRNVPEKQT
>WHO49943 A/Minnesota/02/2023 2023/01/01 HA
QKIPGNDNSTATLCLGHHAVPNGTIVKTITNDRIEVTNATELVQNSSIGKICDSPHQILDGGNCTLIDALLGDPQCDGVQNKEWDLFVERSRANSNCYPYEVPDYASLRSLVASSGTLEFKNESFNWTGVKQNGTSSACKRGSSXSFFSRLNWLTHLNNIYPAQNVTMPNKEQFDKLYIWGVHHPDTDKNQISLFAQSSGRITVSTKRSQQAVIPNIGSRPRIRDIPSRISIYWTIVKPGDILLINSTGNLIAPRGYFKIRSGKSSIMRSDAPIGKCKSECITPNGSIPNDKPFQNVNRITYGACPRYVKQSTLKLATGMRNVPEKQT
>WES75415 A/Arizona/02/2023 2023/01/02 HA
QKIPGNDNSTATLCLGHHAVPNGTIVKTITNDRIEVTNATELVQNSSIGGICNSPHQILDGGNCTLIDALLGDPQCDGFQNKEWDLFVERSRANSSCYPYDVPDYASLRSLVASSGTLEFKNESFNWTGVKQNGTSSACMRGSSSSFFSRLNWLTSLNNIYPAQNVTMPNKEQFDKLYIWGVHHPDTDKNQFSLFAQSSGRITVSTKRSQQAVIPNIGSRPRIRDIPSRISIYWTIVKPGDILLINSTGNLIAPRGYFKIRSGKSSIMRSDAPIGKCKSECITPNGSIPNDKPFQNVNRITYGACPRYVKQSTLKLATGMRNVPEKQT
>WES77250 A/Iowa/01/2023 2023/01/02 HA
QKIPGNDNSTATLCLGHHAVPNGTIVKTITNDRIEVTNATELVQNSSIGKICDSPHQILDGGNCTLIDALLGDPQCDGVQNKEWDLFVERSRANSNCYPYEVPDYASLRSLVASSGTLEFKNESFNWTGVKQNGTSSACKRGTSSSFFSRLNWLTHLNNIYPAQNVTMPNKEQFDKLYIWGVHHPDTDKNQISLFAQSSGRITVSTKRSQQAVIPNIGSRPRIRDIPSRISIYWTIVKPGDILLINSTGNLIAPRGYFKIRSGKSSIMRSDAPIGKCKSECITPNGSIPNDKPFQNVNRITYGACPRYVKQSTLKLATGMRNVPEKQT
>WHO46908 A/California/36/2023 2023/01/02 HA
QKIPGNDNSTATLCLGHHAVPNGTIVKTITNDRIEVTNATELVQNSSIGEICNSPHQILDGGNCTLIDALLGDPQCDGFQNKEWDLFVERSRANSSCYPYDVPDYASLRSLVASSGTLEFKNESFNWTGVKQNGTSSACMRGSSSSFFSRLNWLTSLNNIYPAQNVTMPNKEQFDKLYIWGVHHPDTDKNQFSLFAQSSGRITISTKRSQQAVIPNIGSRPRIRDIPSRISIYWTIVKPGDILLINSTGNLIAPRGYFKIRSGKSSIMRSDAPIGKCKSECITPNGSIPNDKPFQNVNRITYGACPRYVKQSTLKLATGMRNVPEKQT
>WES76915 A/Idaho/01/2023 2023/01/02 HA
QKIPGNDNSTATLCLGHHAVPNGTIVKTITNDRIEVTNATELVQNSSIGEICGSPHQILDGGNCTLIDALLGDPQCDGFQNKEWDLFVERSRANSNCYPYDVPGYASLRSLVASSGTLEFKNESFNWTGVKQNGTSSACIRGSSSSFFSRLNWLTSLNNIYPAQNVTMPNKEQFDKLYIWGAHHPDTDKNQISLFAQSSGRITVSTKRSQQAVIPNIGSRPRIRDIPSRISIYWTIVKPGDILLINSTGNLIAPRGYFKIRSGKSSIMRSDAPIGRCKSECITPNGSIPNDKPFQNVNRITYGACPRYVKQSTLKLATGMRNVPEKQT
>WES77838 A/Montana/03/2023 2023/01/02 HA
QKIPGNDNSTATLCLGHHAVPNGTIVKTITNDRIEVTNATELVQNSSIGEICGSPHQILDGGNCTLIDALLGDPQCDGFQNKEWDLFVERSRANSNCYPYDVPGYASLRSLVASSGTLEFKNESFNWTGVKQNGTSSACIRGSSSSFFSRLNWLTSLNNIYPAQXVTMPNKEQFDKLYIWGVHHPDTDKNQISLFAQSSGRITVSTKRSQQAVIPNIGSRPRIRDIPSRISIYWTIVKPGDILLINSTGNLIAPRGYFKIRSGKSSIMRSDAPIGRCKSECITPNGSIPNDKPFQNVNRITYGACPRYVKQSTLKLATGMRNVPEKQT
>WES77766 A/Missouri/01/2023 2023/01/02 HA
QKLPGNDNSTATLCLGHHAVPNGTIVKTITNDRIEVTNATELVQNSSIGKICDSPHQILDGGNCTLIDALLGDPQCDGVQNKEWDLFVERSRANSNCYPYDVPDYASLRSLVASSGTLEFKNESFNWTGVKQNGTSSACKRGSSSSFFSRLNWLTHLNNIYPAQNVTMPNKEQFDKLYIWGIHHPDTDKNQISLFAQSSGRITVSTKRSQQAVIPNIGSRPRIRDIPSRISIYWTIVKPGDILLINSTGNLIAPRGYFKIRSGKSSIMRSDAPIGKCKSECITPNGSIPNDKPFQNVNRITYGACPRYVKQSTLKLATGMRNVPEKQT
>WES79085 A/Tennessee/01/2023 2023/01/02 HA
QKIPGNDNGTATLCLGHHAVPNGTIVKTITNDRIEVTNATELVQNSSIGKICDSPHQILDGGNCTLIDALLGDPQCDDVQNKEWDLFVERSRANSNCYPYDVPDYASLRSLVASSGTLEFKNESFNWTGVKQNGTSSACKRGSSSSFFSRLNWLTHLNNIYPAQNVTMPNKEQFDKLYIWGVHHPDTDKNQISLFAQSSGRITVSTKRSQQAVIPNIGSRPRIRDIPSRISIYWTIVKPGDILLINSTGNLIAPRGYFKIRSGKSSIMRSDAPIGKCKSECITPNGSIPNDKPFQNVNRITYGACPRYVKQSTLKLATGMRNVPEKQT
>WES76927 A/Idaho/02/2023 2023/01/03 HA
QKIPGNDNSTATLCLGHHAVPNGTIVKTITNDRIEVTNATELVQNSSIGKICDSPHQILDGGNCTLIDALLGDPQCDSVQNKEWDLFVERSRANSNCYPYDVPDYASLRSLVASSGTLEFKNESFNWTGVKQNGTSSACKRGSSSSFFSRLNWLTHLNNIYPAQNVTMPNKEQFDKLYIWGVHHPDTDKNQISLFAQSSGRITVSTKRSQQTVIPNIGSRPRIRDIPSRISIYWTIVKPGDILLINSTGNLIAPRGYFKIRSGKSSIMRSDAPIGKCKSECITPNGSIPNDKPFQNVNRITYGACPRYVKQSTLKLATGMRNVPEKQT
>WES76819 A/Hawaii/02/2023 2023/01/03 HA
QQIPGNDNSTATLCLGHHAVPNGTIVKTITNDRIEVTNATELVQNSSIGKICNSPHQILDGGNCTLIDALLGDPQCDGFQNKEWDLFVERSRANSSCYPYDVPDYASLRSLVASSGTLEFKDESFNWTGVKQNGTSSACKRGSSSSFFSRLNWLTSLNNIYPAQNVTMPNKEQFDKLYIWGVHHPDTDKNQFSLFAQSSGRITVSTKRSQQAVIPNIGSRPRVRDIPSRISIYWTIVKPGDILLINSTGNLIAPRGYFKIRSGKSSIMRSDAPIGKCKSECITPNGSIPNDKPFQNVNRITYGACPRYVKQSTLKLATGMRNVPEKQT
>WGD05425 A/Baden-Wurttemberg/USAFSAM-14142/2023 2023/01/03 HA
QKIPGNDNSTATLCLGHHAVPNGTIVKTITNDRIEVTNATELVQNSSIGEICGSPHQILDGGNCTLMDALLGDPQCDGFQNKEWDLFVERSRANSNCYPYDVPGYASLRSLVASSGTLEFKNESFNWTGVKQNGTSSACKRGSSSSFFSRLNWLTSLNNIYPAQNVTMPNKEQFDKLYIWGVHHPDTDKNQISLFAQSSGRITVSTKRSQQAVIPNIGSRPRIRDIPSRISIYWTIVKPGDILLINSTGNLIAPRGYFKIRSGKSSIMRSDAPIGRCKSECITPNGSIPNDKPFQNVNKITYGACPRYVKQSTLKLATGMRNVPEKQT
>WHO49500 A/Michigan/04/2023 2023/01/03 HA
QKIPGNDNSTATLCLGHHAVPNGTIVKTITNDRIEVTNATELVQNSSIGKICDSPHQILDGGNCTLIDALLGDPQCDGVQNKEWDLFVERSRANSNCYPYEVPDYASLRSLVASSGTLEFKNESFNWTGVKQNGXSSACKRGSSSSFFSRLNWLTHLNNIYPAQNVXMPNKEQFDKLYIWGVHHPDTDKNQISLFAQSSGRITVSTKRSQQAVIPNIGSRPRIRDIPSRISIYWTIVKPGDILLINSTGNLIAPRGYFKIRSGKSSIMRSDAPIGKCKSECITPNGSIPNDKPFQNVNRITYGACPRYVKQSTLKLATGMRNVPEKQT
>WHO53320 A/Washington/03/2023 2023/01/03 HA
QKIPGNDNSTATLCLGHHAVPNGTIVKTITNDRIEVTNATELVQNSSIGKICDSPHQILDGGNCTLIDALLGDPQCDGVQNKEWDLFVERSRANSSCYPYDVPDYASLRSLVASSGTLEFKNESFNWTGVKQNGTSSACKRGSSSSFFSRLNWLTHLNNIYPAQNVTMPNKEQFDKLYIWGVHHPDTDKNQISLFAQSSGRITVSTKRSQQAVIPNIGSRPRIRDIPSRISIYWTIVKPGDILLINSTGNLIAPRGYFKIRSGKSSIMRSDAPIGKCKSECITPNGSIPNDKPFQNVNRITYGACPRYVKQSTLKLATGMRNVPEKQT
>WDR23297 A/New Jersey/USAFSAM-14081/2023 2023/01/04 HA
QKIPGNDNSTATLCLGHHAVPNGTIVKTITNDRIEVTNATELVQNSSIGKICDSPHQILDGGNCTLIDALLGDPQCDGVQNKEWDLFIERSRANSNCYPYDVPDYASLRSLVASSGTLEFKNESFNWTGVKQNGTSSACKRGSSSSFFSRLNWLTHLNNIYPAQNVTMPNKEQFDKLYIWGVHHPDTDKNQISLFAQSSGRITVSTKRSQQAVIPNIGSRPRIRDIPSRISIYWTIVKPGDILLINSTGNLIAPRGYFKIRSGKSSIMRSDAPIGKCKSECITPNGSIPNDKPFQNVNRITYGACPRYVKQSTLKLATGMRNVPEKQT
>WDR23465 A/Tokyo/USAFSAM-14072/2023 2023/01/04 HA
QKIPGNDNSTATLCLGHHAVPNGTIVKTITNDRIEVTNATELVQNSSIGKICDSPHQILDGGNCTLIDALLGDPQCDGVQNKEWDLFVERSRANSNCYPYDVPDYASLRSLVASSGTLEFKNESFNWTGVKQNGASSACKRGSSSSFFSRLNWLTHLNNIYPAQNVTMPNKEQFDKLYIWGVHHPDTDKNQISLFAQSSGRITVSTKRSQQAVIPNIGSRPRIRDIPSRISIYWTIVKPGDILLINSTGNLIAPRGYFKIRNGKSSIMRSDAPIGKCKSECITPNGSIPNDKPFQNVNKITYGACPRYVKQSTLKLATGMRNVPEKQT
>WES82692 A/Connecticut/03/2023 2023/01/04 HA
QKIPGNDNSTATLCLGHHAVPNGTIVKTITNDRIEVTNATELVQNSSIGKICNSPHQILDGGNCTLIDALLGDPQCDGFQNKEWDLFVERSRANSSCYPYDVPDYASLRSLVASSGTLEFKDESFNWTGVKQNGTSSACKRGSSSSFFSRLNWLTSLNNIYPAQNVTMPNKEQFDKLYIWGVHHPDTEKNQFSLFAQSSGRITVSTKRSQQAVIPNIGSRPRVRDIPSRISIYWTIVKPGDILLINSTGNLIAPRGYFRIRSGKSSIMRSDAPIGKCKSECITPNGSIPNDKPFQNVNRITYGACPRYVKQSTLKLATGMRNVPEKQT
>WES83886 A/Pennsylvania/02/2023 2023/01/04 HA
QKIPRNDNSTATLCLGHHAVPNGTIVKTITNDRIEVTNATELVQNSSIGKICASPHQILDGGNCTLIDALLGDPQCDGVQNKEWDLFVERSRANSNCYPYEVPDYASLRSLVASSGTLEFKNESFNWTGVKQNGTSSACKRGSSSSFFSRLNWLTHLNNIYPAQNVTMPNKEQFDKLYIWGVHHPDTDKNQISLFAQSSGRITVSTKRSQQAVIPNIGSRPRIRDIPSRISIYWTIVKPGDMLLINSTGNLIAPRGYFKIRSGKSSIMRSDAPIGKCKSECITPNGSIPNDKPFQNVNRITYGACPRYVKQSTLKLATGMRNVPEKQT
>WHO46836 A/California/30/2023 2023/01/04 HA
QKIPGNDNSTATLCLGHHAVPNGTIVKTITNDRIEVTNATELVQNSSIGKICDNPHQILDGGNCTLIDALLGDPQCDGFQNKEWDLFVERSRANSNCYPYDVPDYASLRSLVASSGTLEFKNESFNWTGVKQNGTSSACKRGSSSSFFSRLNWLTHLNNIYPAQNVTMPNKEQFDKLYIWGVHHPDTDKNQISLFAQSSGRITVSTKRSQQAVIPNIGSRPRIRDIPSRISIYWTIVKPGDMLLINSTGNLIAPRGYFKIRSGKSSIMRSDAPIGKCKSECITPNGSIPNDKPFQNVNRITYGACPRYVKQSTLKLATGMRNVPEKQT
>WHO49512 A/Michigan/05/2023 2023/01/04 HA
QKIPGNDNSTATLCLGHHAVPNGTVVKTITNDRIEVTNATELVQNSSIGKICDSPHQILDGGNCTLIDALLGDPQCDGVQNKEWDLFVERSRANSNCYPYDVPDYASLRSLVASSGTLEFKNENFNWTGVKQNGTSSACKRGSSSSFFSRLNWLTHLNNIYPAQNVTMPNKEQFDKLYIWGVHHPDTDKNQISLFAQSSGRITVSTKRSQQAVIPNIGSRPRIRDIPSRISIYWTIVKPGDILLINSTGNLIAPRGYFKIRSGKSSIMRSDAPIGKCKSECITPNGSIPNDKPFQNVNRITYGACPRYVKQSTLKLATGMRNVPEKQT
>WDR23369 A/Rheinland-Pfalz/USAFSAM-14049/2023 2023/01/05 HA
QKIPGNDNSTATLCLGHHAVPNGTIVKTITNDRIEVTNATELVQNSSIGEICGSPHQILDGGNCTLIDALLGDPQCDGFQNKKWDLFVERSRANSNCYPYDVPGYASLRSLVASSGTLEFKNESFNWTGVKQDGTSSACKRGSSSSFFSRLNWLTSLNNIYPAQNVTMPNKEQFDKLYIWGVHHPDTDKNQISLFAQSSGRITVSTKRSQQAVIPNIGSRPRIRDIPSRISIYWTIVKPGDILLINSTGNLIAPRGYFKIRSGKSSIMRSDAPIGRCKSECITPNGSIPNDKPFQNVNKITYGACPRYVKQSTLKLATGMRNIPEKQT
>WHO47062 A/Colorado/07/2023 2023/01/05 HA
QKIPGSDNSTATLCLGHHAVPNGTIVKTITNDRIEVTNATELVQNSSIGKICDSPHQILDGGNCTLIDALLGDPQCDGVQNKEWDLFVERSRANSNCYPYDVPDYASLRSLVASSGTLEFKNESFNWTGVKQNGTSSACKRGSSSSFFSRLNWLTHLNNIYPAQNVTMPNKEQFDKLYIWGVHHPDTDKNQISLFAQSSGRITVSTKRSQQAVIPNIGSRPRIRDIPSRISIYWTIVKPGDILLINSTGNLIAPRGYFKIRSGKSSIMRSDAPIGKCKSECITPNGSIPNDKPFQNVNRITYGACPRYVKQSTLKLATGMRNVPEKQT
>WHO46848 A/California/31/2023 2023/01/05 HA
QKIPGNDNSTATLCLGHHAVPNGTIVKTITNDQIEVTNATELVQNSSIGKICDSPHQILDGGNCTLIDALLGDPQCDGVQNKEWDLFVERSRANSNCYPYDVPDYASLRSLVASSGTLEFKNESFNWTGVKQNGTSSACKRGSSSSFFSRLNWLTHLNNIYPAQNVTMPNKEQFDKLYIWGVHHPDTDKNQISLFAQSSGRITVSTKSSQQAVIPNIGSRPRIRDIPSRISIYWTIVKPGDILLINSTGNLIAPRGYFKIRNGKSSIMRSDAPIGKCKSECITPNGSIPNDKPFQNVNRITYGACPRYVKQSTLKLATGMRNVPEKQT
>WHO53380 A/Washington/09/2023 2023/01/05 HA
QKIPGNDNSTATLCLGHHAVPNGTIVKTITNDRIEVTNATELVQNSSIGEICNSPHQILDGGNCTLIDALLGDPQCDGFQNKEWDLFVERSRANSSCYPYDVPDYASLRSLVASSGTLEFKNESFNWTGVKQNGKSSACIRGSSNSFFSRLNWLTSLNNIYPAQNVTMPNKEQFDKLYIWGVHHPDTDKNQFSLFAQSSGRITVSTKRSQQAVIPNIGSRPRIRDIPSRISIYWTIVKPGDILLINSTGNLIAPRGYFKIRSGKSSIMRSDAPIGKCKSECITPNGSIPNDKPFQNVNRITYGACPRYVKQSTLKLATGMRNVPEKQT
>WES82846 A/Delaware/04/2023 2023/01/05 HA
QKIPGNDNSTATLCLGHHAVPNGTIVKTITNDRIEVTNATELVQNSSIGEICGSPHQILDGGNCTLIDALLGDPQCDGFQNKEWDLFVERSRANSNCYPYDVPGYASLRSLVASSGTLEFKNESFNWTGVKQNGTSSACIRGSSSSFFSRLNWLTSLNXIYPAQNVTMPNKEQFDKLYIWGVHHPDTDKNQISLFAQSSGRITVSTKRSQQAVIPNIGSRPRIRDIPSRISIYWTIVKPGDILLINSTGNLIAPRGYFKIRSGKSSIMRSDAPIGRCKSECITPNGSIPNDKPFQNVNRITYGACPRYVKQSTLKLATGMRNVPEKQT
>WHO46032 A/Maryland/04/2023 2023/01/05 HA
QKIPGNDNSTATLCLGHHAVPNGTIVKTITNDRIEVTNATELVQNSSIGKICDSPHQILDGGNCTLIDALLGDPQCDGVQNKEWDLFVERSRANSNCYPYDVPDYASLRSLVASSGTLEFKNESFNWTGVKQNGTSSACKRGSSSSFFSRLNWLTHLNNIYPAQNVTMPNKEQFDKLYIWGVHHPDTDKNQISLFAQSSGKITVSTKRSQQAVIPNIGSRPRIRDIPSRISIYWTIVKPGDILLINSTGNLIAPRGYFKIRSGKSSIMRSDAPIGKCKSECITPNGSIPNDKPFQNVNRITYGACPRYVKQSTLKLATGMRNVPEKQT
>WDR22877 A/New York/USAFSAM-14083/2023 2023/01/06 HA
QKIPGNDNSTATLCLGHHAVPNGTIVKTITNDRIEVTNATELVQNSSIGKICDSPHQILDGENCTLIDALLGDPQCDGIQNKEWDLFVERSRANSNCYPYDVPDYASLRSLVASSGTLEFKDESFNWTGVKQNGTSSACKRGSSSSFFSRLNWLTHLNNIYPAQNVTMPNKEQFDKLYIWGVHHPDTDKNQISLFAQSSGRITVSTKRSQQAVIPNIGSRPRIRDIPSRISIYWTIVKPGDILLINSTGNLIAPRGYFKIRSGKSSIMRSDAPIGKCKSECITPNGSIPNDKPFQNVNRITYGACPRYVKQSTLKLATGMRNVPEKQT
>WDR22866 A/Rheinland-Pfalz/USAFSAM-14066/2023 2023/01/06 HA
QKIPGNDNSTATLCLGHHAVPNGTIVKTITNDQIEVTNATELVQNSSIGKICDSPHQILDGGDCTLIDALLGDPQCDGVQNKEWDLFVERSRANSNCYPYEVPDYASLRSLVASSGTLEFKNESFNWTGVKQNGTSSACKRGSSSSFFSRLNWLTHLNNIYPAQNVTMPNKEQFDKLYIWGVHHPDTDKNQISLFAQSSGRITVSTKRSQQAVIPNIGSRPRIRDIPSRISIYWTIVKPGDILLINSTGNLIAPRGYFKIRNGKSSIMRSDAPIGKCKSECITPNGSIPNDKPFQNVNRITYGACPRYVKQSTLKLATGMRNVPEKQT
>WHO49560 A/Michigan/09/2023 2023/01/06 HA
QKIPGNDNSTATLCLGHHAVPNGTIVKTITNDRIEVTNATELVQNSSIGKICDSPHQILDGGNCTLIDALLGDPQCDGVQNKEWDLFVERSRANSNCYPYDVPDYASLRSLVASSGTLEFKNESFNWTGVKQNGASSACKRGSSSSFFSRLNWLTHLNNIYPAQNVTIPNKEQFDKLYIWGVHHPDTDKNQISLFAQSSGRITVSTKRSQQAVIPNIGSRPRIRDIPSRISIYWTIVKPGDILLINSTGNLIAPRGYFKIRNGKSSIMRSDAPIGKCKSECITPNGSIPNDKPFQNVNRITYGACPRYVKQSTLKLATGMRNVPEKQT
>WES83060 A/Georgia/04/2023 2023/01/07 HA
QKIPGNDNSTATLCLGHHAVPNGTIVKTITNDRIEVTNATELVQNSSIGEICGSPHQILDGGNCTLIDALLGDPQCDGFQNKEWDLFVERSRANSNCYPYDVPGYASLRSLVASSGTLEFKNESFNWTGVKQNGTSSACKRGSSSSFFSRLNWLTSLNNIYPAQNVTMPNKEQFDKLYIWGVHHPDTDKNQISLFAQSSGRITVSTKRSQQAVIPNIGSRPRIRDIPSRISIYWTIVKPGDILLINSTGNLIAPRGYFKIRSGKSSIMRSDAPIGRCKSECITPNGSIPNDKPFQNVNKITYGACPRYVKQSTLKLATGMRNVPEKQX
>WES79529 A/Wisconsin/05/2023 2023/01/07 HA
QKIPGNDNSTATLCLGHHAVPNGTIVKTITNDRIEVTNATELVQNSSIDKICDSPHQILDGGNCTLIDALLGDPQCDGVQNKEWDLFVERSRANSNCYPYDVPDYASLRSLVASSGTLEFKNESFNWTGVKQNGTSSACKRGSSSSFFSRLNWLTHLNNIYPAQNVTMPNKEQFDKLYIWGVHHPDTDKNQISLFAQSSGRITVSTKRSQQAVIPNIGSRPRIRDIPSRISIYWTIVKPGDILLINSTGNLIAPRGYFKIRSGKSSIMRSDAPIGKCKSDCITPNGSIPNDKPFQNVNRITYGACPRYVKQSTLKLATGMRNVPEKQT
>WHO52289 A/Rhode Island/02/2023 2023/01/07 HA
QKIPGNDNSTATLCLGHHAVPNGTIVKTITNDRIEVTNATELVQNSSIGKICDSPHQILDGGNCTLIDALLGDPQCDGVQNKEWDLFVERSRANSNCYPYDVPDYASLRSLVASSGTLEFKNESFNWTGVKQNGTSSACKRGSSNSFFSRLNWLTHLNNIYPAQNVTMPNKEQFDKLYIWGVHHPDTDKNQISLFAQPSGRITVSTKRSQQAVIPNIGSRPRIRDIPSRISIYWTIVKPGDILLINSTGNLIAPRGYFKIRSGKSSIMRSDAPIGKCKSECITPNGSIPNDKPFQNVNRITYGACPRYVKQSTLKLATGMRNVPEKQT
>WHO51586 A/Ohio/02/2023 2023/01/07 HA
QKIPGNDNSTATLCLGHHAVPNGTIVKTITNDRIEVTNATELVQNSSIGKICDSPHQILDGGNCTLIDALLGDPQCDGVQNKEWDLFVERSRANSNCYPYDVPDYASLRSLVASSGTLEFKNESFNWTGVKQNGTSSACKKGSSNSFFSRLNWLTHLNNIYPAQNVTMPNKEQFDKLYIWGVHHPDTDKNQISLFAQSSGRITVSTKRSQQAVIPNIGSRPRIRDIPSRISIYWTIVKPGDILLINSTGNLIAPRGYFKIRSGKSSIMRSDAPIGKCKSECITPNGSIPNDKPFQNVNRITYGACPRYVKQSTLKLATGMRNVPEKQT
>WHO52301 A/Rhode Island/03/2023 2023/01/07 HA
QKIPGNDNSTATLCLGHHAVPNGTIVKTITNDRIEVTNATELVQNSSIGEICGSPHQILDGGNCTLIDALLGDPQCDGFQNKEWDLFVERSRANSNCYPYDVPGYASLRSLVASSGTLEFKNESFNWTGVKQNGTSSACKRGSSSSFFSRLNWLTSLNNIYPAQNVTMPNKEQFDKLYIWGVHHPDTDKNQISLFAQSSGRITVSTKRSQQAVIPNIGSRPRIRDIPSRISIYWTIVKPGDTLLINSTGNLIAPRGYFKIRSGKSSIMRSDAPIGRCKSECITPNGSIPNDKPFQNINKITYGACPRYVKQSTLKLATGMRNVPEKQT
>WHO47086 A/Colorado/10/2023 2023/01/08 HA
QKIPGNDNSTATLCLGHHAVPNGTVVKTITNDRIEVTNATELVQNSSIGEICGSPHQILDGGNCTLIDALLGDPQCDGFQNKEWDLFVERSRANSNCYPYDVPGYASLRSLVASSGTLEFKNESFNWTGVKQNGTSSACIRGSSSSFFSRLNWLTSLNNIYPAQNVTMPNKEQFDKLYIWGVHHPDTDKNQISLFAQSSGRITVSTKRSQQAVIPNIGSRPRIRDIPSRISIYWTIVKPGDILLINSTGNLIAPRGYFKIRSGKSSIMRSDAPIGRCKSECITPNGSIPNDKPFQNVNRITYGACPRYVKQSTLKLATGMRNVPEKQT
>WES78557 A/Oregon/03/2023 2023/01/08 HA
QKIPGNDNSTATLCLGHHAVPNGTIVKTITNDRIEVTNATELVQNSSIGKICDSPHQILDGGNCTLIDALLGDPQCDGVQNREWDLFVERSRANSNCYPYDVPDYASLRSLVASSGTLEFKNESFNWTGVKQNGTSSACKRGSSSSFFSRLNWLTHLNNIYPAQNVTMPNKEQFDKLYIWGVHHPDTDKNQISLFAQSSGRITVSTKRSQQAVIPNIGSRPRIRDIPSRISIYWTIVKPGDILLINSTGNLIAPRGYFKIRSGKSSIMRSDAPIGKCKSECITPNGSIPNDKPFQNVNRITYGACPRYVKQSTLKLATGMRNVPEKQT
>WHO52003 A/Pennsylvania/09/2023 2023/01/09 HA
QKIPGNDNSTATLCLGHHAVPNGTIVKTITNDRIEVTNATELVQNSSIGKICDSPHQILDGGNCTLIDALLGDPQCDGVQNKEWDLFVERSRANSNCYPYDVPDYASLRSLVASSGTLEFKNESFNWTGVKQDGTSSACKRGSSSSFFSRLNWLTHLNNIYPAQNVTMPNKEQFDKLYIWGVHHPDTDKNQISLFAQSSGRITVSTKRSQQAVIPNIGSRPRIRDIPSRISIYWTIVKPGDILLINSTGNLIAPRGYFKIRSGKSSIMRSDAPIGKCKSECITPNGSIPNDKPFQNVNRITYGACPRYVKQSTLKLATGMRNVPEKQT
>WHO47740 A/Florida/08/2023 2023/01/09 HA
QKIPGNDNSTATLCLGHHAVPNGTIVKTITNDRIEVTNATELVQNSSIGKICDSPHQILDGGNCTLIDALLGDPQCDGVQNKEWDLFVERSRANSNCYPYDVPBYASLRSLVASSGTLEFKNESFNWTGVKQNGTSSACKRGASSSFFSRLNWLTHLNNIYPAQNVTMPNKEQFDKLYIWGVHHPDTDKNQISLFAQSSGRITVSTKRSQQAVIPNIGSRPRIRDIPSRISIYWTIVKPGDILLINSTGNLIAPRGYFKIRSGKSSIMRSDAPIGKCKSECITPNGSIPNDKPFQNVNRITYGACPRYVKQSTLKLATGMRNVPEKQT
>WHO47752 A/Florida/09/2023 2023/01/09 HA
QKIPGNDNSTATLCLGHHAVPNGTIVKTITNDRIEVTNATELVQNSSIGKICDSPHQILDGGNCTLIDALLGDPQCDGVQNKEWDLFVERSRANSNCYPYDVPDYASLRSLVASSGTLEFKNESFNWTGVKQNGTSSACKRGSSSSFFSRLNWLTHLNNIYPAQNVTMPNKEQFDKLYIWGVHHPDTDKNQISLFAQSSGRITVSTQRSQQAVIPNIGSRPRIRDIPSRISIYWTIVKPGDILLINSTGNLIAPRGYFKIRSGKSSIMRSDAPIGKCKSECITPNGSIPNDKPFQNVNRITYGACPRYVKQSTLKLATGMRNVPEKQT
>WES75403 A/New Mexico/06/2023 2023/01/09 HA
QKIPGNDNSTATLCLGHHAVPNGTIVKTITNDRIEVTNATELVQNSSIGKICDSPHQILDGGNCTLIDALLGDPQCDGVQNKEWDLFVERSRANSNCYPYDVPDYASLRSLVASSGTLEFKNESFNWTGVKQNGTSSACKRGSSSSFFSRLNWLTHLNNIYPAQNVTMPNKEQFDKLYIWGVHHPDTDKNQISLFAQSSGRITVSTKRSQQAVIPNIGSRPRIRDIPSRISIYWTIVKPGDILLINSTGNLIAPRGYFKIRSGKSSIMRSDAPIGKCKYECITPNGSIPNDKPFQNVNRITYGACPRYVKQSTLKLATGMRNVPEKQT
>WHO49129 A/Maryland/07/2023 2023/01/09 HA
QKIPGNDNSTATLCLGHHAVPNGTIVKTITNDRIEVTNATELVQNSSIGEICGSPHQILDGGNCTLIDALLGDPQCDSFQNKEWDLFVERSRANSNCYPYDVPGYASLRSLVASSGTLEFENESFNWTGVKQNGTSSACKRGSSSSFFSRLNWLTSLNNIYPAQNVTMPNKEQFDKLYIWGVHHPDTDKNQISLFAQSSGRITVSTKRSQQAVIPNIGSRPRIRDIPSRISIYWTIVKPGDILLINSTGNLIAPRGYFKIRSGKSSIMRSDAPIGRCKSECITPNGSIPNDKPFQNVNKITYGACPRYVKQSTLKLATGMRNVPEKQT
>WDR23405 A/Rheinland-Pfalz/USAFSAM-14054/2023 2023/01/10 HA
QKIPGNDNSTATLCLGHHAVPNGTIVKTITNDRIEVTNATELVQNSSIGEICGSPHQILDGGNCTLIDALLGDPQCDGFQNKEWDLFVERSRANSNCYPYDVPGYASLRSLVASSGTLEFKNESFNWTGVKQNGTSSACKRGSSSSFFSRLNWLTSLNNIYPAQNVTMPNKEQFDKLYIWGVHHPDTDKNQISLFAQSSGRITVSTKRNQQAVIPNIGSRPRIRDIPSRISIYWTIVKPGDILLINSTGNLIAPRGYFKIRSGKSSIMRSDAPIGRCKSECITPNGSIPNDKPFQNVNKITYGACPRYVKQSTLKLATGMRNVPEKQT
>WDR23393 A/Rheinland-Pfalz/USAFSAM-14053/2023 2023/01/10 HA
QKIPGNDNSTATLCLGHHAVPNGTIVKTITNDQIEVTNATELVQNSSIGKICDSPHQILDGGNCTLIDALLGDPQCDGVQNKEWDLFVERSRANSNCYPYEVPDYASLRSLVASSGTLEFKNESFNWTGVKQNGTSSACKRGSSSSFFSRLNWLTHLNNIYPAQNVTIPNKEQFDKLYIWGVHHPDTDKNQISLFAQSSGRITVSTKRSQQAVIPNIGSRPRIRDIPSRISIYWTIVKPGDMLLINSTGNLIAPRGYFKIRNGKSSIMRSDAPIGKCKSECITPNGSIPNDKPFQNVNRITYGACPRYVKQSTLKLATGMRNVPEKQT
>WES76963 A/Idaho/06/2023 2023/01/10 HA
QKILGNDNSTATLCLGHHAVPNGTIVKTITNDRIEVTNATELVQNSSIGEICNSPHQILDGGNCTLIDALLGDPQCDGFQNKEWDLFVERSRANSNCYPYDVPDYASLRSLVASSGTLEFKNESFNWTGVKQNGTSSACIRGSSSSFFSRLNWLTSLNNIYPAQNVTMPNKEQFDKLYIWGVHHPDTDKNQISLFAQSSGRITVSTKRSQQAVIPNIGSRPRIRDIPSRISIYWTIVKPGDILLINSTGNLIAPRGYFKIRNGKSSIMRSDAPIGKCKSECITPNGSISNDKPFQNVNRITYGACPRYVKQSTLKLATGMRNVPEKQT
>WDR22871 A/Okinawa/USAFSAM-14073/2023 2023/01/10 HA
QKIPGNDNSTATLCLGHHAVPNGTIVKTITNDRIEVTNATELVQNSSIGKICNSPHQILDGGNCTLIDALLGDPQCDGFQNKEWDLFVERSRANSSCYPYDVPDYASLRSLVASSGTLEFKNESFNWTGVKQNGTSSACKRGSSSSFFSRLNWLTSLNNIYPAQNVTMPNKEQFDKLYIWGVHHPDTDKNQFSLFAQSSGRITVSTKRSQQAVIPNVGSRPRVRDIPSRISIYWTIVKPGDILLINSTGNLIAPRGYFKIRSGKSSIMRSDAPIGKCKSECITPNGSIPNDKPFQNVNRITYGACPRYVKQSTLKLATGMRNVPEKQT
>WDR23441 A/Rheinland-Pfalz/USAFSAM-14069/2023 2023/01/10 HA
QKIPENDNSTATLCLGHHAVPNGTIVKTITNDRIEVTNATELVQNSSIGEICGSPHQILDGGNCTLIDALLGDPQCDGFQNKEWDLFVERSRANSNCYPYDVPGYASLRSLVASSGTLEFKNESFNWTGVKQNGTSSACKRGSSSSFFSRLNWLTSLNNIYPAQNVTMPNKEQFDKLYIWGVHHPDTDKNQISLFAQSSGRITVSTKRSQQAVIPNIGSRPRIRDIPSRISIYWTIVKPGDILLINSTGNLIAPRGYFKIRSGKSSIMRSDAPIGRCKSECITPNGSIPNDKPFQNVNKITYGACPRYVKQSTLKLATGMRNVPEKQT
>WHO47110 A/Colorado/13/2023 2023/01/10 HA
QKIPGNDNSTATLCLGHHAVPNGTIVKTITNDQIEVTNATELVQNSSIGKICDSPHQILDGGNCTLIDALLGDPQCDGVQNKEWDLFVERSRANSNCYPYDVPDYASLRSLVASSGTLEFENESFNWTGVKQNGTSSACKRGSSSSFFSRLNWLTHLNNIYPAQNVTMPNKEQFDKLYIWGVHHPDTDKNQISLFAQSSGRITVSTKRSQQAVIPNIGSRPRIRDIPSRISIYWTIVKPGDILLINSTGNLIAPRGYFKIRNGKSSIMRSDAPIGKCKSECITPNGSIPNDKPFQNVNRITYGACPRYVKQSTLKLATGMRNVPEKQT
>WDR22857 A/Rheinland-Pfalz/USAFSAM-14055/2023 2023/01/11 HA
QKIPGNDNSTATLCLGHHAVPNGTIVKTITNDQIEVTNATELVQNSSIGKICDSPHQILDGGNCTLIDALLGDPQCDGVQNKEWDLFVERSRANSNCYPYEVPDYASLRSLVASSGTLEFKNESFNWTGVKQNGTSSACKRGSSSSFFSRLNWLTHLNNIYPAQNVTMPNKEQFDKLYIWGVHHPDTDKNQISLFAQSSGRITVSTKRSQQAVISNIGSRPRIRDIPSRISIYWTIVKPGDILLINSTGNLIAPRGYFKIRNGKSSIMRSDAPIGKCKSECITPNGSIPNDKPFQNVNRITYGACPRYVKQSTLKLATGMRNVPEKQT
>WHO51694 A/Oregon/09/2023 2023/01/11 HA
QKIPGNDNSTATLCLGHHAVPNGTIVKTITNDRIEVTNATELVQNSSIGEICGSPHQILDGGNCTLIDALLGDPQCDGFQNKEWDLFVERNRANGNCYPYDVPGYASLRSLVASSGTLEFKNESFNWTGVKQNGTSSACKRGSSSSFFSRLNWLTSLNNIYPAQNVTMPNKEQFDKLYIWGVHHPDTDKNQISLFAQSSGRITVSTKRSQQAVIPNIGSRPRIRDIPSRISIYWTIVKPGDILLINSTGNLIAPRGYFKIRSGKSSIMRSDAPIGRCKSECITPNGSIPNDKPFQNVNKITYGACPRYVKQSTLKLATGMRNVPEKQT
>WHO47418 A/Delaware/07/2023 2023/01/12 HA
QKIPGNDNSTATLCLGHHAVPNGTIVKTITNDRIEVTNATELVQDSSIGEICGSPHQILDGGNCTLIDALLGDPQCDGFQNKEWDLFVERSRANSNCYPYDVPGYASLRSLVASSGTLEFKNESFNWTGVKQNGTSSACIRGSSSSFFSRLNWLTSLNNIYPAQNVTMPNKEQFDKLYIWGVHHPDTDKNQISLFAQSSGRITVSTKRSQQAVIPNIGSRPRIRDIPSRISIYWTIVKPGDILLINSTGNLIAPRGYFKIRSGKSSIMRSDAPIGRCKSECITPNGSIPNDKPFQNVNRITYGACPRYVKQSTLKLATGMRNVPEKQT
>WHO52480 A/South Carolina/01/2023 2023/01/12 HA
QKIPGNDNSTATLCLGHHAVPNGTVVKTITNDRIEVTNATELVQNSSIGEICGSPHQILDGGNCTLIDALLGDPQCDGFQNKEWDLFVERSRANSNCYPYDVPGYASLRSLVASSGTLEFKNESFNWTGVKQNGKSSACIRGSSSSFFSRLNWLTSLNNIYPAQNVTMPNKEQFDKLYIWGVHHPDTDKNQISLFAQSSGRITVSTKRSQQAVIPNIGSRPRIRDIPSRISIYWTIVKPGDILLINSTGNLIAPRGYFKIRSGKSSIMRSDAPIGRCKSECITPNGSIPNDKPFQNVNRITYGACPRYVKQSTLKLATGMRNVPEKQT
>WHO47394 A/Delaware/06/2023 2023/01/12 HA
QKIPGNDNSTATLCLGHHAVPNGTIVKTITNDRIEVTNATELVQNSSIGKICDSPHQILDGGNCTLIDALLGDPQCDGVQNKEWDLFVERSRANSNCYPYDVPDYASLRSLVASSGTLEFKTESFNWTGVKQNGASSACKRGSSSSFFSRLNWLTHLNNIYPAQNVTMPNKEQFDKLYIWGVHHPDTDKNQISLFAQSSGRITVSTKRSQQAVIPNIGSRPRIRDIPSRISIYWTIVKPGDILLINSTGNLIAPRGYFKIRNGKSSIMRSDAPIGKCKSECITPNGSIPNDKPFQNVNRITYGACPRYVKQSTLKLATGMRNVPEKQT
>WHO46824 A/California/22/2023 2023/01/12 HA
QKIPGNDNSTATLCLGHHAVPNGTIVKTITNDRIEVTNATELVQNSSIGEICGSPHQILDGGNCTLIDALLGDPQCDGFQNKEWDLFVERSRANSNCYPYDVPGYASLRSLVASSGTLEFKNENFNWTGVKQNGTSSACIRGSSSSFFSRLNWLTSLNNIYPAQNVTMPNKEQFDKLYIWGVHHPDTDKNQISLFAQSSGRITVSTKRSQQAVIPNIGSRPRIRDIPSRISIYWTIVKPGDILLINSTGNLIAPRGYFKIRSGKSSIMRSDAPIGRCKSECITPNGSIPNDKPFQNVNRITYGACPRYVKQSTLKLATGMRNVPEKQT
>WHO51190 A/New York/16/2023 2023/01/12 HA
QKIPGNDNSTATLCLGHHAVPNGTIVKTITNDRIEVTNATELVQNSSIGKICDSPHQILDGGNCTLIDALLGDPQCDGVQNKEWDLFVERSRANSNCYPYDVPDYASLRSLVASSGTLEFKNESFNWTGVKQNGTSSACKRGASSSFFSRLNWLTHLNNIYPAQNVTMPNKEQFDKLYIWGVHHPDTDKNQISLFAQSSGRITVSTKRSQQAVIPNIGSRPRIRDIPSRISIYWTIVKPGDILLINSTGNLIAPRGYFKIRSGKSSIMRSDAPIGKCKSECITPNGSIPNDKPFQNVNRITYGACPRYVKQSTLKLATGMRNVPEKQT
>WHO49751 A/Michigan/15/2023 2023/01/13 HA
QKIPGNDNSTATLCLGHHAVPNGTMVKTITNDRIEVTNATELVQNSSIGKICDSPHQILDGGNCTLIDALLGDPQCDGVQNKEWDLFVERSRANSNCYPYEVPDYASLRSLVASSGTLEFKNESFNWTGVKQNGTSSACKRGSSSSFFSRLNWLTHLNNIYPAQNVTMPNKEQFDKLYIWGVHHPDTDKNQISLFAQSSGRITVSTKRSQQAVIPNIGSRPRIRDIPSRISIYWTIVKPGDILLINSTGNLIAPRGYFKIRSGKSSIMRSDAPIGKCKSECITPNGSIPNDKPFQNVNRITYGACPRYVKQSTLKLATGMRNVPEKQT
>WHO53714 A/Wisconsin/07/2023 2023/01/13 HA
QKIPGNDNSTATLCLGHHAVPNGTIVKTITNDRIEVTNATELVQNSSIGKICDSPHQILDGGNCTLIDALLGDPQCDGVQNKEWDLFVERSRANSNCYPYEVPDYASLRSLVASSGTLEFKNESFNWTGVKQNGTSSACKRGSSSSFFSRLNWLTHLNNIYPAQNVTMPNKEQFDKLYIWGVHHPDTDKNQISLFAQSSGRITVSTKKSQQAVIPNIGSRPRIRDIPSRISIYWTIVKPGDILLINSTGNLIAPRGYFKIRSGKSSIMRSDAPIGKCKSECITPNGSIPNDKPFQNVNRITYGACPRYVKQSTLKLATGMRNVPEKQT
>WHO53008 A/Vermont/02/2023 2023/01/14 HA
QKIPGNDNSTATLCLGHHAVPNGTIVKTITNDRIEVTNATELVQNSSIGEICGSPHQILDGGNCTLIDALLGDPQCDGFQNKEWDLFVERSRANSNCYPYDVPGYASLRSLVASSGTLEFKNESFNWTGVKQNGTSSACKRGSSSSFFSRLNWLTSLNNIYPAQNVTMPNKEQFDKLYIWGVHHPDTDKNQISLFAQSSGRITVSTKRSQQAVIPNIGSRPRIRDIPSRISIYWTIVKPGDILLINSTGNLIAPRGYFKIRSGKSSIMRSDAPIGRCKSECITPNGSIPNDKPFQNVNKITYGACPRYVKQSTLKLATGMRNIPEKQT
>WHO52421 A/Rhode Island/11/2023 2023/01/16 HA
QKIPGNDNSTATLCLGHHAVPNGTIVKTITNDRIEVINATELVQNSSIGKICDSPHHILDGGNCTLIDALLGDPQCDGVQNKEWDLFVERSRANSNCYPYDVPDYASLRSLVASSGTLEFKNESFNWTGVKQNGTSSACKRGSSSSFFSRLNWLTHLNNIYPAQNVTMPNKEQFDKLYIWGVHHPDTDKNQISLFAQSSGRITVSTKRSQQAVIPNIGSRPRIRDIPSRISIYWTIVKPGDILLINSTGNLIAPRGYFKIRSGKSSIMRSDAPIGKCKSECITPNGSIPNDKPFQNVNRITYGACPRYVKQSTLKLATGMRNVPEKQT
>WHM26354 A/Alaska/USAFSAM-14160/2023 2023/01/17 HA
QKIPGNDNSTATLCLGHHAVPNGTIVKTITNDQIEVTNATELVQNSSMGKICDSPHQILDGGNCTLIDALLGDPQCDGVQNKEWDLFVERSRANSNCYPYDVPDYASLRSLVASSGTLEFKNESFNWTGVKQNGTSSACKRGSSSSFFSRLNWLTHLNNIYPAQNVTMPNKEQFDKLYIWGVHHPDTDKNQISLFAQSSGRITVSTKRSQQAVIPNIGSRPRIRDIPSRISIYWTIVKPGDILLINSTGNLIAPRGYFKIRNGKSSIMRSDAPIGKCKSECITPNGSIPNDKPFQNVNRITYGACPRYVKQSTLKLATGMRNVPEKQT
>WHO48470 A/Idaho/10/2023 2023/01/17 HA
QKIPGNDNSTATLCLGHHAVPNGTIVKTITNDRIEVTNATELVQNSSIGIICDSPHQILDGGNCTLIDALLGDPQCDGVQNKEWDLFVERSRANSNCYPYDVPDYASLRSLVASSGTLEFKNESFNWTGVKQNGTSSACKRGSSSSFFSRLNWLTHLNNIYPAQNVTMPNKEQFDKLYIWGVHHPDTDKNQISLFAQSSGRITVSTKRSQQAVIPNIGSRPRIRDIPSRISIYWTIVKPGDMLLINSTGNLIAPRGYFKIRSGKSSIMRSDAPIGKCKSECITPNGSIPNDKPFQNVNRITYGACPKYVKQSTLKLATGMRNVPEKQT
>WHO49332 A/Massachusetts/09/2023 2023/01/17 HA
QKIPGNDNSTATLCLGHHAVPNGTIVKTITNDRVEVTNATELVQNSSIGKICDSPHQILDGGNCTLIDALLGDPQCDGVQNKEWDLFVERSRANSNCYPYDVPDYASLRSLVASSGTLEFKNESFNWTGVKQNGTSSACKRGSSSSFFSRLNWLTHLNNIYPAQNVTMPNKEQFDKLYIWGVHHPDTDKNQISLFAQSSGRITVSTKRSQQAVIPNIGSRPRIRDIPSRISIYWTIVKPGDMLLINSTGNLIAPRGYFKIRSGKSSIMRSDAPIGKCKSECITPNGSIPNDKPFQNVNRITYGACPRYVKQSTLKLATGMRNVPEKQT
>WHO46137 A/Maryland/09/2023 2023/01/17 HA
QKIPGNDNSTATLCLGHHAVPNGTIVKTITNDRIEVTNATELVQNSSIGKICDSPHQILDGGNCTLIDALLGDPQCDGVQNKEWDLFVERSRANSNCYPYDVPDYASLRSLVASSGTLEFKNESFNWTGVKQNGASSACKRGSSSSFFSRLNWLTHLNNIYPAQNVTMPNKEQFDKLYIWGVHHPDTDKNQISLFAQSSGRITVSTKRSQQAVIPNIGSRPRIRDIPSRISIYWTIVKPGDILLINSTGNLIAPRGYFKIRNGKSSIMRSDAPIDKCKSECITPNGSIPNDKPFQNVNRITYGACPRYVKQSTLKLATGMRNVPEKQT
>WEI46983 A/Baden-Wurttemberg/USAFSAM-14101/2023 2023/01/18 HA
QKIPGNDNSTATLCLGHHAVPNGTIVKTITNDQIEVTNATELVQNSSIGKICDSPHHILDGGNCTLIDALLGDPQCDGVQNKEWDLFVERSRANSNCYPYEVPDYASLRSLVASSGTLEFKNESFNWTGVKQNGTSSACKRGSSSSFFSRLNWLTHLNNIYPAQNVTMPNKEQFDKLYIWGVHHPDTDKNQISLFAQSSGRITVSTKRSQQAVIPNIGSRPRIRDIPSRISIYWTIVKPGDILLINSTGNLIAPRGYFKIRNGKSSIMRSDAPIGKCKSECITPNGSIPNDKPFQNVNRITYGACPRYVKQSTLKLATGMRNVPEKQT
>WHO52528 A/South Dakota/05/2023 2023/01/18 HA
QKIPGNDNSTATLCLGHHAVPNGTIVKTITNDRIEVTNATELIQNSSIGEICGSPHQILDGGNCTLIDALLGDPQCDGFQNKKWDLFVERSRANSNCYPYDVPGYASLRSLVASSGTLEFKNESFNWTGVKQNGTSSACIRGSSSSFFSRLNWLTSLNNIYPAQNVTMPNKEQFDKLYIWGVHHPDTDKNQISLFAQSSGRITVSTKRSQQAVIPNIGSRPRIRDIPSRISIYWTIVKPGDILLINSTGNLIAPRGYFKIRSGKSSIMRSDAPIGRCKSECITPNGSIPNDKPFQNVNRITYGACPRYVKQSTLKLATGMRNVPEKQT
>WHO47644 A/District Of Columbia/05/2023 2023/01/18 HA
QKIPGNDNSTATLCLGHHAVPNGTIVKTITNDRIEVTNATELVQNSSIGEICGSPHQILDGGNCTLIDALLGDPQCDGFQNKEWDLFVERSRANSNCYPYDVPGYASLRSLVASSGTLEFKNESFNWTGVKQNGTSSACKRGSSSSFFSRLNWLTSLNNIYPAQNVTMPNKEQFDKLYIWGVHHPDTDKNQISLFAQSSGRITVSTKRSQQAVIPNIGSRPRIRDIPSRISIYWTIVKPGDILLINSTGNLIAPRGYFKIRSGKSSIMRSDAPIGRCKSECITPNGSIPNGKPFQNVNKITYGACPRYIKQSTLKLATGMRNVPEKQT
>WHO51823 A/Oregon/19/2023 2023/01/19 HA
QQIPGNDNSTATLCLGHHAVPNGTIVKTITNDRIEVTNATELVQNSSIGEICNSPHQILDGGNCTLIDALLGDPQCDGFQNKEWDLFVERSRANSSCYPYDVPDYASLRSLVASSGTLEFKNESFNWTGVKQNGKSSACMRGSSSSFFSRLNWLTSLNNIYPAQNVTMPNKEQFDKLYIWGVHHPDTDKNQFSLFAQSSGRITVSTKRSQQAVIPNIGSRPRIRDIPSRISIYWTIVKPGDILLINSTGNLIAPRGYFKIRSGKSSIMRSDAPIGKCKSECITPNGSIPNDKPFQNVNRITYGACPRYVKQSTLKLATGMRNVPEKQT
>WHO50603 A/Nevada/14/2023 2023/01/19 HA
QKIPGNDNSTATLCLGHHAVPNGTIVKTITNDRIEVTNATELVQNSSIGEICGSPHQILDGGNCTLIDALLGDPQCDGFQNKEWDLFVERSRTSSNCYPYDVPGYASLRSLVASSGTLEFKNESFNWTGVKQNGTSSACKRGSSSSFFSRLNWLTSLNNIYPAQNVTMPNKEQFDKLYIWGVHHPDTDKNQISLFAQSSGRITVSTKRSQQAVIPNIGSRPRIRDIPSRISIYWTIVKPGDILLINSTGNLIAPRGYFKIRSGKSSIMRSDAPIGRCKSECITPNGSIPNDKPFQNVNKITYGACPRYVKQSTLKLATGMRNVPEKQT
>WHO52145 A/Pennsylvania/19/2023 2023/01/19 HA
QKIPGNDNSTATLCLGHHAVPNGTIVKTVTNDQIEVTNATELVQNSSIGKICDSPHQILDGGNCTLIDALLGDPQCDGVQNKEWDLFVERSRANSNCYPYDVPDYASLRSLVASSGTLEFKNESFNWTGVKQNGTSSACKRGSSSSFFSRLNWLTHLNNIYPAQNVTMPNKERFDKLYIWGVHHPDTDKNQISLFAQSSGRITVSTKRSQQAVIPNIGSRPRIRDIPSRISIYWTIVKPGDILLINSTGNLIAPRGYFKIRNGKSSIMRSDAPIGKCKSECITPNGSIPNDKPFQNVNRITYGACPRYVKQSTLKLATGMRNVPEKQT
>WDR22873 A/Aomori/USAFSAM-14075/2023 2023/01/20 HA
QKIPGNDNSTATLCLGHHAVPNGTIVKTITNDRIEVTNATELVQNSSIGKICNSPHQILDGGNCTLIDALLGDPQCDGFQNKEWDLFVERSRANSSCYPYDVPDYASLRSLVASSGTLEFKNESFNWTGVKQNGASSACIRGSSSSFFSRLNWLTSLNNIYPAQNVTMPNKEQFDKLYIWGVHHPDTDKNQFSLFAQSSGRITVSTKRSQQAVIPNIGSRPRVRDIPSRISIYWTIVKPGDILLINSTGNLIAPRGYFKIRSGKSSIMRSDAPIGKCKSECITPNGSIPNDKPFQNVNRITYGACPRYVKQSTLKLATGMRNVPEKQT
>WHO50087 A/Mississippi/01/2023 2023/01/20 HA
QKIPGNDNSTATLCLGHHAVPNGTIVKTITNDRIEVTNATELVQNSSIGKICDSPHQILDGGNCTLIDALLGDPQCDGVQNKEWDLFVERSRXNSNCYPYDVPDYASLRSLVASSGTLEFKNESFNWTGVKQNGASSACKRGSSSSFFSRLNWLTHLNNIYPAQNVTMPNKEQFDKLYIWGVHHPDTDKNQISLFAQSSGRITVSTKRSQQAVIPNIGSRPRIRDIPSRISIYWTIVKPGDILLINSTGNLIAPRGYFKIRNGKSSIMRSDAPIGKCKSECITPNGSIPNDKPFQNVNRITYGACPRYVKQSTLKLATGMRNVPEKQT
>WHO50615 A/Nevada/15/2023 2023/01/21 HA
QKIPGNDNSTATLCLGHHAVPNGTIVKTITNDRIEVTNATELVQNSSIGKICDSPHQILDGGNCTLIDALLGDPQCDSVQNKEWDLFVERSRANSNCYPYDVPDYASLRSLVASSGTLEFKNESFNWTGVKQNGTSSACKRGSSSSFFSRLNWLTHLNNIYPAQNVTMPNKEQFDKLYIWGVHHPDTDKNQISLFAQSSGRITVSTKRSQQAVIPNIGSRPRIRDIPSRISIYWTIVKPGDILLINSTGNLIAPRGYFKIRSGKSSIMRSDAPIGKCKSECITPNGSIPNDKPFQNVNRITYGACPRYVKQSTLKLATGMRNVPEKQT
>WHO52157 A/Pennsylvania/21/2023 2023/01/21 HA
QKIPGNDNSTATLCLGHHAVPNGTIVKTITNDRIEVTNATELVQNSSIGKICDSPHQILDGGKCTLIDALLGDPQCDGVQNKEWDLFVERSRANSNCYPYDVPDYASLRSLVASSGTLEFKNESFNWTGVKQNGASSACKRGSSSSFFSRLNWLTHLNNIYPAQNVTMPNKEQFDKLYIWGVHHPDTDKNQISLFAQSSGRITVSTKRSQQAVIPNIGSRPRIRDIPSRISIYWTIVKPGDILLINSTGNLIAPRGYFKIRNGKSSIMRSDAPIGRCKSECITPNGSIPNDKPFQNVNRITYGACPRYVKQSTLKLATGMRNVPEKQT
>WHO47884 A/Florida/15/2023 2023/01/21 HA
QKIPGNNNSTATLCLGHHAVPNGTIVKTITNDRIEVTNATELVQNSSIGKICDSPHQILDGGNCTLIDALLGDPQCDGVQNKEWDLFVERSRANSNCYPYDVPDYASLRSLVASSGTLEFKNESFNWTGVKQNGASSACKRGSSSSFFSRLNWLTHLNNIYPAQNVTMPNKEQFDKLYIWGVHHPDTDKNQISLFAQSSGRITVSTKRSQQAVIPNIGSRPRIRDIPSRISIYWTIVKPGDILLINSTGNLIAPRGYFKIRNGKSSIMRSDAPIGKCKSECITPNGSIPNDKPFQNVNRITYGACPRYVKQSTLKLATGMRNVPEKQT
>WDR22872 A/Aomori/USAFSAM-14074/2023 2023/01/22 HA
QKIPGNDNSTATLCLGHHAVPNGTIVKTITNDRIEVTNATELVQNSSIGKICNSPHQILDGGNCTLIDALLGDPQCDGFQNKEWDLFVERSRANSSCYPYDVPDYASLRSLVASSGTLEFKNESFNWAGVKQNGASSACIRGSSSSFFSRLNWLTSLNNIYPAQNVTMPNKEQFDKLYIWGVHHPDTDKNQFSLFAQSSGRITVSTKRSQQAVIPNIGSRPRVRDIPSRISIYWTIVKPGDILLINSTGNLIAPRGYFKIRSGKSSIMRSDAPIGKCKSECITPNGSIPNDKPFQNVNRITYGACPRYVKQSTLKLATGMRNVPEKQT
>WHO47488 A/Delaware/17/2023 2023/01/23 HA
QKITGNDNSTATLCLGHHAVPNGTIVKTITNDRIEVTNATELVQNSSIGKICDSPHQILDGGNCTLIDALLGDPQCDGVQNKEWDLFVERSRANSNCYPYDVPDYASLRSLVASSGTLEFKNESFNWTGVKQNGTSSACKRGSSSSFFSRLNWLTHLNNIYPAQNVTMPNKEQFDKLYIWGVHHPDTDKNQISLFAQSSGRITVSTKRSQQAVIPNIGSRPRIRDIPSRISIYWTIVKPGDILLINSTGNLIAPRGYFKIRSGKSSIMRSDAPIGKCKSECITPNGSIPNDKPFQNVNRITYGACPRYVKQSTLKLATGMRNVQEKQT
>WHO49416 A/Massachusetts/16/2023 2023/01/23 HA
QKIPGNDNSTATLCLGHHAVPNGTIVKTITNDRIEVTNATELVQNSSIGKICDSPHQILDGGNCTLIDVLLGDPQCDGVQNKEWDLFVERSRANSNCYPYDVPDYASLRSLVASSGTLEFKNESFNWTGVKQNGASSACKRGSSSSFFSRLNWLTHLNNIYPAQNVTMPNKEQFDKLYIWGVHHPDTDKNQISLFAQSSGRITVSTKRSQQAVIPNIGSRPRIRDIPSRISIYWTIVKPGDILLINSTGNLIAPRGYFKIRNGKSSIMRSDAPIGRCKSECITPNGSIPNDKPFQNVNRITYGACPRYVKQSTLKLATGMRNVPEKQT
>WHO53738 A/Wisconsin/12/2023 2023/01/23 HA
QKIPGNDNSTATLCLGHHAVPNGTIVKTITNDQIEVTNATELVQNSSIGKICDSPHQILDGGNCTLIDALLGDPQCDGVQNKEWDLFVERSRANSNCYPYDVPDYASLRSLVASSGTLEFKNESFNWTGVKQNGASSACKRGSSSSFFSRLNWLTHLNNIYPAQNVTMPNKEQFDKLYIWGVHHPDTDKNQISLFAQSSGRITVSTKRSQQAVIPNIGSRPRIRDIPSRISIYWTIVKPGDILLINSTGNLIAPRGYFKIRNGKSSIMRSDAPIGKCKSECITPNGSIPNDKPFQNVNRITYGACPRYVKQSTLKLATGMRNVPEKQT
>WHO50123 A/Missouri/09/2023 2023/01/23 HA
QKMPGNDNSTATLCLGHHAVPNGTIVKTITNDRIEVTNATELVQNSSIGKICDSPHQILDGGNCTLIDALLGDPQCDGVQNKEWDLFVERSRANSNCYPYDVPDYASLRSLVASSGTLEFKNESFNWTGVKQNGTSSACKRGSSSSFFSRLNWLTHLNNIYPAQNVTMPNKEQFDKLYIWGVHHPDTDKNQISLFAQSSGRITVSTKRSQQAVIPNIGSRPRIRDIPSRISIYWTIVKPGDMLLINSTGNLIAPRGYFKIRSGKSSIMRSDAPIGKCKSECITPNGSIPNDKPFQNVNRITYGACPRYVKQSTLKLATGMRNVPEKQT
>WHO48052 A/Georgia/16/2023 2023/01/24 HA
QKIPGNDNSTATLCLGHHAVPNGTIVKTITNDRIEVTNATELVQNSSIGKICNSPHQILDGGNCTLIDALLGDPQCDGFQNKEWDLFVERSRANSSCYPYDVPDYASLRSLVASSGTLEFKDESFNWTGVKQNGTSSACKRGSSSSFFSRLNWLTSLNNIYPAQNVTMPNKEQFDKLYIWGVHHPDTDKNQFSLFAQSSGRITVSTKRSQQAVIPNIGSRPRVRDIPSRISIYWTIVKPGDILLINSTGNLIAPRGYFKIRSGKSSIMRSDAPIGKCKSECITPNGSIPNDKPFQNVNRITYGACPRYIKQSTLKLATGMRNVPEKQT
>WHO47156 A/Colorado/17/2023 2023/01/24 HA
QKIPGNDNSTATLCLGHHAVPNGTIVKTITNDRIEVTNATELVQNSSIGKICDSPHQILDGGNCTLIDALLGDPQCDGVQNKEWDLFVERSRANSNCYPYDVPDYASLRSLVASSGTLEFKNESFNWTGVKQNGTSSACKRGSSSSFFSRLNWLTHLNNIYPAQNVTMPNKEQFDKLYIWGVHHPDTDKNQVSLFAQSSGRITVSTKRSQQAVIPNIGSRPRIRDIPSRISIYWTIVKPGDILLINSTGNLIAPRGYFKIRSGKSSIMRSDAPIGKCKSECITPNGSIPNDKPFQNVNRITYGACPRYVKQSTLKLATGMRNVPEKQT
>WHO52564 A/South Dakota/08/2023 2023/01/25 HA
QKIPGNDNGTATLCLGHHAVPNGTIVKTITNDRIEVTNATELVQNSSIGKICDSPHQILDGGNCTLIDALLGDPQCDGVQNKEWDLFVERSRANSNCYPYDVPDYASLRSLVASSGTLEFKNESFNWTGVKQNGTSSACKRGSSSSFFSRLNWLTHLNNIYPAQNVTMPNKEQFDKLYIWGVHHPDTDKNQISLFAQSSGRITVSTKRSQQAVIPNIGSRPRIRDIPSRISIHWTIVKPGDILLINSTGNLIAPRGYFKIRSGKSSIMRSDAPIGKCKSECITPNGSIPNDKPFQNVNRITYGACPRYVKQSTLKLATGMRNVPEKQT
>WHO53476 A/Washington/14/2023 2023/01/26 HA
QKIPGNDNSTATLCLGHHAVPNGTIVKTITNDRIEVTNATELVQNSSIGEICGSPHQILDGGNCTLIDALLGDPQCDGFQNKKWDLFVERSRANSNCYPYDVPDYASLRSLVASSGTLEFKNESFNWTGVKQNGTSSACIRGSSSSFFSRLNWLTSLNNIYPAQNVTMPNKEQFDKLYIWGVHHPDTDKNQISLFAQSSGRITVSTKRSQQAVIPNIGSRPRIRDIPSRISIYWTIVKPGDILLINSTGNLIAPRGYFKIRSGKSSIMRSDAPIGRCKSECITPNGSIPNDKPFQNVNRITYGACPRYVKQSTLKLATGMRNVPEKQT
>WHO47524 A/Delaware/20/2023 2023/01/26 HA
QKIPGNDNSTATLCLGHHAVPNGTIVKTITNDRIEVTNATELVQNSTIGEICGSPHQILDGGNCTLIDALLGDPQCDGFQNKEWDLFVERSRANSNCYPYDVPGYASLRSLVASSGTLEFKNESFNWTGVKQNGTSSACKRGSSSSFFSRLNWLTSLNNIYPAQNVTMPNKEQFDKLYIWGVHHPDTDKNQISLFAQSSGRITVSTKRSQQAVIPNIGSRPRIRDIPSRISIYWTIVKPGDILLINSTGNLIAPRGYFKIRSGKSSIMRSDAPIGRCKSECITPNGSIPNDKPFQNVNKITYGACPRYVKQSTLKLATGMRNVPEKQT
>WHO50627 A/Nevada/16/2023 2023/01/26 HA
QKIPGNDNSTATLCLGHHAVPNGTIVKTITNDRIEVTNATELVQNSSIGEICGSPHQILDGGNCTLIDALLGDPQCDGFQNKEWDLFVERSRANSNCYPYDVPGYASLRSLVASSGTLEFKNESFNWTGVKQNGTSSACIRGSSSSFFSRLNWLTSLNNIYPAQNVTMPNKEQFDKLYIWGVHHPDTDKNQISLFAQSSGRITVSTKRSQQAVIPNIGSRPRIRDIPSRISIYWTIVKPGDILLINSTGNLIAPRGYFKIRSGKSSIMRSDAPIGRCKSECITPNGSIPNDKPFQNVNRITHGACPRYVKQSTLKLATGMRNVPEKQT
>WHO50171 A/Missouri/11/2023 2023/01/27 HA
QKIPGNDNSTATLCLGHHAVPNGTIVKTITNDRIEVTNATELVQNSSIGKICDSPHQILDGGNCTLIDALLGDPQCDGIQNKEWDLFVERSRANSNCYPYDVPDYVSLRSLVASSGTLEFKNESFNWTGVKQNGTSSACKRGSSSSFFSRLNWLTHLNNIYPAQNVTMPNKEQFDKLYIWGVHHPDTDKNQISLFAQSSGRITVSTKRSQQAVIPNIGSRPRIRDIPSRISIYWTIVKPGDILLINSTGNLIAPRGYFKIRSGKSSIMRSDAPIGKCKSECITPNGSIPNDKPFQNVNRITYGACPRYVKQSTLKLATGMRNVPEKQT
>WHO50818 A/New Jersey/28/2023 2023/01/27 HA
QKIPGNDNSTATLCLGHHAVPNGTIVKTITNDRIEVTNATELVQNSSIGEICNSPHQILDGGNCTLIDALLGDPQCDGFQNKEWDLFVERSRANSSCYPYDVPDYASLRSLVASSGTLEFKNESFNWIGVKQNGKSSACKRGSSNSFFSRLNWLTSLNNIYPAQNVTMPNKEQFDKLYIWGVHHPDTDKNQFSLFAQSSGRITVSTKRSQQAVIPNIGSRPRIRDIPSRISIYWTIVKPGDILLINSTGNLIAPRGYFKIRSGKSSIMRSDAPIGKCKSECITPNGSIPNDKPFQNVNRITYGACPRYVKQSTLKLATGMRNVPEKQT
>WHO50195 A/Missouri/12/2023 2023/01/28 HA
QKIPGNDNSTATLCLGHHAVPNGTIVKTITNDRIEVTNATELVQNSSIGKICDSPHQILDGGNCTLIDALLGDPQCDGVQNKEWDLFVERSRANSNCYPYDVPDYASLRSLVASSGTLEFKNESFNWTGVKQNGASSACKRGSSNSFFSRLNWLTHLNNIYPAQNVTMPNKEQFDKLYIWGVHHPDTDKNQISLFAQSSGRITVSTKRSQQAVIPNIGSRPRIRDIPSRISIYWTIVKPGDILLINSTGNLIAPRGYFKIRNGKSSIMRSDAPIGKCKSECITPNGSIPNDKPFQNVNRVTYGACPRYVKQSTLKLATGMRNVPEKQT
>WHO52552 A/South Dakota/06/2023 2023/01/29 HA
QKIPGNDNGTATLCLGHHAVPNGTIVKTITNDRIEVTNATELVQNSSIGKICDSPHQILDGGNCTLIDALLGDPQCDGVQNKEWDLFVERSRANSNCYPYDVPDYASLRSLVASSGTLEFKNESFNWTGVKQNGTSSACKRGSSSSFFSRLNWLTHLNNIYPAQNVTMPNKEQFDKLYIWGVHHPDTDKNQISLFAQSSGRITVSTKRSQQAVIPNIGSRPRIRDIPSRISIYWTIVKPGDILLINSTGNLIAPRGYFKIRSGKSSIMRSDAPIGKCKSECITPNGSIPNDKPFQNVNRITYGACPRYVKQSTLKLATGMRNVPEKQT
>WHO52576 A/South Dakota/09/2023 2023/01/30 HA
QKIPGNDNSTATLCLGHHAVPNGTIVKTITNDRIEVTNATELVQNSSIGKICDSPHQILDGGNCTLIDALLGDPQCDGVQNKEWDLFVERSRANSNCYPYEVPDYASLRSLVASSGTLEFKNESFNWTGVKQNGTSSACKRGSSSSFFSRLNWLTHLNNIYPAQNVTMPNKEQFDKLYIWGVHHPDTDKNQISLFAQSSGRITVSTKRSQQAVIPNIGSRPRIRDIPSRISIYWTIVKPGDILLINSTGNLIAPRGYFKIRSGKSSIMRSDAPVGKCKSECITPNGSIPNDKPFQNVNRITYGACPRYVKQSTLKLATGMRNVPEKQT
>WHO49177 A/Maryland/15/2023 2023/01/30 HA
QKIPGNDNSTATLCLGHHAVPNGTIVKTITNDRIEVTNATELVQNSSIGKICDSPHQILDGGNCTLIDALLGDPQCDGFQNKEWDLFVERSRANSNCYPYDVPDYASLRSLVASSGTLEFKNESFNWTGVKQNGASSACKRGSSSSFFSRLNWLTHLNNIYPAQNVTMPNKEQFDKLYIWGVHHPDTDKNQISLFAQSSGRITVSTKRSQQAVIPNIGSRPRIRDIPSRISIYWTIVKPGDILLINSTGNLIAPRGYFKIRNGKSSIMRSDAPIGKCKSECITPNGSIPNDKPFQNVNRITYGACPRYVKQSTLKLATGMRNVPEKQT
>WHO48542 A/Idaho/20/2023 2023/01/31 HA
QKIPGNDNSTATLCLGHHAVPNGTIVKTITNDRIEVTNATELVQNSSIGKICDSPHQILDGGNCTLIDALLGDPQCDGVQNKEWDLFVERSRANSNCYPYDVPDYASLRSLVASSGTLEFENESFNWTGVKQNGTSSACKRGSSSSFFSRLNWLTHLNNIYPAQNVTMPNKEQFDKLYIWGVHHPDTDKNQISLFAQSSGRITVSTKRSQQAVIPNIGSRPRIRDIPSRISIYWTIVKPGDILLINSTGNLIAPRGYFKIRSGKSSIMRSDAPIGKCKSECITPNGSIPNDKPFQNVNRITYGACPRYVKQSTLKLATGMRNVPEKQT
>WHO52193 A/Pennsylvania/25/2023 2023/02/02 HA
QKIPGNDNSTATLCLGHHAVPNGTIVKTITNDRIEVTNATELVQNSSIGEICNSPHQILDGGNCTLIDALLGDPQCDGFQNKEWDLFVERSRANSSCYPYDVPDYASLRSLVASSGTLEFKNESFNWTGVKQNGKSSACKRGSSNSFFSRLNWLTSLNNIYPAQNVTMPNKEQFDKLYIWGVHHPDTDKNQFSLFAQSSGRITVSTKRSQQAVIPNIGSRPRIRDIPSRISIYWTIVKPGDILLINSTGNLIAPRGYFKIRSGKSSIMRSDAPIGKCKSECITPNGSILNDKPFQNVNRITYGACPRYVKQSTLKLATGMRNVPEKQT
>WHO50651 A/Nevada/19/2023 2023/02/03 HA
QKIPGNDNSTATLCLGHHAVPNGTIVKTITNDRIEVTNATELVQNSSIGKICNSPHQILDGGNCTLIDALLGDPQCDGFQNKEWDLFVERSRANSSCYPYDVPDYASLRSLVASSGTLEFKNESFNWTGVKQNGTSSACKRGSSSSFFSRLNWLTSLNNIYPAQNVTMPNKEQFDKLYIWGVHHPDTDKNQFSLFAQSSGRITVSTKRSQQAVIPNIGSRPRXRDIPSRISIYWTIVKPGDILLINSTGNLIAPRGYFKIRSGKSSIMRSDAPIGKCKSECITPNGSIPNDKPFQNVNRITYGACPRYVKQSTLKLATGMRNVPEKQT
>WHO51370 A/North Dakota/10/2023 2023/02/05 HA
QKIPGNDNSTATLCLGHHAVPNGTIVKTITNDRIEVTNATELVQNSSIGEICGSPHQILDGGNCTLIDALLGDPQCDGFQNKEWDLFVERSRANSNCYPYDVPGYASLRSLVASSGTLEFKNESFNWTGVKQNGTSSACKRGSSSSFFSRLNWLTSLNNIYPAQNVTMPNKEQFDKLYIWGVHHPDTDKNQISLFAQSSGRITVSTKRSQQAVIPNIGSRPRIRDIPSRISIYWTIVKPGDILLINSTGNLIAPRGYFKIRSGKSSIMRSDAPIGRCKSECITPNGSIPNDKPFQNVNKITYGACPRYVKQSTLKLATGMRNVPERQT
>WHO52217 A/Pennsylvania/27/2023 2023/02/06 HA
QKIPXNDNSTATLCLGHHAVPNGTIVKTITNDRIEVTNATELVQNSSIGKICDSPHQILDGGNCTLIDALLGDPQCDGVQNKEWDLFVERSRANSNCYPYDVPDYASLRSLVASSGTLEFKNESFNWTGVKQNGASSACKRGSSSSFFSRLNWLTHLNNIYPAQNVTMPNKEQFDKLYIWGVHHPDTDKNQISLFAQSSGRITVSTKRSQQAVIPNIGSRPRIRDIPSRISIYWTIVKPGDILLINSTGNLIAPRGYFKIRNGKSSIMRSDAPIGRCKSECITPNGSIPNDKPFQNVNRITYGACPRYVKQSTLKLATGMRNVPEKQT
>WJN09500 A/Maryland/17/2023 2023/02/06 HA
QKIPGNDNSTATLCLGHHAVPNGTIVKTITNDRIEVTNATELVQNSSIGKICDSPHQILDGGNCTLIDALLGDPQCDGVQNKEWDLFVERSRANSNCYPYDVPDYASLRSLVASSGTLEFKNESFNWTGVKQNGTSSACKRGSSSSFFSRLNWLTHLNNIYPAQNVTMPNKEQFDKLYIWGVHHPDTDKNQISLFAQSSGRITVSTKRSQQAVIPNIGSRPRIRDIPSRISIYWTIVKPGDILLINSTGNLIAPRGYFKIRSGKSSIMRSDAPIGKCKSECITPNGSIPNDKPFQNVNRITYGVCPRYVKQSTLKLATGMRNVPEKQT
>WHO52229 A/Pennsylvania/31/2023 2023/02/07 HA
QKIPGNDNSTATLCLGHHAVPNGTIVKTITNDRIEVTNATELVQNSSIGKICDSPHQILDGGNCTLIDALLGDPQCDGIQNKEWDLFVERSRANSNCYPYDVPDYASLRSLVASSGTLEFKNESFNWTGVKQNGTSSACKRGSSSSFFSRLNWLTHLNNIYPAQNVTMPNKEQFDKLYIWGVHHPDTDKNQISLFAQSSGRITVSTKRSQQAVIPNIGSRPRIRDIPSRISIYWTIVKPGDILLINSTGNLIAPRGYFKIRSGKSSIMRSDVPIGKCKSECITPNGSIPNDKPFQNVNRITYGACPRYVKQSTLKLATGMRNVPEKQT
>WHO48290 A/Hawaii/13/2023 2023/02/08 HA
QKIPGNDNSTATLCLGHHAVPNGTIVKTITNDRIEVTNATELVQNSSIGKICDSPHQILDGGNCTLIDALLGDPQCDGVQNKEWDLFVERSRANSNCYPYDVPDYASLRSLVASSGTLEFKNESFNWTGVKQNGASSACKRGSSSSFFSRLNWLTHLNNIYPAQXVTMPNKEQFDKLYIWGVHHPDTDKNQISLFAQSSGRITVSTKRSQQAVIPNIGSRPRIRDIPSRISIYWTIVKPGDILLINSTGNLIAPRGYFKIRNGKSSIMRSDAPIGKCKSECITPNGSIPNDKPFQNVNRITYGACPRYVKQSTLKLATGMRNVPEKQT
>WHO50219 A/Missouri/15/2023 2023/02/09 HA
QKIPGNDNSTATLCLGHHAVPNGTIVKTITNDRIEVTNATELVQNSSIGKICNSPHQILDGGNCTLIDALLGDPQCDGFQNKEWDLFVERSRANSSCYPYDVPDYASLRSLVASSGTLEFKNESFNWTGVKQNGTSSACKRGSSSSFFSRLNWLTSLNNIYPAQNVTMPNKEQFDKLYIWGVHHPDTDKNQFSLFAQSSGRITVSTKRSQQAVIPNIGSRPRIRDIPSRISIYWTIVKPGDILLINSTGNLIAPRGYFKIRSGKSSIMRSDAPIGKCKSECITPNGSIPNDKPFQNVNRITYGACPRYVKQSTLKLATGMRNVPEKQT
>WHO53866 A/Wisconsin/22/2023 2023/02/09 HA
QKIPGNNNSTATLCLGHHAVPNGTIVKTITNDRIEVTNATELVQNSSIGKICDSPHQILDGGNCTLIDALLGDPQCDGVQNKEWDLFVERSRANSNCYPYEVPDYASLRSLVASSGTLEFKNESFNWTGVKQNGTSSACKRGSSSSFFSRLNWLTHLNNIYPAQNVTMPNKEQFDKLYIWGVHHPDTDKNQISLFAQSSGRITVSTKRSQQAVIPNIGSRPRIRDIPSRISIYWTIVKPGDILLINSTGNLIAPRGYFKIRSGKSSIMRSDAPIGKCKSECITPNGSIPNDKPFQNVNRITYGACPRYVKQSTLKLATGMRNVPEKQT
>WHO49859 A/Michigan/24/2023 2023/02/10 HA
QKIPGNDNSTATLCLGHHAVPNGTIVKTITNDRIEVTNATELVQNSSIGKICDSPHQILDGGNCTLIDALLGDPQCDGVQNKEWDLFVERSRANSNCYPYEVPDYASLRSLVASSGTLEFKNESFNWTGVKQNGASSACKRGSSSSFFSRLNWLTHLNNIYPAQNVTMPNKEQFDKLYIWGVHHPDTDKNQISLFAQSSGRITVSTKRSQQAVIPNIGSRPRIRDIPSRISIYWTIVKPGDILLINSTGNLIAPRGYFKIRNGKSSIMRSDAPIGKCKSECITPNGSIPNDKPFQNVNRITYGACPRYVKQSTLKLATGMRNVPEKQT
>WHO46265 A/Delaware/31/2023 2023/02/10 HA
QKIPGNDNSTATLCLGHHAVPNGTIVKTITNDRIEVTNATELXQNSSIGKICDSPHQILDGGNCTLIDALLGDPQCDGVQNKEWDLFVERSRANSNCYPYDVPDYASLRSLVASSGTLEFKNENFNWTGVKQNGTSSACKRGSSSSFFSRLNWLTHLNNIYPAQNVTMPNKGQFDKLYIWGVHHPDTDKNQISLFAQSSGRITVXTKRSQQAVIPNIGSRPRIRDIPSRISIYWTIVKPGDILLINSTGNLIAPRGYFKIRSGKSSIMRSDAPIGKCKSECITPNGSIPNDKPFQNVNRITYGACPRYVKQSTLKLATGMRNVPEKQT
>WHO51454 A/North Dakota/15/2023 2023/02/11 HA
QKIPGNDNSTATLCLGHHAVPNGTIVKTITNDRIEVTNATELVQNSSIGEICGSPHQILDGGNCTLIDALLGDPQCDGFQNKEWDLFVERSRANSNCYPYDVPGYASLRSLVASSGTLEFKNESFNWTGVKQNGTSSACKRGSSSSFFSRLNWLTSLNNIYPAQNVTMPNKEQFDKLYIWGVHHPDTDKNQISLFAQSSGRITVSTKRSQQAVIPNIGSRPRIRDIPSRISIYWTIVKPGDILLINSTGNLIAPRGYFKIRSGKSSIMRSDVPIGRCKSECITPNGSIPNDKPFQNVNKITYGACPRYVKQSTLKLATGMRNVPEKQT
>WJN09560 A/Maryland/22/2023 2023/02/12 HA
QKIPGNDNSTATLCLGHHAVPNGMIVKTITNDRIEVTNATELVQNSSIGKICDSPHQILDGGNCTLIDALLGDPQCDGVQNKEWDLFVERSRANSNCYPYDVPDYASLRSLVASSGTLEFKNESFNWTGVKQNGTSSACKRGSSSSFFSRLNWLTHLNNIYPAQNVTMPNKEQFDKLYIWGVHHPDTDKNQISLFAQSSGRITVSTKRSQQAVIPNIGSRPRIRDIPSRISIYWTIVKPGDILLINSTGNLIAPRGYFKIRSGKSSIMRSDAPIGKCKSECITPNGSIPNDKPFQNVNRITYGVCPRYVKQSTLKLATGMRNVPEKQT
>WHO46282 A/Michigan/26/2023 2023/02/12 HA
QKIPGNDNSTATLCLGHHAVPNGTIVKTITNDRIEVTNATELVQNLSIGKICDSPHQILDGGNCTLIDALLGDPQCDGVQNKEWDLFVERSRANSNCYPYDVPDYASLRSLVASSGTLEFKNESFNWTGVKQNGASSACKRGSSSSFFSRLNWLTHLNNIYPAQNVTMPNKEQFDKLYIWGVHHPDTDKNQISLFAQSSGRITVSTKRSQQAVIPNIGSRPRIRDIPSRISIYWTIVKPGDILLINSTGNLIAPRGYFKIRNGKSSIMRSDAPIGKCKSECITPNGSIPNDKPFQNVNRITYGACPRYVKQSTLKLATGMRNVPEKQT
>WHO53890 A/Wisconsin/23/2023 2023/02/13 HA
QKIPGNDNGTATLCLGHHAVPNGTIVKTITNDRIEVTNATELVQNSSIGKICNSPHQILDGGNCTLIDALLGDPQCDGVQNKEWDLFVERSRANSNCYPYDVPDYASLRSLVASSGTLEFKNESFNWTGVKQNGTSSACKRGSSSSFFSRLNWLTHLNNIYPAQNVTMPNKEQFDKLYIWGVHHPDTDKNQISLFAQSSGRITVSTKRSQQAVIPNIGSRPRIRDIPSRISIYWTIVKPGDILLINSTGNLIAPRGYFKIRSGKSSIMRSDAPIGKCKSECITPNGSIPNDKPFQNVNRITYGACPRYVKQSTLKLATGMRNVPEKQT
>WJN09572 A/Maryland/23/2023 2023/02/19 HA
QKIPGNDNSTATLCLGHHAVPNGTIVKTITNDRIEVTNATELVQNSSIGKICDSPHQILDGGNCTLIDALLGDPQCDGVQNKEWDLFVERSRANSNCYPYDVPDYASLRSLVASSGTLEFKNERFNWTGVKQNGTSSACKRGSSSSFFSRLNWLTHLNNIYPAQNVTMPNKEQFDKLYIWGVHHPDTDKNQISLFAQSSGRITVSTKRSQQAVIPNIGSRPRIRDIPSRISIYWTIVKPGDILLINSTGNLIAPRGYFKIRSGKSSIMRSDAPIGKCKSECITPNGSIPNNKPFQNVNRITYGACPRYVKQSTLKLATGMRNVPEKQT
>WJN09416 A/Georgia/27/2023 2023/02/21 HA
QKIPGNDNSTATLCLGHHAVPNGTIVKTITNDQIEVTNATELVQNSSIGKICDSPHQILDGGNCTLIDALLGDPQCDGVQNKEWDLFVERSRANSNCYPYDVPDYASLRSLVASSGTLEFKNESFNWTGVKQNGTSSACKRGSSSSFFSRLNWLTHLNNIYPAQNVTMPNKEQFDKLYIWGVHHPDTDKNQISLFAQSSGRITVSTKRSQQAVIPNIGSRPRIRDIPSRISIYWTIVKPGDILLINSTGNLIAPRGYFKIRNGKSSIMRSDAPIGKCKSECITPNGSIPNDKPFQNVNRITYGACPRYVKQSTLKLATGMRNVPEKQT
>WHO47228 A/Colorado/29/2023 2023/02/21 HA
QKIPGNDNSTATLCLGHHAVPNGTIVKTITNDRIEVTNATELVQNSSIGKICDSPHQILDGGNCTLIDALLGDPQCDGVQNKEWDLFVERSRANSNCYPYDVPDYASLRSLVASSGTLEFKNESFNWTGVKQNGTSSACKRGSSSSFFSRLNWLTHLNNIYPAQNVTMPNKEQFDKLYIWGVHHPDTDRNQISLFAQSSGRITVSTKRSQQAVIPNIGSRPRIRDIPSRISIYWTIVKPGDILLINSTGNLIAPRGYFKIRSGKSSIMRSDAPIGKCKSECITPNGSIPNDKPFQNVNRITYGACPRYVKQSTLKLATGMRNVPEKQT
>WHO46932 A/California/39/2023 2023/02/21 HA
QKIPGNDNSTATLCLGHHAVPNGTIVKTITNDRIEVTNATELVQNSSIGKICNSPHQILDGGNCTLIDALLGDPQCDGFQNKEWDLFVERSRANSSCYPYDVPDYASLRSLVASSGTLEFKNESFNWTGVKQNGTSSACKRGSSSSFFSRLNWLTSLNNIYPAQNVTMPNKEQFDKLYIWGVHHPDTDKNQFSLFAQSSGRITVSTKRSQQAVTPNIGSRPRVRDIPSRISIYWTIVKPGDILLINSTGNLIAPRGYFKIRSGKSSIMRSDAPIGKCKSECITPNGSIPNDKPFQNVNRITYGACPRYVKQSTLKLATGMRNVPEKQT
>WHO47608 A/Delaware/33/2023 2023/02/22 HA
QKIPGNDNSTATLCLGHHAVPNGTIVKTITNDRIEVTNATELVQNSSIGKICNSPHQILDGGNCTLIDALLGDPQCDGFQNKEWDLFVERSRANSSCYPYDVPDYASLRSLVASSGTLEFKNENFNWTGVKQNGTSSACKRGSSSSFFSRLNWLTSLNNIYPAQNVTMPNKEQFDKLYIWGVHHPDTDKNQFSLFAQSSGRITVSTKRSQQAVIPNIGSRPRVRDIPSRISIYWTIVKPGDILLINSTGNLIAPRGYFKIRSGKSSIMRSDAPIGKCKSECITPNGSIPNDKPFQNVNRITYGACPRYVKQSTLKLATGMRNVPEKQT
>WGD05353 A/Aomori/USAFSAM-14147/2023 2023/02/23 HA
QKIPGNDNSTATLCIGHHAVPNGTIVKTITNDRIEVTNATELVQNSSIGKICDSPHQILDGGNCTLIDALLGDPQCDGVQNKEWDLFVERSRANSNCYPYDVPDYASLRSLVASSGTLEFKNESFNWTGVKQNGASSACKRGSSSSFFSRLNWLTHLNNIYPAQNVTMPNKEQFDKLYIWGVHHPDTDKNQISLFAQSSGRITVSTKRSQQAVIPNIGSRPRIRDIPSRISIYWTIVKPGDILLINSTGNLIAPRGYFKIRNGKSSIMRSDAPIGKCKSECITPNGSIPNDKPFQNVNRITYGACPRYVKQSTLKLATGMRNVPEKQT
>WGD05377 A/Aomori/USAFSAM-14149/2023 2023/02/28 HA
QKIPENDNSTATLCLGHHAVPNGTIVKTITNDRIEVTNATELVQNSSIGKICDSPHQILDGGNCTLIDALLGDPQCDGVQNKEWDLFVERSRANSNCYPYDVPDYASLRSLVASSGTLEFKNESFNWTGVKQNGASSACKRGSSSSFFSRLNWLTHLNNIYPAQNVTMPNKEQFDKLYIWGVHHPDTDKNQISLFAQSSGRITVSTKRSQQAVIPIIGSRPRIRDIPSRISIYWTIVKPGDILLINSTGNLIAPRGYFKIRNGKSSIMRSDAPIGKCKSECITPNGSIPNDKPFQNVNRITYGACPRYVKQSTLKLATGMRNVPEKQT
>WHO46309 A/Vermont/14/2023 2023/02/28 HA
QKIPGNDNSTATLCLGHHAVPNGTIVKTITNDRIEVTNATELVQNSSIGEICGSPHQILDGGNCTLIDALLGDPQCDGFQNKEWDLFVERSRANSNCYPYDVPGYASLRSLVASSGTLEFKNESFNWTGVKQNGTSSACKRGSSSSFFSRLNWLTSLNNIYPAQNVTMPNKEQFDKLYIWGVHHPDTDKNQISLFAQSSGRITVSTKRSQQAVIPNIGSRPRIRDIPSRISIYWTIVKSGDILLINSTGNLIAPRGYFKIRSGKSSIMRSDAPIGRCKSECITPNGSIPNDKPFQNVNKITYGACPRYVKQSTLKLATGMRNVPEKQT
>WJN09692 A/Massachusetts/25/2023 2023/03/02 HA
QKIPRNDNSTATLCLGHHAVPNGTIVKTITNDRIEVTNATELVQNSSIGKICDSPHQILDGGNCTLIDALLGDPQCDGVQNKEWDLFVERSRANSNCYPYDVPDYASLRSLVASSGTLEFKNESFNWTGVKQNGTSSACKRGSSSSFFSRLNWLTHLNNIYPAQNVTMPNKEQFDKLYIWGVHHPDTDKNQISLFAQSSGRITVSTKRSQQAVIPNIGSRPRIRDIPSRISIYWTIVKSGDMLLINSTGNLIAPRGYFKIRSGKSSIMRSDAPIGKCKSECITPNGSIPNDKPFQNVNRITYGACPRYVKQSTLKLATGMRNVPEKQT
>WJN09918 A/New York/25/2023 2023/03/03 HA
QKIPGNDNSTATLCLGHHAVPNGTIVKTITNDRIEVTNATELVQNSSIGKICNSPHQILDGGNCTLIDALLGDPQCDGFQNKEWDLFVERSRANSSCYPYDVPDYASLRSLVASSGTLEFKDESFNWTGVKQNGTSSACKRGSSSSFFSRLNWLTSLNNIYPAQNVTMPNKEQFDKLYIWGVHHPDTDKNQFSLFAQSSGRITVSTKRSQQAVIPNIGSRPRVRDIPSRISIYWTIVKPGDILLINSTGNLIAPRGYFKIRSGKSSIMRSDAPIGKCKSECITPSGSIPNDKPFQNVNRITYGACPRYVKQSTLKLATGMRNVPEKQT
>WHO51538 A/North Dakota/25/2023 2023/03/04 HA
QKIPGNDNSTATLCLGHHAVPNGTIVKTITNDRIEVTNATELVQNSSIGEICGSPHQILDGGNCTLIDALLGDPQCDGXQNKEWDLFVERSRANSNCYPYDVPGYASLRSLVASSGTLEFKNESFNWTGVKQNGTSSACKRGSSSSFFSRLNWLTSLNNIYPAQNVTMPNKEQFDKLYIWGVHHPDTDKNQISLFAQSSGRITVSTKRSQQAVIPNIGSRPRIRDIPSRISIYWTIVKPGDILLINSTGNLIAPRGYFKIRSGKSSIMRSDAPIGRCKSECITPNGSIPNDKPFQNVNKITYGACPRYVKQSTLKLATGMRNVPEKQT
>WHO49213 A/Maryland/29/2023 2023/03/04 HA
QKIPGNDNSTATLCLGHHAVPNGTIVKTITNDRIEVTNATELVQNSSIGEICGSPHQILDGGNCTLIDALLGDPQCDGFQNKEWDLFVERSRANSNCYPYDVPGYASLRSLVASSGTLEFENESFNWTGVKQNGTSSACIRGSSSSFFSRLNWLTSLNNIYPAQNVTMPNKEQFDKLYIWGVHHPDTDKNQISLFAQSSGRITVSTKRSQQAVVPNIGSRPRIRDIPSRISIYWTIVKPGDILLINSTGNLIAPRGYFKIRSGKSSIMRSDAPIGRCKSECITPNGSIPNDKPFQNVNRITYGACPRYVKQSTLKLATGMRNVPEKQT
>WHO48566 A/Idaho/21/2023 2023/03/04 HA
QKIPGNDNSTATLCLGHHAVPNGTIVKTITNDRIEVTNATELVQNSSISKICNSPHQILDGGNCTLIDALLGDPQCDGFQNKEWDLFVERSRANSSCYPYDVPDYASLRSLVASSGTLEFKDESFNWTGVKQNGTSSACKRGSSSSFFSRLNWLTSLNNIYPAQNVTMPNKEQFDKLYIWGVHHPDTDKNQFSLFAQSSGRITVSTKRSQQAVIPNIGSRPRVRDIPSRISIYWTIVKPGDILLINSTGNLIAPRGYFKIRSGKSSIMRSDAPIGKCKSECITPNGSIPNDKPFQNVNRITYGACPRYVKQSTLKLATGMRNVPEKQT
>WHO50279 A/Missouri/22/2023 2023/03/06 HA
QKIPGNDNSTATLCLGHHAVPNGTIVKTITNDRIEVTNATELVQNSSIGKICDSPHQILDGGNCTLIDALLGDPQCDGVQNKEWDLFVERSRANSNCYPYDVPDYASLRSLVASSGTLEFKNESFNWTGVKQNGTSSACXRGSSNSFFSRLNWLTHLNNIYPAQNVTMPNKEQFDKLYIWGVHHPDTDKNQISLFAQSSGRITVSTKRSQQAVIPNIGSRPRIRDIPSRISIYWTIVKPGDILLINSTGNLIAPRGYFKIRSGKSSIMRSDAPIGKCKSECITPNGSIPNDKPFQNVNRITYGACPRYVKQSTLKLATGMRNVPEKQT
>WHO53914 A/Wisconsin/27/2023 2023/03/06 HA
QKIPGNDNSTATLCLGHHAVPNGTIVKTITNDRIEVTNATELVQNSSIGKICNSPHQILDGGNCTLIDALLGDPQCDGFQNKEWDLFVERSRANSSCYPYDVPDYASLRSLVASSGTLEFKNESFNWTGVKQNGTSSACKRGSSSSFFSRLNWLTSLNNIYPAQNVTMPNKEQFDKLYIWGVHHPDTDKNQFSLFAQSSGRITVSTKRSQQAVIPNIGSRPRVRDIPSRISIYWTIVKPGDILLINSTGNLIAPRGYFKIRSGKSSIMRSDAPIGKCKSECITPNGSIPNDKPFQNVNRITYGACPRYIKQSTLKLATGMRNVPEKQT
>WHM26519 A/Massachusetts/USAFSAM-14175/2023 2023/03/07 HA
QKIPGNDNSTATLCLGHHAVPNGTIVKTITNDRIEVTNATELVQNSSIGKICDSPHQILDGGKCTLIDALLGDPQCDGVQNKEWDLFVERSRANSNCYPYDVPDYASLRSLVASSGTLEFKNESFNWTGVKQNGASSACKRGSSSSFFSRLNWLTHLNNIYPAQNVTMPNKEQFDKLYIWGVHHPDTDKNQISLFAQSSGRITVSTKRSQQAVIPNIGSRPRIRDIPSRISIYWTIVKPGDILLINSTGNLIAPRGYFKIRNGKSSIMRSDAPIGKCKSECITPNGSIPNDKPFQNVNRITYGACPRYVKQSTLKLATGMRNVPEKQT
>WJN09716 A/Michigan/33/2023 2023/03/07 HA
QKIPGNGNSTATLCLGHHAVPNGTIVKTITNDRIEVTNATELVQNSSIGRICNSPHQILDGGNCTLIDALLGDPQCDGFQNKEWDLFIERSRANSSCYPYDVPDYASLRSLVASSGTLEFKDENFNWTGVKQNGTSSACKRGSSSSFFSRLNWLTSLNNIYPAQNVTMPNKEQFDKLYIWGVHHPDTDKNQFSLFAQSSGRITVSTKRSQQAVIPNIGSRPRVRDIPSRISIYWTIVKPGDILLINSTGNLIAPRGYFKIRSGKSSIMRSDAPIGKCKSECITPNGSIPNDKPFQNVNRITYGACPRYVKQSTLKLATGMRNVPEKQT
>WHO51550 A/North Dakota/26/2023 2023/03/08 HA
QKIPGNDNSTATLCLGHHAVPNGTIVKTITNDRIEVTNATELVQNSSIGEICGSPHQILDGGNCTLIDALLGDPQCDGFQNKEWDLFVERSRANSNCYPYDVPGYASLRSLVASSGTLEFKNESFNWTGVKQNGTSSACKRGSSSSFFSRLNWLTSLNNIYPAQNVTMPNNEQFDKLYIWGVHHPDTDKNQISLFAQSSGRITVSTKRSQQAVIPNIGSRPRIRDIPSRISIYWTIVKPGDILLINSTGNLIAPRGYFKIRSGKSSIMRSDAPIGRCKSECITPNGSIPNDKPFQNVNKITYGACPRYVKQSTLKLATGMRNVPEKQT
>WJN09332 A/Delaware/41/2023 2023/03/09 HA
QKIPGNDNSTATLCLGHHAVPNGTIVKTITNDRIEVTNATELVQNSSIGKICNSPHQILDGGNCTLIDALLGDPQCDGFQNKEWDLFVERSRANSSCYPYDVPDYASLRSLVASSGTLEFKNENFNWTGVKQNGTSSACKRGSSSSFFSRLNWLTSLNNIYPAQNVTMPNKEQFDKLYIWGVHHPDTDKNQFSLFAQSSGRITVSTKRSQQAVIPNIGSRPXVRDIPSRISIYWTIVKPGDILLINSTGNLIAPRGYFKIRSGKSSIMRSDAPIGKCKSECITPNGSIPNDKPFQNVNRITYGACPRYVKQSTLKLATGMRNVPEKQT
>WJN08948 A/Arizona/33/2023 2023/03/09 HA
QKIPGNDNSTATLCLGHHAVPNGTIVKTITNDRIEVTNATELVQNSSIGKICNSPHQILDGGNCTLIDALLGDPQCDGVQNKEWDLFVERSRANSNCYPYDVPDYASLRSLVASSGTLEFKNESFNWTGVKQNGTSSACKRGSSSSFFSRLNWLTHLNNIYPAQNVTMPNKEQFDKLYIWGVHHPDTDKNQISLFAQSSGRITVSTKRSQQTVIPNIGSRPRIRDIPSRISIYWTIVKPGDILLINSTGNLIAPRGYFKIRSGKSSIMRSDAPIGKCKSECITPNGSIPNDKPFQNVNRITYGACPRYVKQSTLKLATGMRNVPEKQT
>WJN09176 A/Colorado/37/2023 2023/03/14 HA
QKIPGNDNSTATLCLGHHAVPNGTIVKTITNDRVEVTNATELVQNSSIGEICGSPHQILDGGNCTLIDALLGDPQCDGFQNKEWDLFVERSRANSNCYPYDVPGYASLRSLVASSGTLEFKNESFNWTGVKQNGTSSACKRGSSSSFFSRLNWLTSLNNIYPAQNVTMPNKEQFDKLYIWGVHHPDTDKNQISLFAQSSGRITVSTKRSQQAVIPNIGSRPRIRDIPSRISIYWTIVKPGDILLINSTGNLIAPRGYFKIRSGKSSIMRSDAPIGRCKSECITPNGSIPNDKPFQNVNKITYGACPRYIKQNTLKLATGMRNVPEKQT
>WJN09020 A/California/45/2023 2023/03/19 HA
QKIPGNDNSTATLCLGHHAVPNGTIVKTITNDRIEVTNATELVQNSSIGKICNSPHQILDGGNCTLIDALLGDPQCDGFQNKEWDLFVERSRANSSCYPYDVPDYASLRSLVASSGTLEFKDESFNWTGVKQNGTSSACKRGSSSSFFSRLNWLTSLNNIYPAQNVTMPNKEQFDKLYIWGVHHPDTDKNQFSLFAQSSGRITVSTKRSQQAVIPNIGSRPRVRDIPSRISIYWTIVKPGDILLINSTGNLIAPRGYFKIRSGKSSIMRSDAPIGKCKSECITPNGSIPNDKPFQNVNRITYGACPRYVKQSTLKLATGMRNVPEKQT
>WJN09846 A/New Jersey/31/2023 2023/03/20 HA
QKIPGNDNSTATLCLGHHAVPNGTIVKTITNDRIEVTNATELVQNSSIGKICNSPHQILDGGNCTLIDALLGDPQCDGFQNKEWDLFVERSRANSSCYPYDVPDYSSLRSLVASSGTLEFKNESFNWTGVKQNGTSSACKRGSSSSFFSRLNWLTSLNNIYPAQNVTMPNKEQFDKLYIWGVHHPDTDKNQFSLFAQSSGRITVSTKRSQQAVIPNIGSRPRVRDIPSRISIYWTIVKPGDILLINSTGNLIAPRGYFKIRSGKSSIMRSDAPIGKCKSECITPNGSIPNDKPFQNVNRITYGACPRYIKQSTLKLATGMRNVPEKQT
>WJN10158 A/South Dakota/28/2023 2023/03/21 HA
QKIPGNDNSTATLCLGHHAVPNGTIVKTITNDRIEVTNATELVQNSSIGKICDSPHQILDGGNCTLIDALLGDPQCDGVQNKEWDLFVERSRANSNCYPYEVPDYASLRSLVASSGTLEFKNESFNWTGVKQNGTSSACKRGSSSSFFSRLNWLTHLNNIYPAQNVTMPNKEQFDKLYIWGVHHPDTDKNQISLFAQSSGRITVSTKRSQQAVIXNIGSRPRIRDIPSRISIYWTIVKPGDILLINSTGNLIAPRGYFKIRSGKSSIMRSDAPIGKCKSECITPNGSIPNDKPFQNVNRITYGACPRYVKQSTLKLATGMRNVPEKQT
>WJN09188 A/Colorado/39/2023 2023/03/21 HA
QKIPGNDNSTATLCLGHHAVPNGTIVKTITNDRIEVTNATELVQNSSIGKICNSPHQILDGGSCTLIDALLGDPQCDGFQNKEWDLFVERSRANSSCYPYDVPDYASLRSLVASSGTLEFKNESFNWTGVKQNGTSSACKRGSSSSFFSRLNWLTSLNNIYPAQNVTMPNKEQFDKLYIWGVHHPDTDKNQFSLFAQSSGRITVSTKRSQQAVTPNIGSRPRVRDIPSRISIYWTIVKPGDILLINSTGNLIAPRGYFKIRSGKSSIMRSDAPIGKCKSECITPNGSIPNDKPFQNVNRITYGACPRYVKQSTLKLATGMRNVPEKQT
>WJJ08286 A/Rheinland-Pfalz/USAFSAM-14189/2023 2023/03/24 HA
QKIPGNDNSTATLCLGHHAVPNGTIVKTITNDRIEVTNATELVQNSSIGKICDSPHQILDGGNCTLIDALLGDPQCDGVQNKEWDLFVERSRANSNCYPYDVPDYASLRSLVASSGTLEFKNESFNWTGVKQNGASSACKRGSSSSFFSRLNWLTHLNNIYPAQNVTMPNKEQFDKLYIWGVHHPDTDKNQISLFAQSSGRITVSTKRSQQAVIPNIGSRPKIRDIPSRISIYWTIVKPGDILLINSTGNLIAPRGYFKIRNGKSSIMRSDAPIGKCKSECITPNGSIPNDKPFQNVNRITYGACPRYVKQSTLKLATGMRNVPEKQT
>WJN10242 A/Texas/11/2023 2023/03/25 HA
QKIPGNDNSTATLCLGHHAVPNGTIVKTITNDRIEVTNATELVQNSSIGEICGSPHQILDGGNCTLIDALLGDPQCDGFQNKEWDLFVERSRANSNCYPYDVPGYASLRSLVASSGTLEFKNESFNWTGVKQNGTSSACKRGSSSSFFSRLNWLTSLNNIYPAQNVTMPNKEQFDKLYIWGVHHPDTDKNQISLFAQSSGRITVSTKRSQQAVIPNIGSRPRIRDIPSRISIYWTIVKPGDILLINSTGNLIAPRGYFKIRSGKSSIMRSDAPIGRCKSECITPNGSIPNDKPFQNVNKITYGTCPRYVKQSTLKLATGMRNVPEKQT
>WJN10456 A/Wisconsin/36/2023 2023/03/30 HA
QKIPGNDNSTATLCLGHHAVPNGTIVKTITNDRIEVTNATELVQNSSIGKICDSPHQILDGGNCTLIDALLGDPQCDGVQNKEWDLFVERSRANSNCYPYDVPDYASLRSLVASSGTLEFKNESFNWTGVKQNGASSACKRGSSSSFFSRLNWLTHLNNIYPAQNVTMPNKEQFDKLYIWGVHHPDTDKNQISLFAQSSGRITVSTKKSQQAVIPNIGSRPRIRDIPSRISIYWTIVKPGDILLINSTGNLIAPRGYFKIRNGKSSIMRSDAPIGKCKSECITPNGSIPNDKPFQNVNRITYGACPRYVKQSTLKLATGMRNVPEKQT
