# Supplementary material for: A sequence-based machine learning model for predicting antigenic distance for H3N2 influenza virus
Source: Front Microbiol. 2024 Jan 19;15:1345794. doi: 10.3389/fmicb.2024.1345794 (PMC10834737; doi:10.3389/fmicb.2024.1345794)
Supplement: Supplementary file 6 [file Data_Sheet_4.XLSX]

## Sheet: 序列with抗原
																1	2	3	4	5	6	7	8	9	10	11	12	13	14	15	16	17	18	19	20	21	22	23	24	25	26	27	28	29	30	31	32	33	34
序列	数据库对应序列号	病毒全称													病毒简称	HK/1/68	HK/107/71	EN/42/72	BI/21793/72	PC/1/73	SL/840/74	BI/5930/74	VI/3A/75	VI/3C/75	TE/1A/77	AM/1609/77	TE/1B/77	BI/2461/78	BA/1/79	BA/2/79	EN/496/80	RD/577/80	NL/209/80	SH/31/80	NL/233/82	NL/241/82	PH/2/82	PH/2V/82	CE/1A/84	CE/1B/84	NL/333/85	NL/330/85	ST/10/85	CC/4/85	WE/4/85	LE/360/86	CO/2/86	SH/11/87	VI/7/87
																1968	1971	1972	1972	1973	1974	1974	1975	1975	1977	1977	1977	1978	1979	1979	1980	1980	1980	1980	1982	1982	1982	1982	1984	1984	1985	1985	1985	1985	1985	1986	1986	1987	1987
AATCATGAAGACCATCATTGCTTTGAGCTACATTTTCTGTCTGGCTCTCGGCCAAGACCTTCCAGGAAATGACAACAGCACAGCAACGCTGTGCCTGGGACATCATGCGGTGCCAAACGGAACACTAGTGAAAACAATCACAAATGATCAGATTGAAGTGACTAATGCTACTGAGCTAGTTCAGAGCTCCTCAACGGGGAAAATATGCAACAATCCTCATCGAATCCTTGATGGAATAGACTGCACACTGATAGATGCTCTATTGGGGGACCCTCATTGTGATGTTTTTCAAAATGAGACATGGGACCTTTTCGTTGAACGCAGCAAAGCTTTCAGCAACTGTTACCCTTATGATGTGCCAGATTATGCCTCCCTTAGGTCACTAGTTGCCTCGTCAGG…	>AY661038	A/Bilthoven/15793/1968	1968											1	BI/15793/68	354	*	501	*	109	*	*	63	*	20	*	*	*	10	*	10	*	*	*	*	*	10	*	*	*	*	10	*	*	10	10	*	*	*
AATCATGAAGACCATCATTGCTTTGAGCTACATTTTCTGTCTGGCTCTCGGCCAAGACCTTCCAGGAAATGACAACAGCACAGCAACGCTGTGCCTGGGACATCATGCGGTGCCAAACGGAACACTAGTGAAAACAATCACAGATGATCAGATTGAAGTGACTAATGCTACTGAGCTAGTTCAGAGCTCCTCAACGGGGAAAATATGCAACAATCCTCATCGAATCCTTGATGGAATAAACTGCACACTGATAGATGCTCTATTGGGGGACCCTCATTGTGATGTTTTTCAAGATGAGACATGGGACCTTTTCGTTGAACGCAGCAAAGCTTTCAGCAACTGTTACCCTTATGATGTGCCAGATTATGCCTCCCTTAGGTCACTAGTTGCCTCGTCAGG…	>AY661039	A/Bilthoven/16190/1968	1968											2	BI/16190/68	640	*	320	640	80	40	320	40	*	*	10	*	10	*	*	*	10	10	*	10	10	*	*	*	*	*	10	10	*	*	*	*	*	*
AATCATGAAGACCATCATTGCTTTGAGCTACATTTTCTGTCTGGCTCTCGGCCAAGACCTTCCAGGAAATGACAACAGCACAGCAACGCTGTGCCTGGGACATCATGCGGTGCCAAACGGAACACTAGTGAAAACAATCACAGATGATCAGATTGAAGTGACTAATGCTACTGAGCTAGTTCAGAGCTCCTCAACGGGGAAAATATGCAACAATCCTCATCGAATCCTTGATGGAATAAACTGCACACTGATAGATGCTCTATTGGGGGACCCTCATTGTGATGTTTTTCAAGATGAGACATGGGACCTTTTCGTTGAACGCAGCAAAGCTTTCAGCAACTGTTACCCTTATGATGTGCCAGATTATGCCTCCCTTAGGTCACTAGTTGCCTCGTCAGG…	>AY660991	A/Bilthoven/16398/1968	1968											3	BI/16398/68	1163	*	1163	*	291	73	*	89	20	20	20	35	20	*	20	20	*	*	*	*	*	*	*	*	20	*	*	*	*	*	*	20	*	20
ATGAAGACTATCATTGCTTTGAGCTACATTTTCTGTCTGGCTCTCGGCCAAGACCTTCCCGGAAATGACAACAGCACAGCAACGCTGTGCCTGGGACATCATGCGGTGCCAAACGGAACACTAGTGAAAACAATCACAGTTGATCAGATTGAAGTGACTAATGCTACTGAGCTAGTTCAGAGCTCCTCAACGGGTAGAATATGCAACAGTCCTCACCGAATCCTTGATGGAAAAGACTGCACACTGATAGATGCTCTATTGGGAGACCCTCATTGTGATGTTTTTAAAAATGAGACATGGGACCTTTTTGTTGAACGCAGCAAAGCTTTCAGCAACTGTTACCCTTATGATGTGCCAGATTATGCCTCCCTTAGGTCACTAGTTGCCTCGTCAGGCACT…	>AF201874	A/HongKong/1/1968	1968											4	HK/1/68	1280	1280	2560	*	53	10	*	*	10	*	*	10	*	10	*	*	*	*	*	*	*	*	10	*	*	*	*	*	*	*	10	*	10	*
AATCATGAAGACCATCATTGCTTTGAGCTACCTTTTCTGTCTGGCTTTCGGCCAAGACCTTCCAGGAAATGACAACAGCACAGCAACGCTGTGCCTGGGACATCATGCGGTGCCAAACGGAACACTAGTGAAAACAATCACAGATGATCAGATTGAAGTGACTAATGCTACTGAGCTAGTTCAGAGCTCCTCAACGGGGAAAATATGCAACAATCCTCATCGAATCCTTGATGGAATAGACTGCACACTGATAGATGCTCTATTGGGGGACCCTCATTGTGATGTTTTCCAAAATGAGACATGGGACCTTTTCGTTGAACGCAGCAAAGCTTTCAGCAACTGTTACCCTTATGATGTACCAGATTATGCCTCCCTTAGGTCACTAGTTGCCTCGTCAGG…	>AY661040	A/Bilthoven/808/1969	1969											5	BI/808/69	320	*	640	*	120	80	*	160	*	*	*	*	*	*	*	*	*	*	*	*	*	*	*	*	*	*	*	*	*	*	10	*	*	*
AATCATGAAGACCATCATTGCTTTGAGCTACATTTTCTGTCTGGCTCTCGGCCAAGACCTTCCAGGAAATGACAACAGCACAGCAACGCTGTGTCTGGGACATCATGCGGTGCCAAACGGAACACTAGTGAAAACAATCACAAATGATCAGATTGAAGTGACTAATGCTACTGAGCTAGTTCAGAGCTCCTCAACGGGGAAAATATGCAACAATCCTCATCGAATCCTTGATGGAATAAACTGCACACTGATAGACGCTCTATTGGGGGACCCTCATTGTGATGTTTTTCAAGATGAGACATGGGACCTTTTCGTTGAACGCAGCAAAGCTTTCAGCAACTGTTACCCTTATGATGTGCCAGATTATGCCTCCCTTAGGTCACTAGTTGCCTCGTCAGG…	>AY660992	A/Bilthoven/908/1969	1969											6	BI/908/69	1280	*	640	*	80	40	*	57	20	20	20	60	20	*	20	20	*	*	*	*	*	*	*	*	20	*	*	*	*	*	10	20	*	20
AATCATGAAGACCATCATTGCTTTGAGCTACATTTTCTGTCTGGCTCTCGGCCAAGACCTTCCAGGAAATGACAACAGCACAGCAACGCTGTGCCTGGGACATCATGCGGTGCCAAACGGAACACTAGTGAAAACAATCACAAATGATCAGATTGAAGTGACTAATGCTACTGAGCTAGTTCAGAGCTCCTCAACGGGGAAAATATGCAACAATCCTCATCGAATCCTTGATGGAATAAACTGCACACTGATAGACGCTCTATTGGGGGACCCTCATTGTGATGTTTTTCAAGATGAGACATGGGACCTTTTCGTTGAACGCAGCAAAGCTTTCAGCAACTGTTACCCTTATGATGTGCCAGATTATGCCTCCCTTAGGTCACTAGTTGCCTCATCAGG…	>AY660993	A/Bilthoven/17938/1969	1969											7	BI/17938/69	554	*	453	*	113	42	*	46	20	20	20	25	20	10	20	20	*	*	*	*	*	10	*	*	20	*	10	*	*	*	10	20	*	20
AATCATGAAGACCATCATTGCTTTGAGCTACATTTTCTGTCTGGCTCTCGGCCAAGACCTTCCAGGAAATGACAACAGCACAGCAACGCTGTGCCTGGGACATCATGCGGTGCCAAACGGAACACTAGTGAAAACAATCACAAATGATCAGATTGAAGTGACTAATGCTACTGAGCTAGTTCAGAGCTCCTCAACGGGGAAAATATGCAACAACCCTCATCGAATCCTTGATGGAGTAAACTGCACACTGATAGACGCTCTATTGGGGGACCCTCATTGTGATGTTTTCCAAGATGAGACATGGGACCTTTTCGTTGAACGCAGCAAAGCTTTCAGCAACTGTTACCCTTATGATGTGCCAGATTATGCCTCCCTTAGGTCACTAGTTGCCTCGTCAGG…	>AY660994	A/Bilthoven/93/1970	1970											8	BI/93/70	1109	*	640	*	*	57	*	46	20	20	20	20	20	10	20	20	*	*	*	*	*	10	*	*	20	*	10	*	*	*	10	20	*	20
AATCATGAAGACCATCATTGCTTTGAGCTACATTTTCTGTCTGGCTCTCGGCCAAGACCTTCCAGGAAATGACAACAGTACAGCAACGCTGTGCCTGGGACATCATGCGGTGCCAAACGGAACACTAGTGAAAACAATCACAAATGATCAGATTGAAGTGACTAATGCTACTGAGCTAGTTCAGAGCTCCTCAACGGGGAAAATATGCAACAATCCTCATCGAATCCTTGATGGAATAAACTGCACACTGATAGACGCTCTATTGGGGGACCCTCATTGTGATGTTTTCCAAGATGAGACATGGGACCTTTTCGTTGAACGCAGCAAAGCTTTCAGCAACTGTTACCCTTATGATGTGCCAGATTATGCCTCCCTTAGGTCACTAATTGCCTCGTCAGG…	>AY660995	A/Bilthoven/2668/1970	1970											9	BI/2668/70	320	*	320	*	80	24	*	46	20	20	20	20	20	10	20	20	*	*	*	*	*	10	*	*	20	*	10	*	*	*	10	20	*	20
AACCATGAAGACCATCATTGCTTTGAGCTACATTTTCTGTCTGGTTATCGGCCAAGACCTTCCAGGAAATGAAAACAGCACAGCAACGCTGTGCCTGGGACATCATGCAGTGCCAAACGGAACACTAGTGAAAACAATCACAAATGATCAGATTGAAGTGACTAATGCTACTGAGCTAGTTCAGAGCTCCTCAACGGGGAAAATATGCAACAATCCTCATCGAATCCTTGATGGAATAGACTGCACACTGATAGATGCTCTATTGGGGGACCCTCATTGTGATGGTTTTCAAAATGAGACATGGGACCTTTTCGTTGAACGCAGCAAAGCTTTCAGCAACTGTTACCCTTATGATGTGCCAGATTATGCCTCCCTTAGGTCACTAGTTGCCTCGTCAGG…	>AY660996	A/Bilthoven/6449/1971	1971											10	BI/6449/71	165	*	392	*	57	*	*	35	20	20	20	20	20	10	20	20	*	*	*	*	*	10	*	*	20	*	10	20	*	20	10	20	*	20
AACCATGAAGACCATCATTGCTTTGAGCTACATTTTCTGTCTGGTTCTCGGCCAAGACCTTCCAGGAAATGACAAAAGCACAGCAACGCTGTGCCTGGGACATCATGCGGTGCCAAACGGAACACTAGTGAAAACAATCACAAATGATCAGATTGAAGTGACTAATGCTACTGAGCTGGTTCAGAGCTCCTCAACGGGGAAAATATGCAACAATCCTCATCGAATCCTTGATGGAATAGACTGCACACTGATAGATGCTCTATTGGGGGACCCTCATTGTGATGGCTTTCAAAATGAGACATGGGACCTTTTCGTTGAACGCAGCAAAGCTTTCAGCAACTGTTACCCTTATGATGTGCCAGATTATGCCTCCCTTAGGTCACTAGTTGCCTCGTCAGG…	>AY660997	A/Bilthoven/21438/1971	1971											11	BI/21438/71	905	*	905	*	139	98	*	89	20	40	20	40	20	10	20	20	*	*	*	*	*	10	*	*	20	*	10	20	*	*	10	20	*	20
AACCATGAAGACCATCATTGCTTTGAGCTACATTTTCTGTCTGGTTCTCGGCCAAGACCTTCCAGGAAATGACAAAAGCACAGCAACGCTGTGCCTGGGACATCATGCGGTGCCAAACGGAACACTAGTGAAAACAATCACAAATGATCAGATTGAAGTGACTAATGCTACTGAGCTGGTTCAGAGCTCCTCAACGGGGAAAATATGCAACAATCCTCATCGAATCCTTGATGGAATAGACTGCACACTGATAGATGCTCTATTGGGGGACCCTCATTGTGATGGCTTTCAAAATGAGACATGGGACCTTTTCGTTGAACGCAGCAAAGCTTTCAGCAACTGTTACCCTTATGATGTACCAGATTATGCCTCCCTTAGGTCACTAGTTGCCTCGTCAGG…	>AY660998	A/Bilthoven/21801/1971	1971											12	BI/21801/71	905	*	905	*	160	98	*	87	20	40	20	35	20	10	20	20	*	*	*	*	*	10	*	*	20	*	10	20	*	*	10	20	*	20
taattctattaatcatgaagaccatcattgctttgagctacattttctatctggctctcagccaagaccttccaggaaatgacaacagcaaagcaacgctgtgcctgggacatcatgcggtgccaaacggaacactagtgaaaacaatcacagatgatcagactgaagtgactaatgctactgagctagttcagagctcctcaacggggaaaatatgcaacaatcctcatcgaatccttgatggaatggactgcacactgatagatgctctattgggggaccctcattgtgatgtttttcaaaatgagacatgggaccttttcgttgaacgcagcaaagctttcagcaactgttacccttatgatgtgccagattatgcctcccttagatcactagttg…	>CY112289	A/Hong Kong/107/1971	1971											13	HK/107/71	*	5120	320	*	1280	320	*	*	10	*	*	10	*	10	*	*	*	*	*	*	*	*	10	*	*	*	*	*	*	*	10	*	10	*
ATGAAGACTATCATTGCTTTGAGCTACATTTTCTGTCTGGTTCTCGGCCAAGATCTTCCAGGAAATGACAACAGCACAGCAACGCTGTGCCTGGGACATCATGCGGTGCCAAACGGAACACTAGTGAAAACAATCACAAATGATCAGATTGAAGTGACTAATGCTACTGAGCTGGTTCAGAGCTCCTCAACGGGGAAAATATGCAACAATCCTCATCGAATCCTTGATGGAATAGACTGCACACTGATAGATGCTCTATTGGGGGACCCTCATTGTGATGGCTTTCAAAATGAGACATGGGACCTTTTCGTTGAACGCAGCAAAGCTTTCAGCAACTGTTACCCTTATGATGTGCCAGATTATGCCTCCCTTAGGTCACTAGTTGCCTCGTCAGGCACT…	>CY121157	A/England/42/1972	1972											14	EN/42/72	*	80	5120	*	1280	640	*	*	160	*	*	10	*	10	*	*	*	*	*	*	*	*	10	*	*	*	*	*	*	*	10	*	10	*
AACCATGAAGACCATCATTGCTTTGAGCTACATTTTCTGTCTGGTTCTCGGCCAAGACCTTCCAGGAAATGACAAAAGCACAGCAACGCTGTGCCTGGGACACCATGCAGTGCCAAACGGAACACTAGTGAAAACAATCACAAATGATCAGATTGAAGTGACTAATGCTACTGAGCTGGTTCAGAGCTCCTCAACGGGGAAAATATGCAACAATCCTCATCGAATCCTTGATGGAATAGACTGCACACTGATAGATGCTCTATTGGGGGACCCTCATTGTGATGGCTTTCAAAATGAGACATGGGACCTTTTCGTTGAACGCAGCAAAGCTTTCAGCAACTGTTACCCTTATGATGTGCCAGATTATGCCTCCCTTAGGTCACTAGTTGCCTCGTCAGG…	>AY660999	A/Bilthoven/6022/1972	1972											15	BI/6022/72	453	*	905	*	226	226	*	184	20	80	20	80	20	10	20	20	*	*	*	*	*	10	*	*	20	*	10	20	*	*	10	20	*	20
AACCATGAAGACTATCATTGCTTTGAGCTACATTTTCTGTCTGGTTCTCGGCCAAGATTTTCCAGGAAATGACAACAGCACAGCAACGCTGTGCCTGGGACATCATGCGGTGCCAAACGGAACACTAGTGAAAACAATCACAAATGATCAGATTGAAGTGACTAATGCTACTGAGCTGGTTCAGAGTTCCTCAACGGGGAAAATATGCAACAATCCTCATCGAATCCTTGATGGAATAGACTGCACACTGATAGATGCTCTATTGGGGGACCCTCATTGTGATGGCTTTCAAAATGAGACATGGGACCTTTTCGTTGAACGCAGCAAAGCTTTCAGCAACTGTTACCCTTATGATGTGCCAGATTATGCCTCCCTTAGGTCACTAGTTGCCTCGTCAGG…	>AY661041	A/Bilthoven/21793/1972	1972											16	BI/21793/72	80	*	1280	1280	1280	640	1280	160	*	40	10	*	10	10	*	10	10	10	*	10	10	10	*	*	*	*	10	10	*	10	*	*	*	*
AACCATGAAGACTATCATTGCTTTGAGCTACATTTTCTGTCTGGTTCTCGGCCAAGACTTTCCAGGAAATGACAACAGCACAGCAACGCTGTGCCTGGGACATCATGCGGTGCCAAACGGAACACTAGTGAAAACAATCACAAATGATCAGATTGAAGTGACTAATGCTACTGAGCTGGTTCAGAGTTCCTCAACGGGGAAAATATGCAACAATCCTCATCGAATCCTTGATGGAATAGACTGCACACTGATAGATGCTCTATTGGGGGACCCTCATTGTGATGGCTTTCAAAATGAGACATGGGACCTTTTCGTTGAACGCAGCAAAGCTTTCAGCAACTGTTACCCTTATGATGTGCCAGATTATGCCTCCCTTAGGTCACTAGTTGCCTCGTCAGG…	>AY661000	A/Bilthoven/23290/1972	1972											17	BI/23290/72	80	*	640	*	640	320	*	226	80	*	20	160	20	*	20	20	*	*	*	*	*	*	*	*	20	*	*	20	*	20	*	20	*	20
AACCATGAAGACTATCATTGCTTTGAGCTACATTTTCTGTCTGGTTCTCGGCCAAGATTTTCCAGGAAATGACAACAGCACAGCAACGCTGTGCCTGGGACATCATGCGGTGCCAAACGGAACACTAGTGAAAACAATCACAAATGATCAGATTGAAGTGACTAATGCTACTGAGCTGGTTCAGAGTTCCTCAACGGGGAAAATATGCAACAATCCTCATCGAATCCTTGATGGAATAGACTGCACACTGATAGATGCTCTATTGGGGGACCCTCATTGTGATGGCTTTCAAAATGAGACATGGGACCTTTTCGTTGAACGCAGCAAAGCTTTCAGCAACTGTTACCCTTATGATGTGCCAGATTATGCCTCCCTTAGGTCACTAGTTGCCTCGTCAGG…	>AY661001	A/Bilthoven/23337/1972	1972											18	BI/23337/72	80	*	640	*	640	320	*	226	80	80	20	160	20	*	20	20	*	*	*	*	*	*	*	*	20	*	*	20	*	20	*	20	*	20
AACCATGAAGACTATCATTGCTTTGAGCTACATTTTCTGTCTGGTTCTCGGCCAAGATTTTCCAGGAAATGACAACAGCACAGCAACGCTGTGCCTGGGACATCATGCGGTGCCAAACGGAACACTAGTGAAAACAATCACAAATGATCAGATTGAAGTGACTAATGCTACTGAGCTGGTTCAGAGTTCCTCAACGGGGAAAATATGCAACAATCCTCATCGAATCCTTGATGGAATAGACTGCACACTGATAGATGCTCTATTGGGGGACCCTCATTGTGATGGCTTTCAAAATGAGACATGGGACCTTTTCGTTGAACGCAGCAAAGCTTTCAGCAACTGTTACCCTTATGATGTGCCAGATTATGCCTCCCTTAGGTCACTAGTTGCCTCGTCAGG…	>AY661002	A/Bilthoven/552/1973	1973											19	BI/552/73	160	*	640	*	1280	640	*	226	80	*	20	200	20	*	20	20	*	*	*	*	*	*	*	*	20	*	*	20	*	20	*	20	*	20
AACCATGAAGACTATCATTGCTTTGAGCTACATTTTCTGTCTGGTTCTCGGCCAAGACTTTCCAGGGAATGACAACAGCACAGCAACGCTGTGCCTGGGACATCATGCGGTGCCAAACGGAACACTAGTGAAAACAATCACAAATGATCAGATTGAAGTGACTAATGCTACTGAGCTGGTTCAGAGTTCCTCAACGGGGAAAATATGCAACAATCCTCATCGAATCCTTGATGGAATAGACTGCACACTGATAGATGCTCTATTGGGGGACCCTCATTGTGATGGCTTTCAAAATGAGACATGGGACCTTTTCGTTGAACGCAGCAAAGCTTTCAGCAACTGTTACCCTTATGATGTGCCAGATTATGCCTCCCTTAGGTCACTAGTTGCCTCGTCAGG…	>AY661003	A/Bilthoven/748/1973	1973											20	BI/748/73	52	*	640	*	1280	291	*	135	50	60	20	160	20	10	20	20	*	*	*	*	*	10	*	*	20	*	10	20	10	20	10	20	*	20
AACCATGAAGACTATCATTGCTTTGAGCTACATTTTCTGTCTGGTTCTCGGCCAAGACTTTCCAGGGAATGACAACAGCACAGCAACGCTGTGCCTGGGACATCATGCGGTGCCAAACGGGACACTAGTGAAAACAATCACAAATGATCAGATTGAAGTGACTAATGCTACTGAGCTGGTTCAGAGTTCCTCAACGGGGAAAATATGCAACAATCCTCATCGAATCCTTGATGGAATAGACTGCACACTGATAGATGCTCTATTGGGGGACCCTCATTGTGATGGCTTTCAAAATGAGACATGGGACCTTTTCGTTGAACGCAGCAAAGCTTTCAGCAACTGTTACCCTTATGATGTGCCAGATTATGCCTCCCTTAGGTCACTAGTTGCCTCTTCAGG…	>AY661004	A/Bilthoven/3517/1973	1973											21	BI/3517/73	80	*	1280	*	1280	320	*	101	40	80	20	160	20	10	20	20	*	*	*	*	*	10	*	*	20	*	10	20	*	20	*	20	*	20
CAAGACTTTCCAGGAAATGACAACAGCACAGCAACGCTGTGCCTGGGACATCATGCGGTGCCAAACGGAACACTAGTGAAAACAATCACAAATGATCAGATTGAAGTGACTAATGCTACTGAGCTGGTTCAGAGTTCCTCAACGGGTAAAATATGCAACAATCCTCATCGAATCCTTGATGGAATAAACTGCACACTGATAGATGCTCTGTTGGGGGACCCTCATTGTGATGGCTTTCAAAATGAGACATGGGACCTTTTCGTTGAACGCAGCAAAGCTTTCAGCAACTGTTACCCTTATGATGTGCCAGATTATGCCTCCCTTAGGTCACTAGTTGCCTCGTCAGGCACTCTGGAGTTTATCAATGAAGGCTTCACTTGGACTGGGGTCACTCAGAAT…	>AF092062	A/Port Chalmers/1/1973	1973											22	PC/1/73	68	10	640	*	1227	640	*	*	320	*	*	80	*	10	*	*	*	*	*	*	*	*	*	*	*	*	*	*	*	*	10	*	10	*
AACCATGAAGACTATCATTGCTTTGAGCTACATTTTCTGTCTGGTTCTCGGCCAAAACTTTCCAGGAAATGACAACAGCACAGCAACGCTGTGCCTGGGACATCATGCGGTGCCAAACGGAACACTAGTGAAAACAATCACAAATGATCAGATTGAAGTGACTAATGCCACTGAGCTGGTTCAGAGTTCCTCAACGGGAAAAATATGCAACAATCCTCATCGAATCCTTGATGGAATAGACTGCACACTGATAGATGCTCTATTGGGGGACCCTCATTGTGATGGCTTTCAAAATGAGACATGGGACCTTTTCGTTGAACGCAGCAAAGCTTTCAGCAACTGTTACCCTTATGATGTGCCAGATTATGCCTCCCTTAGGTCACTAGTTGCCTCGTCAGG…	>AY661018	A/Bilthoven/5146/1974	1974											23	BI/5146/74	40	*	320	*	640	640	*	80	*	16	*	*	*	10	*	10	*	*	*	*	*	10	*	*	*	*	10	*	*	10	*	*	*	*
AACCATGAAGACTATCATTGCTTTGAGCTACATTTTCTGTCTGGTTCTCGGCCAAGACCTTCCAGGAAATGACAACAGCACAGCAACGCTGTGCCTGGGACATCATGCGGTGCCAAACGGAACGCTAGTGAAAACAATCACGAATGATCAGATTGAAGTGACTAATGCTACTGAGCTGGTTCAGAGTTCCTCAACGGGTAAAATATGCAACAATCCTCATCGAATCCTTGATGGAATAAACTGCACACTGATAGATGCTCTATTGGGGGACCCTCATTGTGATGGCTTTCAAAATGAGAAATGGGACCTTTTTGTTGAACGCAGCAAAGCTTTCAGCAATTGTTACCCTTATGATGTACCAGATTATGCCTCCCTTAGGTCACTAGTTGCCTCGTCAGG…	>AY661042	A/Bilthoven/5930/1974	1974											24	BI/5930/74	40	*	320	640	2560	160	1280	160	*	40	10	*	10	*	*	*	10	10	*	10	10	*	*	*	*	*	10	10	*	*	*	*	*	*
AACCATGAAGACTATCATTGCTTTGAGCTACATTTTCTGTCTGGTTCTCGGCCAAGACCTTCCAGGAAATGACAACAGCACAGCAACGCTGTGCCTGGGACATCATGCGGTGCCAAACGGAACGCTAGTGAAAACAATCACGAATGATCAGATTGAAGTGACTAATGCTACTGAGCTGGTTCAGAGTTCCTCAACGGGTAAAATATGCAACAATCCTCATCGAATCCTTGATGGAATAAACTGCACACTGATAGATGCTCTATTGGGGGACCCTCATTGTGATGGCTTTCAAAATGAGAAATGGGACCTTTTTGTTGAACGCAGCAAAGCTTTCAGCAATTGTTACCCTTATGATGTGCCAGATTATGCCTCCCTTAGGTCACTAGTTGCCTCGTCAGG…	>AY661017	A/Bilthoven/5931/1974	1974											25	BI/5931/74	16	*	291	*	905	80	*	320	*	24	*	*	*	10	*	10	*	*	*	*	*	10	*	*	*	*	10	*	*	10	10	*	*	*
AACCATGAAGACTGTCATTGCTTTGAGCTACATTTTCTGTCTGGTTCTCGGCCAAGACCTTCCAGGAAATGACAACAGCACAGCAACGCTGTGCCTGGGACATCATGCGGTGCCAAACGGAACGCTAGTGAAAACAATCACGAATGATCAGATTGAAGTGACTAATGCTACTGAGCTGGTTCAGAGTTCCTCAACGGGTAAAATATGCAACAATCCTCATCGAATCCTGGATGGAATAAACTGCACACTGATAGATGCTCTATTGGGGGACCCTCATTGTGATGGCTTTCAAAATGAGAAATGGGACCTTTTCGTTGAACGCAGCAAAGCTTTCAGCAACTGTTACCCTTATGATGTGCCAGATTATGCCTCCCTTAGGTCACTAGTTGCCTCGTCAGG…	>AY661027	A/Bilthoven/7398/1974	1974											26	BI/7398/74	20	*	320	*	2560	320	*	80	*	20	*	*	*	*	*	*	*	*	*	*	*	*	*	*	*	*	*	*	*	*	*	*	*	*
AACCATGAAGACTATCATTGCTTTGAGCTACATTTTCTGTCTGGTTCTCGGCCAAGACCTTCCAGGAAATGACAACAGCACAGCAACGCTGTGCCTGGGACATCATGCGGTGCCAAACGGAACGCTAGTGAAAACAATCACGAATGATCAGATTGAAGTGACTAATGCTACTGAGCTGGTTCAGAGTTCCTCAACGGGTAAAATATGCAACAATCCTCATCGAATCCTTGATGGAATAAACTGCACACTGATAGATGCTCTATTGGGGGACCCCCATTGTGATGGCTTTCAAAATGAGAAATGGGACCTTTTCGTTGAACGCAGCAAAGCTTTCAGCAACTGTTACCCTTATGATGTGCCAGATTATGCCTCCCTTAGGTCACTAGTTGCCTCGTCAGG…	>AY661005	A/Bilthoven/9459/1974	1974											27	BI/9459/74	60	*	392	*	2560	320	*	254	160	*	20	160	20	10	20	20	*	*	*	*	*	10	*	*	20	*	10	20	*	20	*	20	*	20
AACCATGAAGACTATCATTGCTTTGAGCTACATTTTCTGTCTGGTTCTCGGCCAAGACTTTCCAAGAAATGACAACAGCACAGCAACGCTGTGCCTGGGACATCATGCGGTGCCAAATGGAACACTAGTGAAAACAATCACAAATGATCAGATTGAAGTGACTAATGCTACTGAACTGGTTCAGAGTTCCTCAACGGGGAAAATATGCAATAATCCTCATCGAATCCTCGATGGAATGGACTGCACACTGATAGATGCTCTATTGGGGGACCCTCATTGTGATGGCCTTCAAAATGAGACATGGGACCTTTTCGTTGAACGCAGCAAAGCTTTCAGCAACTGTTACCCTTATGATGTGCCAGATTATGCCTCCCTTAGGTCACTAGTTGCCTCGTCTGG…	>AY661043	A/Bilthoven/2600/1975	1975											28	BI/2600/75	80	*	320	*	1280	2560	*	40	*	40	*	*	*	*	*	*	*	*	*	*	*	*	*	*	*	*	*	*	*	*	*	*	*	*
AACCATGAAGACTGTCATTGCTTTGAGCTACATTTTCTGTCTGGTTCTCGGCCAAGACCTTCCAGGAAATGACAACAGCACAGCAACGCTGTGCCTGGGACATCATGCGGTGCCAAACGGAACGCTAGTGAAAACAATCACGAATGATCAGATTGAAGTGACTAATGCTACTGAGCTGGTTCAGAGTTCCTCAACGGGTAAAATATGCAACAATCCTCATCGAATCCTGGATGGAATAAACTGCACACTGATAGATGCTCTATTGGGGGACCCTCATTGTGATGGCTTTCAAAATGAGAAATGGGACCTTTTCGTTGAACGCAGCAAAGCTTTCAGCAACTGTTACCCTTATGATGTGCCAGATTATGCCTCCCTTAGGTCACTAGTTGCCTCGTCAGG…	>AY661028	A/Bilthoven/2813/1975	1975											29	BI/2813/75	40	*	320	320	1280	160	1280	80	*	80	10	*	10	*	*	*	10	10	*	10	10	*	*	*	*	*	10	10	*	*	*	*	*	*
TAATTCTATTAACCATGAAGACTATCATTGCTTTGAGCTACATTTTCTGTCTGGTTCTCGGCCGAGACTTTCCAAGAAATGACAACAGCACAGCAACGCTGTGCCTGGGACATCATGCGGTGCCAAATGGAACACTAGTGAAAACAATCACAAATGATCAGATTGAAGTGACTAATGCTACTGAACTGGTTCAGAGTTCCTCAACGGGGAAAATATGCAATAATCCTCATCGAATCCTCGATGGAATGGACTGCACACTGATAGATGCTCTATTGGGGGACCCTCATTGTGATGGCCTTCAAAATGGGACATGGGACCTTTTCGTTGAACGCAGCAAAGCTTTCAGCAACTGTTACCCTTATGATGTGCCAGATTATGCCTCCCTTAGGTCACTAGTTG…	>CY112337	A/Bilthoven/4273/1975	1975											30	BI/4273/75	40	*	320	*	640	2560	*	40	*	32	*	*	*	10	*	10	*	*	*	*	*	10	*	*	*	*	10	*	*	10	*	*	*	*
TAATTCTATTAACCATGAAGACTATCATTGCTTTGAGCTACATTTTCTGTCTGGTTCTCGCCCAAGACCTTCCAGGAAATGACAACAGCACAGCAACGCTGTGCCTGGGACATCATGCGGTGCCAAACGGAACGCTAGTGAAAACAATCACGAATGATCAGATTGAAGTGACTAATGCTACTGAGCTGGTTCAGAGCTCCTCAACGGGTAAAATATGCAACAATCCTCATCGAATCCTTGATGGAATAAACTGCACACTGATAGATGCTCTATTGGGGGACCCTCATTGTGATGGCTTTCAAAATGAGAAATGGGACCTTTTCGTTGAACGCAGCAAAGCTTTCAGCAACTGTTACCCTTATGATGTGCCAGATTATGCCTCCCTTAGGTCACTAGTTG…	>CY113149	A/Bilthoven/334/1975	1975											31	BI/334/75	10	*	320	*	1280	160	*	160	*	20	*	*	*	10	*	10	*	*	*	*	*	10	*	*	*	*	10	*	*	10	*	*	*	*
TAATTCTATTAACCATGAAGACTATCATTGCTTTGAGCTACATTTTCTGTCTGGTTCTCGCCCAAGACCTTCCAGGAAATGACAACAGCACAGCAACGCTGTGCCTGGGACATCATGCGGTGCCAAACGGAACGCTAGTGAAAACAATCACGAATGATCAGATTGAAGTGACTAATGCTACTGAGCTGGTTCAGAGCTCCTCAACGGGTAAAATATGCAACAATCCTCATCGAATCCTTGATGGAATAAACTGCACACTGATAGATGCTCTATTGGGGGACCCTCATTGTGATGGCTTTCAAAATGAGAAATGGGACCTTTTCGTTGAACGCAGCAAAGCTTTCAGCAACTGTTACCCTTATGATGTGCCAGATTATGCCTCCCTTAGGTCACTAGTTG…	>CY113157	A/Bilthoven/1843/1975	1975											32	BI/1843/75	40	*	160	*	1280	160	*	160	*	40	*	*	*	*	*	*	*	*	*	*	*	*	*	*	*	*	*	*	*	*	*	*	*	*
ggataattctattaaccatgaagactatcattgctttgagctacattttctgtctggttttcgcccaagaccttccaggaaatgacaacaacagcacagcaacgctgtgcctgggacatcatgcggtgccaaacggaacgctagtgaaaacaatcacgaatgatcagattgaagtgactaatgctactgagctggttcagagttcctcaacgggtaaaatatgcaacaatcctcatcgaatccttgatggaataaactgcacactgatagatgctctattgggggaccctcattgtgatggatttcaaaatgagaaatgggaccttttcgttgaacgcagcaaagctttcagcaactgttacccttatgatgtgccagattatgcctcccttaggtcac…	>CY121197	A/Victoria/3/1975	1975											33	VI/3/75	*	10	320	*	1280	320	*	*	2560	*	*	320	*	10	*	*	*	*	*	*	*	*	40	*	*	*	*	*	*	*	40	*	*	*
CAAGACCTTCCAGGAAATGACAACAGCACAGCAACTCTGTGCCTGGGACATCATGCGGTGCCAAACGGAA CGCTAGTGAAAACAATCACGAATGATCAGATTGAAGTGACTAATGCTACTGAACTGGTTCAGAGTTCCTC AACGGGTAAAATATGCGACAATCCTCATCGAATCCTTGATGGAATAAACTGCACACTGATAGATGCTCTA TTGGGGGACCCTCATTGTGATGGCTTTCAAAATGAGAAATGGGACCTTTTCGTTGAACGCAGCAAAGCTT TCAGCAACTGTTACCCTTATGATGTGCCAGATTATGCCTCCCTTAGGTCACTAGTTGCCTCGTCAGGCAC TCTGGAGTTTATCAATGAAGGCTTCAATTGGACTGGGGTCACTC…	>CY116575.1	A/Bilthoven/5168/1976	1976											34	BI/5168/76	<10	160	640	80	1280	*	80	*	*	*	*	*	*	*	*	*	*	*	*	*	*	*	*	*	*	*	*	*	*	*	*	*	*	*
AACCATGAAGACTATCATTGCTTTGAGCTACATTTTCTGTATGGTTCTCGCCCAAGACCTTCCAGGAAATGACAACAGCACAGCAACGCTGTGCCTGGGACATCATGCAGTGCCAAACGGAACGCTAGTGAAAACAATCACGAATGATCAGATTGAAGTGACTAATGCTACTGAGCTGGTTCAGAGTTCCTCAACAGGTAGAATATGCAACAATCCTCATCGAATCCTTGATGGAATAAACTGCACACTGATAGATGCTCTATTGGGGGACCCTCATTGTGATGGCTTTCAAAATAAGAAATGGGACCTTTTTGTTGAACGCAGCAAAGCTTTCAGCAACTGTTACCCTTATGATGTGCCAGATTATGCCTCCCTTAGGTCATTAGTTGCCTCGTCAGG…	>AY661044	A/Bilthoven/628/1976	1976											35	BI/628/76	10	*	120	*	320	80	*	80	*	1280	*	*	*	40	*	480	*	*	*	*	*	240	*	*	*	*	480	*	*	480	*	*	*	*
AACCATGAAGACTATCATTGCTTTGAGCTACATTTTCTGTCTGGTTTTCGCCCAAGACCTTCCAGGAAATGACAACAGCACAGCAACTCTGTGCCTGGGACATCATGCGGTGCCAAACGGAACGCTAGTGAAAACAATCACGAATGATCAGATTGAAGTGACTAATGCTACTGAACTGGTTCAGAGTTCCTCAACGGGTAAAATATGCGACAATCCTCATCGAATCCTTGATGGAATAAACTGCACACTGATAGATGCTCTATTGGGGGACCCTCATTGTGATGGCTTTCAAAATGAGAAATGGGACCTTTTCGTTGAACGCAGCAAAGCTTTCAGCAACTGTTACCCTTATGATGTGCCAGATTATGCCTCCCTTAGGTCACTAGTTGCCTCGTCAGG…	>AY661006	A/Bilthoven/1761/1976	1976											36	BI/1761/76	10	*	320	*	320	160	*	1016	1280	80	1280	320	80	10	20	*	*	*	*	*	*	80	*	*	20	*	80	80	*	160	*	320	*	20
AACCATGAAGACTATCATTGCTTTGAGCTACATTTTCTGTCTGGTTCTCGCCCAAGACCTTCCAGGAAATGACAACAGCACAGCAACGCTGTGCCTGGGACATCATGCAGTGCCAAACGGAACGCTAGTGAAAACAATCACGAATGATCAGATTGAAGTGACTAATGCTACTGAGCTGGTTCAGAGTTCCTCAACAGGTAGAATATGCAACAATCCTCATCGAATCCTTGATGGAATAAACTGCACACTGATTGATGCTCTATTGGGGGACCCTCATTGTGATGGCTTTCAAAATAAGAAATGGGACCTTTTTGTTGAACGCAGCAAAGCTTTCAGCAACTGTTACCCTTATGATGTGCCAGATTATGCCTCCCTTAGGTCACTAGTTGCCTCGTCAGG…	>AY661007	A/Bilthoven/2271/1976	1976											37	BI/2271/76	10	*	120	*	640	160	*	160	*	2032	*	*	*	80	*	480	*	*	*	*	*	320	*	*	*	*	640	*	*	640	*	*	*	*
AACCATGAAGACTATCATTGCTTTGAGCTACATTTTCTGTCTGGTTTTCGCCCAAGACCTTCCAGGAAATGACAACAGCACAGCAACTCTGTGCCTGGGACATCATGCGGTGCCAAACGGAACGCTAGTGAAAACAATCACGAATGATCAGATTGAAGTGACTAATGCTACTGAACTGGTTCAGAGTTCCTCAACGGGTAAAATATGCGGCAATCCTCATCGAATCCTTGATGGAATAAACTGCACACTGATAGATGCTCTATTGGGGGACCCTCATTGTGATGGCTTTCAAAATGAGAAATGGGACCTTTTCGTTGAACGCAGCAAAGCTTTCAGCAACTGTTACCCTTATGATGTGCCAGATTATGCCTCCCTTAGGTCACTAGTTGCCTCGTCAGG…	>AY661008	A/Bilthoven/5029/1976	1976											38	BI/5029/76	10	*	160	*	160	40	*	905	1920	80	1280	320	80	*	100	20	*	*	*	*	*	*	*	*	20	*	*	80	*	160	*	320	*	20
AACCATGAAGACTATCATTGCTTTGAGCTACATTTTCTGTCTGGTTTTCGCCCAAGACCTTCCAGGAAATGACAACAGCACAGCAACTCTGTGCCTGGGACATCATGCGGTGCCAAACGGAACGCTAGTGAAAACAATCACGAATGATCAGATTGAAGTGACTAATGCTACTGAACTGGTTCAGAGTTCCTCAACGGGTAAAATATGCGACAATCCTCATCGAATCCTTGATGGAATAAACTGCACACTGATAGATGCTCTATTGGGGGACCCTCATTGTGATGGCTTTCAAAATGAGAAATGGGACCTTTTCGTTGAACGCAGCAAAGCTTTCAGCAACTGTTACCCTTATGATGTGCCAGATTATGCCTCCCTTAGGTCACTAGTTGCCTCGTCAGG…	>AY661009	A/Bilthoven/5657/1976	1976											39	BI/5657/76	10	*	160	*	320	80	*	905	1280	98	1280	320	80	*	160	20	*	*	*	*	*	*	*	*	20	*	*	80	*	200	*	240	*	20
AACCATGAAGACTATCATTGCTTTGAGCTACATTTTCTGTCTGGTTTTCGCCCAAGACCTTCCAGGAAATGACAACAGCACAGCAACTCTGTGCCTGGGACATCATGCGGTGCCAAACGGAACGCTAGTGAAAACAATCACGAATGATCAGATTGAAGTGACTAATGCTACTGAACTGGTTCAGAGTTCCTCAACGGGTAAAATATGCGACAATCCTCATCGAATCCTTGATGGAATAAACTGCACACTGATAGATGCTCTATTGGGGGACCCTCATTGTGATGGCTTTCAAAATGAGAAATGGGACCTTTTCGTTGAACGCAGCAAAGCTTTCAGCAACTGTTACCCTTATGATGTGCCAGATTATGCCTCCCTTAGGTCACTAGTTGCCTCGTCAGG…	>AY661010	A/Bilthoven/6545/1976	1976											40	BI/6545/76	20	*	210	*	320	80	*	905	1280	61	1600	320	80	10	100	80	*	*	*	*	*	80	*	*	20	*	80	80	40	113	80	320	*	20
AACCATGAAGACTATCATTGCTTTGAGCTACATTTTCTGTCTGGTTTTCGCCCAAGACCTTCCAGGAAATGACAACAGCACAGCAACTCTGTGCCTGGGACATCATGCGGTGCCAAACGGAACGCTAGTGAAAACAATCACGAATGATCAGATTGAAGTGACTAATGCTACTGAACTGGTTCAGAGTTCCTCAACGGGTAAAATATGCGACAATCCTCATCGAATCCTTGATGGAATAAACTGCACACTGATAGATGCTCTATTGGGGGACCCTCATTGTGATGGCTTTCAAAATGAGAAATGGGACCTTTTCGTTGAACGCAGCAAAGCTTTCAGCAACTGTTACCCTTATGATGTGCCAGATTATGCCTCCCTTAGGTCACTAGTTGCCTCGTCAGG…	>AY661045	A/Amsterdam/1609/1977	1977											41	AM/1609/77	10	*	320	160	320	80	640	2560	*	105	2560	*	10	10	*	80	10	320	*	80	320	160	*	*	*	*	139	160	*	160	*	*	*	*
AACCATGAAGACTATCATTGCTTTGAGCTACATTTTCTGTCTGGTTTTCGCCCAAGACCTTCCAGGAAATGACAACAGCACAGCAACTCTGTGCCTGGGACATCATGCGGTGCCAAACGGAACGCTAGTGAAAACAATCACGAATGATCAGATTGAAGTGACTAATGCTACTGAACTGGTTCAGAGTTCCTCAACGGGTAAAATATGCGACAATCCTCATCGAATCCTTGATGGAAAAAACTGCACACTGATAGATGCTCTATTGGGGGACCCTCATTGTGATGGCTTTCAAAATGAGAAATGGGACCTTTTCGTTGAACGCAGCAAAGCTTTCAGCAACTGTTACCCTTATGATGTGCCAGATTATGCCTCCCTTAGATCACTAGTTGCCTCGTCAGG…	>AY661011	A/Bilthoven/3895/1977	1977											42	BI/3895/77	10	*	320	*	320	160	*	1016	1120	77	1280	320	80	10	160	*	*	*	*	*	*	120	*	*	20	*	120	80	*	160	*	320	*	20
AACCATGAAGACCATCATTGCTTTGAGCTACATTTTCTGTCTGGTTTTCGCCCAAGACCTTCCAGGAAATGATAACAGCACAGCAACTCTGTGCCTGGGACATCATGCGGTGCCAAACGGAACGCTAGTGAAAACAATCACGAATGATCAGATTGAAGTGACTAATGCTACTGAACTGGTTCAGAGTTCCTCAACGGGTAAAATATGCGACAATCCTCATCGAATCCTTGATGGAATAAACTGCACACTGATAGATGCTCTATTGGGAGACCCTCATTGTGATGGCTTTCAAAATGAGAAATGGGACCTTTTCGTTGAACGCAGCAAAGCTTTCAGCAACTGTTACCCTTATGATGTGCCAGATTATGCCTCCCTTAGGTCACTAGTTGCCTCGTCAGG…	>AY661012	A/Rotterdam/5828/1977	1977											43	RD/5828/77	60	*	320	*	320	320	*	905	640	179	1280	120	70	*	20	20	*	*	*	*	*	*	*	*	20	*	*	20	*	40	*	40	*	20
AACCATGAAGACCATCATTGCTTTGAGCTACATTTTCTGTCTGGTTTTCGCCCAAGACCTTCCAGGAAATGACAACAGCACAGCAACTCTGTGCCTGGGACATCATGCGGTGCCAAACGGAACGCTAGTGAAAACAATCACGAATGATCAGATTGAAGTGACTAATGCTACTGAACTGGTTCAGAGTTCCTCAACGGGTAAAATATGCGACAATCCTCATCGAATCCTTGATGGAATAAATTGCACACTGATAGATGCTCTATTGGGAGACCCTCATTGTGATGGCTTTCAAAATGAGAAATGGGACCTTTTCGTTGAACGCAGCAAAGCTTTCAGCAACTGTTACCCTTATGATGTGCCAGATTATGCCTCCCTTAGGTCACTAGTTGCCTCGTCAGG…	>AY661013	A/Rotterdam/8179/1977	1977											44	RD/8179/77	40	*	320	*	640	160	*	1197	1280	126	2560	320	100	*	80	20	*	*	*	*	*	*	*	*	20	*	*	80	*	160	*	320	*	20
TAATTCTATTAACCATGAAGACTATCATTGCTTTGAGCTACATTTTCTGTCAGGTTCTCGCCCAAAACCTTCCAGGAAATGACAACAGCACAGCAACGCTGTGCCTGGGACATCATGCAGTGCCAAACGGAACGCTAGTGAAAACAATCACGAATGATCAGATTGAAGTGACTAATGCTACTGAGCTGGTTCAGAGTTCCTCAACAGGTAGAATATGCGACAGTCCTCATCGAATCCTTGATGGGAAAAACTGCACACTGATAGATGCTCTATTGGGGGACCCTCATTGTGATGGCTTTCAAAATGAGAAATGGGACCTTTTTGTTGAACGCAGCAAAGCTTTCAGCAACTGTTACCCTTATGATGTGCCAGATTATGCCTCCCTTAGGTCACTAGTTG…	>CY113261	A/Texas/1/1977	1977											45	TX/1/77	*	10	80	*	320	10	*	*	320	248	*	2560	*	254	*	1280	*	*	*	*	*	496	320	*	*	320	453	*	*	453	320	*	40	*
GGATAATTCTATTAACCATGAAGACTATCATTGCTTTGAGCTACATTTTCTGTCTGGTTTTCGCCCAAAACCTTCCCGGAAATGACAACAGCACAGCAACGCTGTGCCTGGGACACCATGCAGTGCCAAACGGAACGCTAGTGAAAACAATCACGAATGATCAGATTGAAGTGACTAATGCTACTGAGCTGGTTCAGAGTTCCTCAACAGGTAGAATATGCGACAGTCCTCACCGAATCCTTGATGGGAAAAACTGCACACTGATAGATGCTCTATTGGGAGACCCTCATTGTGATGGCTTTCAAAATGAGAAATGGGACCTTTTTGTTGAACGCAGCAAAGCTTTCAGCAACTGTTACCCTTATGATGTGCCAGATTATGCCTCCCTTAGGTCACTAG…	>CY114429	A/Bangkok/1/1979	1979											46	BA/1/79	*	10	10	*	10	10	*	*	10	320	*	1280	*	640	*	1280	*	*	*	*	1280	905	160	640	80	320	640	*	*	1055	226	*	40	*
AACCATGAAGACTATCATTGCTTTGAGCTACATTTTCTGTCTGGTTTTCGCCCAAAACCTTCCCGGAAATGACAACAGCACAGCAACGCTGTGCCTGGGACACCATGCAGTGCCAAACGGAACGCTAGTGAAAACAATCACGAATGATCAGATTGAAGTGACTAATGCTACTGAGCTGGTTCAGAGTTCCTCAACAGGTAGAATATGCGACAGTCCTCACCGAATCCTTGATGGGAAAAACTGCACACTGGTAGATGCTCTATTGGGAGACCCTCATTGTGATGGCTTTCAAAATGAGAAATGGGACCTTTTTGTTGAACGCAGCAAAGCTTTCAGCAACTGTTACCCTTATGATGTGCCAGATTATGCCTCCCTTAGGTCACTAGTTGCCTCGTCAGG…	>AY661047	A/Netherlands/209/1980	1980											47	NL/209/80	10	*	15	10	*	10	80	57	560	421	226	2560	3620	302	1016	*	5120	2560	640	1280	2560	844	*	*	240	*	1016	1431	960	1280	640	10240	*	25
AACCATGAAGACTATCATTGCTTTGAGCTACATTTTCTGTCTGGTTTTCGGCCAAAACCTTCCCGGAAATGACAACAGCACAGCAACGCTGTGCCTGGGACACCATGCAGTGCCAAACGGAACGCTAGTGAAAACAATCACGAATGATCAGATTGAAGTGACTAATGCTACTGAGCTGGTTCAGAGTTCCTCAACAGGTAGAATATGCGACAGTCCTCACCGAATCCTTGATGGGAAAAACTGCACACTGATAGATGCTCTATTGGGAGACCCTCATTGTGATGGCTTTCAAAATGAGAAATGGGACCTTTTTGTTGAACGCAGCAAAGCTTTCAGCAACTGTTACCCTTATGATGTGCCAGATTATGCCTCCCTTAGGTCACTAATTGCCTCGTCAGG…	>AY661046	A/Rotterdam/577/1980	1980											48	RD/577/80	10	*	10	10	*	10	80	53	640	716	320	2560	2449	226	905	2032	2560	5120	640	2560	2560	842	*	*	179	*	1016	1280	1120	972	960	8095	*	28
TAATTCTATTAACCATGAAGACTATCATTGCTTTGAGCTACATTCTCTGTCTGGTTTTCGCCCAAAACCTTCCCGGAAATGACAACAGCACAGCAACGCTGTGCCTGGGACACCATGCAGTGCCAAACGGAACGCTAGTGAAAACAATCACGAATGATCAGATTGAAGTGACTAATGCTACTGAGCTGGTTCAGAGTTCCTCAACAGGTAGAATATGCGACAGTCCTCACCGAATCCTTGATGGGAAAAACTGCACACTGGTAGATGCTCTATTAGGAGACCCTCATTGTGATGGCTTTCAAAATGAGAAATGGGACCTCTTTGTTGAACGCAGCAAAGCTTTCAGCAACTGTTACCCTTATGATGTGCCAGATTATGCCTCCCTTAGGTCACTAGTTG…	>CY113277	A/Lyon/2380/1981	1981											49	LY/2380/81	*	*	*	*	*	*	*	*	*	*	*	5120	*	1280	2560	5120	*	*	*	*	*	2560	*	*	*	*	*	*	*	5120	*	*	*	*
AACCATGAAGACTATCATTGCTTTGAGCTACATTTTCTGTCTGGTTTTCGCCCAAAACCTTCCCGGAAATGACAACAGCACAGCAACGCTGTGCCTGGGACACCATGCAGTGCCAAACGGAACGCTAGTGAAAACAATCACGAATGATCAGATTGAAGTGACTAATGCTACTGAGCTGGTTCAGAGTTCCTCAACAGGTAGAATATGCGACAGTCCTCACCGGATCCTTGATGGGAAAAACTGCACACTGGTAGATGCTCTATTGGGAGACCCTCATTGTGATGGCTTTCAAAATGAGAAATGGGACCTTTTTGTTGAACGCAGCAAAGCTTTCAGCAACTGTTACCCTTATGATGTGCCAGATTATGCCTCCCTTAGGTCACTAGTTGCCTCGTCAGG…	>AY661014	A/Bilthoven/4791/1981	1981											50	BI/4791/81	*	*	*	*	*	*	*	*	*	640	*	2560	*	453	1280	1810	*	*	640	*	*	905	*	*	*	*	*	*	*	2560	*	*	*	*
AACCATGAAGACTATCATTGCTTTAAGCTACATTTTCTGTCTGGTTTTCGCCCAAAACCTTCCCGGAAATGACAACAGCACAGCAACGCTGTGCCTGGGACACCATGCAGTGCCAAACGGAACGCTAGTGAAAACAATCACGAATGATCAGATTGAAGTGACTAATGCTACTGAGCTGGTTCAGAGTTCCTCAACAGGTAGAATATGCGACAGTCCTCACCGAATCCTTGATGGGAAAAACTGCACACTGGTAGATGCTCTATTGGGAGACCCCCATTGTGATGGCTTTCAAAATGAGAAATGGGACCTTTTTGTTGAACGCAGCAAAGCTTTCAGCAACTGTTACCCTTATGATGTGCCAGATTATGCCTCCCTTAGGTCACTAGTTGCCTCGTCAGG…	>AY661015	A/Bilthoven/10684/1982	1982											51	BI/10684/82	*	*	*	*	*	*	*	*	*	1280	*	2560	*	453	905	3620	*	*	960	*	*	1280	*	*	*	*	*	*	*	2560	*	*	*	*
CAAAACCTTCCCGGAAATGACAACAGCACAGCAACGCTGTGCCTGGGACATCATGCAGTGCCAAACGGAACGCTAGTGAAAACAATCACGAATGATCAGATTGAAGTGACTAATGCTACTGAGCTGGTTCAGAGTTCCTCAACAGGTAGGATATGCGACAGTCCTCACCGAATCCTTGATGGGAAAAACTGCACACTGATAGATGCTCTATTGGGAGACCCTCATTGTGATGGCTTCCAAAATGAGAAATGGGACCTTTTTGTTGAACGCAGCAAAGCTTTCAGCAACTGTTACCCTTATGATGTGCCAGATTATGCCTCCCTTAGGTCACTAGTTGCCTCATCAGGCACCCTGGAGTTTATCAATGAAGGCTTCAATTGGACTGGAGTCACTCAGAGT…	>U08858	A/Philippines/2/1982	1982											52	PH/2/82	10	10	10	*	10	10	*	*	10	*	*	640	*	*	*	196	*	*	*	*	2560	*	2480	640	40	640	784	*	*	462	226	*	80	*
AACCATGAAGACTATCATTGCTTTGAGCTACATTTTCTGTCTGATTTTCGCCCAAAACCTTCCCGGAAATGACAACAGCACAGCAACGCTGTGCCTGGGACATCATGCAGTGCCAAACGGAACGCTAGTGAAAACAATCACGAATGATCAGATTGAAGTGACTAATGCTACTGAGCTGGTTCAGAGTTCCTCAACAGGTAGAATATGCGACAGTCCTCACCGAATCCTTGATGGGAAAAACTGCACACTGATAGATGCTCTATTGGGAGACCCTCATTGTGATGGCTTCCAAAATGAGAAATGGGACCTTTTTGTTGAACGCAGCAAAGCTTTCAGCAACTGTTACCCTTATGATGTGCCAGATTATGCCTCCCTTAGGTCACTAGTTGCCTCATCAGG…	>AY661025	A/Netherlands/233/1982	1982											53	NL/233/82	*	*	*	10	*	*	10	20	200	*	226	640	905	*	640	640	1280	1280	*	2560	5120	*	*	*	120	*	2560	905	*	960	*	2560	*	40
AACCATGAAGACTATCATTGCCTTGAGCTACATCCTCTGTCTGGTTTTCGCCCAAAACCTTCCCGGAAATGACAACAGCACAGCAACGCTGTGCCTGGGACATCATGCAGTGCCAAACGGAACGCTAGTGAAAACAATCACGAATGATCAGATTGAAGTGACTAATGCTACTGAGCTGGTTCAGAGTTCCTCAACAGGTAGAATATGCGACAGTCCTCACCGAATCCTTGATGGGAAAAACTGCACACTGATAGATGCTCTATTGGGAGACCCTCATTGTGATGGCTTCCAAAATGAGAAATGGGACCTTTTTGTTGAACGCAGCAGAGCTTTCAGCAACTGTTACCCTTATGATGTGCCAGATTATGCCTCCCTTAGGTCACTAGTTGCCTCATCAGG…	>AY661048	A/Netherlands/241/1982	1982											54	NL/241/82	*	*	*	10	*	*	10	40	320	200	172	1280	972	*	1120	1280	640	2560	*	1280	2560	*	*	*	113	*	1280	1280	*	1280	*	3620	*	40
AACCATGAAGACTATCATTGCTTTAAGCTACATTTTCTGTCTGGTTTTCGCCCAAAACCTTCCCGGAAATGACAACAGCACGGCAACGCTGTGCCTGGGACACCATGCAGTGCCAAACGGAACGCTAGTGAAAACAATCACGAATGATCAGATTGAAGTGACTAATGCTACTGAGCTGGTTCAGAGTTCCTCAACAGGTAGAATATGCGACAGTCCTCACCGAATCCTTGATGGGAAAAACTGCACACTGGTAGATGCTCTATTGGGAGACCCTCATTGTGATGGCTTTCAAAATGAGAAATGGGACCTTTTTGTTGAACGCAGCAAAGCTTTCAGCAACTGTTACCCTTATGATGTGCCAGATTATGCCTCCCTTAGGTCACTAGTTGCCTCGTCAGG…	>AY661016	A/Oslo/13676/1983	1983											55	OS/13676/83	*	*	*	*	*	*	*	*	*	*	*	2560	*	640	1280	5120	*	*	*	*	*	2560	*	*	*	*	*	*	*	2560	*	*	*	*
CAAAAACTTCCCGGAAATGACAACAGCACAGCAACGCTGTGCCTGGGACATCATGCAGTGCCAAACGGAACGCTAGTGAAAACAATCACGAATGATCAGATTGAAGTGACTAATGCTACTGAGCTGGTTCAGAGTTCCTCAACAGGTAGAATATGCGACAGTCCTCACCGAATCCTTGATGGGAAAAACTGCACACTGATAGATGCTCTATTGGGAGACCCTCATTGTGATGGCTTCCAAAATGAGAAATGGGACCTTTTTGTTGAACGCAGCAAAGCTTACAGCAACTGTTACCCTTATGATGTGCCGGATTATGCCTCCCTTAGGTCACTAGTTGCCTCATCAGGCACCCTGGAGTTTATCAACGAAGGCTTCAATTGGACTGGAGTCACTCAGAGT…	>AF008867	A/Caen/1/1984	1984											56	CE/1/84	*	*	*	*	*	*	*	*	*	320	*	*	*	40	*	*	*	*	*	*	*	160	*	1280	640	1280	*	*	*	*	320	*	*	*
AACCATGAAGACTATCATTGCTTTGAGCTACATTTCCTGTCTGGTTTTCGCCCAAAAACTTCCCGGAAATGACAACAGCACAGCAACGCTGTGCCTGGGACATCATGCAGTGCCAAACGGAACGCTAGTGAAAACAATCACGAATGATCAGATTGAAGTGACTAATGCTACTGAGCTGGTTCAGAGTTCCTCAACAGGTAGAATATGCGACAGTCCTCACCGAATCCTTGATGGAAAAAACTGCACACTGATAGATGCTCTATTGGGAGACCCTCATTGTGATGGCTTCCAAAATGAGAAATGGGATCTTTTTGTTGAACGCAGCAAAGCTTTCAGCAACTGCTACCCTTATGATGTGCCGGATTATGCCTCCCTTAGGTCACTAGTTGCCTCATCAGG…	>AY661049	A/Netherlands/330/1985	1985											57	NL/330/85	*	*	*	10	*	*	10	20	160	160	*	320	441	40	640	506	320	640	*	320	1280	1280	*	*	277	*	1810	1431	*	2395	*	8868	*	113
AACCATGAAGACTATCATTGCTTTGAGCTACATTTTCTGTCTGGTTTTCGCCCAAAAACTTCCCGGAAATGACAACAGCACAGCAACGCTGTGCCTGGGACATCATGCAGTGCCAAACGGAACGCTAGTGAAAACAATCACGAATGATCAGATTGAAGTGACTAATGCTACTGAGCTGGTTCAGAGTTCCTCAACAGGTAGAATATGCGACAGTCCTCACCGAATCCTTGATGGAAAAAACTGCACACTGATAGATGCTCTATTGGGAGACCCTCATTGTGATGGATTCCAAAATGAGAAATGGGACCTTTTTATTGAACGCAGCAAAGCTTTCAGCAACTGTTACCCTTATGATGTGCCGGATTATGCCTCCCTTAGGTCACTAGTTGCCTCATCAGG…	>AY661052	A/Stockholm/10/1985	1985											58	ST/10/85	*	*	*	10	*	*	10	40	80	*	*	320	358	*	640	320	320	640	*	320	2560	*	*	*	400	*	2560	3620	*	2560	*	8960	*	640
AACCATGAAGACTATCATTGCTTTGAGCTACATTTTCTGTCTGGTTTTCGCCCAAAAACTGCCTGGAAATGACAACAGCACAGCAACGCTGTGCCTGGGACATCATGCAGTGCCAAACGGAACGCTAGTGAAAACAATCACGAATGATCAGATTGAAGTGACTAATGCTACTGAGCTGGTTCAGAGTTCCTCAACAGGTAGAATATGCGACAGTCCTCACCGAATCCTTGATGGAAAAAACTGCACACTGATAGATGCTCTATTGGGAGACCCTCATTGTGATGGCTTCCAAAATGAGAAATGGGACCTTTTTGTTGAACGCAGCAAAGCTTTCAGCAACTGTTACCCTTATGATGTGCCTGATTATGCCTCCCTTAGGTCACTAGTTGCCTCATCAGG…	>AY661050	A/Wellington/4/1985	1985											59	WE/4/85	10	*	10	*	*	10	*	20	*	139	*	*	*	50	*	333	*	*	*	*	*	557	*	*	*	640	905	*	640	2153	1920	*	*	554
AACCATGAAGACTATCATTGCTTTGAGCTACATTTTCTGTCTGGTTTTCGCCCAAAAACTGCCCGGAAATGACAACAGCACAGCAACGCTGTGCCTGGGACATCATGCAGTGCCAAACGGAACGCTAGTGAAAACAATCACGAATGATCAGATTGAAGTGACTAATGCTACTGAGCTGGTTCAGAGTTCCTCAACAGGTAGAATATGCGACAGTCCTCACCGAATCCTTGATGGAAAAAACTGCACACTGATAGATGCTCTATTGGGAGACCCTCATTGTGATGGCTTCCAAAATGAGAAATGGGACCTTTTTGTTGAACGCAGCAAAGCTTTCAGCAACTGTTACCCTTATGATGTGCCGGATTATGCCTCCCTTAGGTCACTAGTTGCCTCATCAGG…	>AY661051	A/Guildford/V728/1985	1985											60	GF/V728/85	*	*	*	*	*	*	*	*	*	80	*	*	*	40	*	240	*	*	*	*	*	320	*	*	*	*	1280	*	*	1280	*	*	*	*
TAATTCTATTAACCATGAAGACTATCATTGCTTTGAGCTACATTTTCTGTCTGGGTTTCGCCCAAAAACTTCCCGGAAATGACAACAGCACAGCAACGCTGTGCCTGGGACACCATGCAGTGCCAAACGGAACGCTAGTGAAAACAATCACGAATGATCAGATTGAAGTGACTAATGCTACTGAGCTGGTTCAGAGTTCCTCAACAGGTAGAATATGCGACAGTCCTCACCGAATCCTTGATGGGAAAAACTGCACACTGATAGATGCTCTATTGGGAGACCCTCATTGTGATGGCTTCCAAAATGAGAAATGGGACCTTTTTGTTGAACGCAGCAAAGCTTTCAGCAACTGTTACCCTTATGATGTGCCGGATTATGCCTCCCTTAGGTCACTAGTTG…	>CY113333	A/Netherlands/333/1985	1985											61	NL/333/85	*	*	*	*	*	*	*	*	*	320	*	1280	*	40	*	*	*	*	*	*	160	160	*	1280	320	1280	*	*	*	2560	320	*	*	*
AACCATGAAGACTATCATTGCTTTGAGCTACATTTTCTGTCTGGTTTTCGCCCAGAAACTGCCCGGAAATGACAACAGCACAGCAACGCTGTGCCTGGGACATCATGCAGTGCCAAACGGAACGCTAGTGAAAACAATCACGAATGATCAGATTGAAGTGACTAATGCTACTGAGCTGGTTCAAAGTTCCTCAACAGGTCGAATATGCGACAGTCCTCACCGAATCCTTGATGGAAAAAACTGCACACTGATAGATGCTCTATTGGGAGACCCTCATTGTGATGGCTTCCAAAATGAGAAATGGGACCTTTTTGTTGAACGCAGCAAAGCTTTCAGCAACTGTTACCCTTATGATGTGCCGGATTATGCCTCCCTTAGGTCACTAGTTGCCTCATCAGG…	>AY661053	A/Colorado/2/1986	1986											62	CO/2/86	10	*	10	10	*	10	10	28	120	160	*	400	226	34	960	386	320	640	*	320	2560	571	*	*	100	640	1280	3620	640	2382	2560	10240	*	318
CAAAAACTTCCCGGAAATGACAACAGCACAGCAACGCTGTGCCTGGGACATCATGCAGTGCCAAACGGAACGCTAGTGAAAACAATCACGAATGATCAGATTGAAGTGACTAATGCTACTGAGCTGGTTCAGAGTTCCTCAACAGGTAGAATATGCGACAGTCCTCACCGAATCCTTGATGGAAAAAACTGCACACTGATAGATGCTCTATTGGGAGACCCTCATTGTGATGGCTTCCAAAATGAGAAATGGGACCTTTTTATTGAACGCAGCAAAGCTTTCAGCAACTGTTACCCTTATGATGTGCCGGATTATGCCTCCCTTAGGTCACTAGTTGCCTCATCAGGCACCCTGGAGTTTATCAATGAAGGCTTCAATTGGACTGGAGTCACTCAGAGT…	>AF008903	A/Leningrad/360/1986	1986											63	LE/360/86	*	10	10	*	10	10	*	*	10	113	*	*	*	40	*	160	*	*	*	*	160	320	160	160	40	320	453	*	*	1786	640	*	320	160
ATGACAAACCCTTTCAAAATGTAAACAAGATCACATATGGGGCATGTCCCAGATATGTTAAGCAAAACACTCTGAAATTGGCAACAGGGATGCGGAATGTACCAGAGAAACAAACTAGAGGCATATTCGGCGCAATAGCAGGTTTCATAGAAAATGGTTGGGAGGGAATGGTAGACGGCTGGTACGGTTTCAGGCATCAAAATTCTGAGGGCACAGGACAAGCAGCAGATCTTAAAAGCACTCAAGCAGCAATCGACCAAATCAACGGGAAACTGAATAGGTTAATCGAGAAGACGAACGAGAAATTCCATCAAACCGAAAAGGAATTC----------------------------------------------------------------------…	>D13582	A/Sichuan/2/1987	1987											64	SI/2/87	<10	<10	<10	<10	*	160	35	*	*	*	*	*	*	*	*	277	*	3225	40	*	*	<10	<10	<10	*	49	*	*	*	1824	240	*	30	*
CAAAAACTTCCCGGAAATGACAACAGCACAGCAACGCTGTGCCTGGGACATCATGCAGTGCCAAACGGAACGCTAGTGAAAACAATCACGAATGATCAGATTGAAGTGACTAATGCTACTGAGCTGGTTCAGAGTTCCTCAACAGGTAGAATATGCGACAGTCCTCACCGAATCCTTGATGGAAAAAACTGCACACTGATAGATGCTCTATTGGGAGACCCTCATTGTGATGGCTTCCAAAATGAGAAATGGGACCTTTTTGTTGAACGCAGCAAAGCTTACAGCAACTGTTACCCTTATGATGTGCCGGATTATGCCTCCCTTAGGTCACTAGTTGCCTCATCAGGCACCCTGGAGTTTATCAATGAAGACTTCAATTGGACTGGAGTCACTCAGAGT…	>AF008888	A/Victoria/7/1987	1987											65	VI/7/87	*	*	*	*	*	*	*	*	*	46	*	*	*	20	*	77	*	*	*	*	*	43	*	*	*	*	325	*	*	470	*	*	806	1437
CAAAAACTTCCCGGAAATGACAACAGCACAGCAACGCTGTGCCTGGGACATCATGCAGTGCCAAACGGAACGCTAGTGAAAACAATCACGAATGATCAGATTGAAGTGACTAATGCTACTGAGCTGGTTCAGAGTTCCTCAACAGGTAGAATATGCGACAGTCCTCACCGAATCCTTGATGGAAAAAACTGCACACTGATAGATGCTCTATTGGGAGACCCTCATTGTGATGGCTTCCAAAATGAGAAATGGGACCTTTTTGTTGAACGCAGCAAAGCTTACAGCAACTGTTACCCTTATGATGTGCCGGATTATGCCTCCCTTAGGTCACTAGTTGCCTCATCAGGCACCCTGGAGTTTATCAATGAAGACTTCAATTGGACTGGAGTCACTCAGAGT…	>AF008886	A/Shanghai/11/1987	1987											66	SI/11/87	*	10	10	*	10	10	*	*	10	*	*	10	*	10	*	*	*	*	*	*	*	*	10	*	*	*	160	*	*	970	80	320	1613	320
ATAATTCTATTAACCATGAAGACTATCATTGCTTTGAGCTACATTTTCTGTCTGGTTTTCGCCCAAAAACTTCCCGGAAATGACAACAGCACAGCAACGCTGTGCCTGGGACATCATGCAGTGCCAAACGGAACGCTAGTGAAAACAATCACGAATGATCAGATTGAAGTGACTAATGCTACTGAGCTGGTTCAGAGTTCCTCAACAGGTAGAATATGCGACAGTCCTCACCGAATCCTTGATGGAAAAAACTGCACACTGATAGATGCTCTATTGGGAGACCCTCATTGTGATGGCTTCCAAAATGAGAAATGGGACCTTTTTGTTGAACGCAGCAAAGCTTACAGCAACTGTTACCCTTATGATGTGCCGGATTATGCCTCCCTTAGGTCACTAGTT…	>CY114445	A/Victoria/1/1988	1988											67	VI/1/88	*	*	*	*	*	*	*	*	*	40	*	*	*	*	*	160	*	*	*	*	*	80	*	*	*	*	557	*	*	508	*	640	1280	1470
CAAAAACTTCCCGGAAATGACAACAGCACAGCAACGCTGTGCCTGGGACATCATGCAGTGCCAAACGGAACGCTAGTGAAAACAATCACGAATGATCAGATTGAAGTGACTAATGCTACTGAGCTGGTTCAGAGTTCCTCAACAGGTAGAATATGCGACAGTCCTCACCGAATCCTTGATGGAAAAAACTGCACACTGATAGATGCTCTATTGGGAGACCCTCATTGTGATGGCTTCCAAAATGAGAAATGGGACCTTTTTATTGAACGCAGCAAAGCTTTCAGCAACTGTTACCCTTATGATGTGCCGGATTATGCCTCCCTTAGGTCACTAGTTGCCTCATCAGGCACCCTGGAGTTTATCAATGAAGGCTTCAATTGGACTGGAGTCACTCAGAAT…	>AF008905	A/Christchurch/2/1988	1988											68	CC/2/88	*	*	*	*	*	*	*	*	*	20	*	*	*	*	*	160	*	*	*	*	*	640	*	*	*	*	1016	*	*	5120	*	*	*	320
AACCATGAAGACTATCATTGCTTTGAGCTACATTTTCTGTCTGGTTTTCGCCCAAAAACTTCCTGGAAATGACAACAGCACAGCAACGCTGTGCCTGGGACATCATGCAGTGCCAAACGGAACGCTAGTGAAAACAATCACGAATGATCAGGTTGAAGTGACTAATGCTACTGAGCTGGTTCAGAGTTCCTCAACAGGTAGAATATGCGACAGTCCTCACCGAATCCTTGATGGGAAAAACTGCACGCTGATAGATGCTCTATTGGGAGACCCTCATTGTGATGGCTTCCAAAATGAGAAATGGGACCTTTTTGTTGAACGCAGCAAAGCTTACAGCAACTGTTACCCTTATGATGTACCGGATTATGCTTCCCTTAGGTCACTAGTTGCCTCATCAGG…	>AY661056	A/Stockholm/12/1988	1988											69	ST/12/88	*	*	*	*	*	*	*	*	*	40	*	*	*	40	*	80	*	*	*	*	*	40	*	*	*	*	403	*	*	*	*	5120	10240	1016
AACCATGAAGACTATCATTGCTTTGAGCTACATTTTCTGTCTGGTTTTCGCCCAAAAACTTCCCGGAAATGATAACAGCACAGCAACGCTGTGCCTGGGACATCATGCAGTGCCAAACGGAACGCTAGTGAAAACAATCACGAATGATCAGATTGAAGTGACTAATGCTACTGAGCTGGTTCAGAGTTCCTCAACAGGTAGAATATGCGACAGTCCTCACCGAATCCTTGATGGAAAAAACTGCACACTTATAGATGCTCTATTGGGAGACCCTCATTGTGATGGCTTCCAAAATGAGAAATGGGACCTTTTTGTTGAACGCAGCAAAGCTTTCAGCAATTGTTACCCTTATGATGTGCCGGATTATGCCTCCCTTAGGTCACTAGTTGCCTCATCAGG…	>AY661055	A/England/427/1988	1988											70	EN/427/88	*	*	*	*	*	*	*	*	*	*	*	*	*	*	*	*	*	*	*	*	*	*	*	*	*	*	320	*	*	1280	*	*	*	640
TAATTCTATTAACCATGAAGACTATCATTGCTTTGAGCTACATTTTCTGTCTGGTTTTCGCCCAAAAACTTCCCGGAAATGACAACAGCACAGCAACGCTGTGCCTGGGACATCATGCAGTGCCAAACGGAACGCTAGTGAAAACAATCACGAATGATCAGGTTGAAGTGACTAATGCTACTGAGCTGGTTCAGAGTTCCTCAACAGGTAGAATATGCGACAGTCCTCACCGAATCCTTGATGGGAAAAACTGCACGCTGATAGATGCTCTATTGGGAGACCCTCATTGTGATGGCTTCCAAAATGAGAAATGGGACCTTTTTGTTGAACGCAGCAAAGCTTACAGCAACTGTTACCCTTATGATGTACCGGATTATGCTTCCCTTAGGTCACTAGTTG…	>CY113373	A/Atlanta/3572/1988	1988											71	AT/3572DASH5/88	*	*	*	*	*	*	*	*	*	*	*	*	*	*	*	*	*	*	*	*	*	*	*	*	*	*	320	*	*	5120	*	5120	10240	1280
AACCATGAAGACTATCATTGCTTTGAGCTACATTTTCTGTCTGGTTTTCGCCCAAAAACTTCCCGGAAATGACAACAGCACAGCAACGCTGTGCCTGGGACATCATGCAGTGCCAAACGGAACGCTAGTGAAAACAATCACGAATGATCAGATTGAAGTGACTAATGCTACTGAGCTGGTTCAGAGTTCCTCAACAGGTAGAATATGCGACAGTCCTCACCGAATCCTTGATGGAAAAAACTGCACACTGATAGATGCTCTATTGGGAGACCCTCATTGTGATGGCTTCCAAAATGAGAAATGGGACCTTTTTGTTGAACGCAGCAAAGCTTTCAGCAACTGTTACCCTTATGATGTGCCGGATTATGCCTCCCTTAGGTCACTAGTTGCCTCATCAGG…	>AY661054	A/Netherlands/450/1988	1988											72	NL/450/88	*	*	*	10	*	*	10	20	20	52	40	120	*	18	160	*	10	10	*	10	10	65	*	*	140	*	556	1280	*	2774	*	4661	7760	890
ATAATTCTATTAACCATGAAGACTATCATTGCTTTGAGCTACATTTTCTGTCTGGTTTTCGCCCAAAAACTTCCCGGAAATGACAACAGCACAGCAACGCTGTGCCTGGGACATTATGCAGTGCCAAACGGAACACTAGTGAAAACAATCACGAATGATCAGATTGAAGTGACTAATGCTACTGAGCTGGTTCAGAGTTCCTCAACAGGTAGAATATGCGACAGTCCTCACCGAATCCTTGATGGAAAAAACTGCACACTGATAGATGCTCTATTGGGAGACCCTCATTGTGACGGCTTCCAAAATGAGAAATGGGACCTTTTTGTTGAACGCAGCAAAGCTTACAGCAACTGTTACCCTTATGATGTGCCGGATTATGCCTCCCTTAGGTCACTAGTT…	>CY114453	A/Oklahoma/5/1988	1988											73	OK/5/88	*	*	*	*	*	*	*	*	*	36	*	*	*	20	*	80	*	*	*	*	*	46	*	*	*	*	243	*	*	254	*	640	806	1114
AACCATGAAGACCATCATTGCTTTGAGCTACATTTTCTGTCTGGTTTTCGCCCAAAAACTTCCCGGAAATGACAACAGCACAGCAACGCTGTGCCTAGGACATCATGCAGTGCCAAACGGAACGCTAGTGAAAACAATCACGAATGACCAAATTGAAGTGACTAATGCTACTGAGCTGGTTCAGAGTTCCTCAACAGGTCGAATATGCGACAGTCCTCACCGAATCCTTGATGGAAAAAACTGCACACTGATAGATGCTCTATTGGGAGACCCTCATTGTGATGGCTTCCAAAATAAGGAATGGGACCTTTTTGTTGAACGCAGCAAAGCTTACAGCAACTGTTACCCTTATGATGTGCCGGATTATGCCTCCCTTAGGTCCCTAGTTGCCTCATCAGG…	>AY661067	A/Netherlands/620/1989	1989											74	NL/620/89	*	*	*	10	*	*	10	20	20	*	40	20	20	*	40	20	10	10	*	10	10	*	*	*	40	*	453	905	*	2217	*	2560	10240	1280
TAATTCTATTAACCATGAAGACTATCATTGCTTTGAGCTACATTTTCTGTCTGGTTTTCGCCCAAAAACTTCCCGGAAATGACAACAGCACAGCAACGCTGTGCCTGGGACATCATGCAGTGCCAAACGGAACGCTAGTGAAAACAATCACGAATGATCAGATTGAAGTGACTAATGCTACTGAGCTGGTTCAGAGTTCCTCAACAGGTAGAATATGCGACAGTCCTCACCGAATCCTTGATGGAAAAAACTGCACACTGATAGATGCTCTATTGGGAGACCCTCATTGTGATAGTTTCCAAAATGAGAAATGGGACCTTTTTGTTGAACGCAGCAAAGCTTACAGCAACTGTTACCCTTATGATGTGCCGGATTATGCCTCCCTTAGGTCACTAGTTG…	>CY113413	A/England/138/1989	1989											75	EN/138/89	*	*	*	*	*	*	*	*	*	*	*	*	*	*	*	*	*	*	*	*	*	*	*	*	*	*	320	*	*	1832	*	640	10240	905
TAACCATGAAGACTATCATTGCTTTGAGCTACATTTTCTGTCTGGTTTTCGCCCAAAAACTTCCCGGAAATGACAACAGCACAGCAACGCTGTGCCTGGGACATCATGCAGTGCCAAACGGAACGCTAGTGAAAACAATCACGAATGATCAGATTGAAGTGACTAATGCTACTGAGCTGGTTCAGAGTTCCTCAACAGGTAGAATATGCGACAGTCCTCACCGAATCCTTGATGGAAAAAACTGCACACTGATAGATGCTCTATTGGGAGACCCTCATTGTGATGGCTTCCAAAATGAGAAATGGGACCTTTTTGTTGAACGCAGCAAAGCTTTCAGCAACTGTTACCCTTATGATGTGCCGGATTATGCCTCCCTTAGGTCACTAATTGCCTCATCAG…	>CY112412	A/Eindhoven/3447/1989	1989											76	EI/3447/89	*	*	*	*	*	*	*	*	*	*	*	*	*	*	*	*	*	*	*	*	*	*	*	*	*	*	160	*	*	*	*	2560	5120	*
AACCATGAAGACTATCATTGCTTTGAGCTACATTTTCTGTCTGGTTTTCGCCCAAAAACTTCCCGGAAATGACAACAGCACAGCAACGCTGTGCCTGGGACATCATGCAGTGCCAAACGGAACGCTAGTGAAAACAATCACGAATGATCAAATTGAAGTGACTAATGCTACTGAGTTGGTTCAGAATTCCTCAACAGGTAGAATATGCAACAGTCCTCACCGAATCCTTGATGGAAAAAACTGCACACTGATAGATGCTCTATTGGGAGACCCTCATTGTGATGGCTTCCAAAATAAGGAATGGGACCTTTTTGTTGAACGCAGCAAAGCTTACAGCAACTGTTACCCTTATGATGTGCCGGATTATGCCTCCCTTAGGTCACTAGTTGCCTCATCAGG…	>AY661057	A/Geneva/5007/1989	1989											77	GE/5007/89	*	*	*	*	*	*	*	*	*	*	*	*	*	*	*	*	*	*	*	*	*	*	*	*	*	*	320	*	*	2032	*	2560	5120	905
AACCATGAAGACTATCATTGCTTTGAGCTACATTTTCTGTCTGGTTTTCGCCCAAAAACTTCCCGGAAATGACAACAGCACAGCAACGCTGTGCCTGGGACATCATGCAGTGCCAAACGGAACGCTAGTGAAAACAATCACGAATGATCAAATTGAAGTGACTAATGCTACTGAGCTGGTTCAGAGTTCCTCAACAGGTAGAATATGCGACAGTCCTCACCGAATCCTTGATGGAAAAAACTGCACACTGATAGATGCTCTATTGGGAGACCCTCATTGTGATGGCTTCCAAAATAAGGAATGGGACCTTTTTGTTGAACGCAGCAAAGCTTACAGCAACTGTTACCCTTATGATGTGCCGGATTATGCCTCCCTTAGGTCACTAGTTGCCTCATCAGG…	>AY661059	A/Hong Kong/1/1989	1989											78	WK/1/89	*	*	*	*	*	*	*	*	*	*	*	*	*	*	*	*	*	*	*	*	*	*	*	*	*	*	160	*	*	1280	*	1280	4064	453
CAAAAACTTCCCGGAAATGACAACAGCACAGCAACGCTGTGCCTGGGACATCATGCAGTGCCAAACGGAACGCTAGTGAAAACAATCACGAATGATCAAATTGAAGTGACTAATGCTACTGAGCTGGTTCATAGTTCCTCAACAGGTCGAATATGCGACAGTCCTCACCGAATCCTTGATGGAAAAAACTGCACACTGATAGATGCTCTATTGGGAGACCCTCATTGTGATGGCTTCCAAAATAAGGAATGGGACCTTTTTGTTGAACGCAGCAAAGCTTACAGCAACTGTTACCCTTATGATGTGCCGGATTATGCCTCCCTTAGGTCACTAGTTGCCTCATCAGGCACCCTGGAGTTTATCAATGAAGACTTCAATTGGACTGGAGTCGCTCAGAGT…	>AF008665	A/Guizhou/54/1989	1989											79	GU/54/89	*	10	10	*	10	10	*	*	10	*	*	120	*	10	*	*	*	*	*	*	*	*	10	*	*	*	160	*	*	640	80	160	*	80
AACCATGAAGACTATCATTGCTTTGAGCTACATTTTCTGTCTGGTTTTCGCCCAAAAACTTCCCGGAAATGACAACAGCACAGCAACGCTGTGCCTGGGACATCATGCAGTGCCAAACGGAACGCTAGTGAAAACAATCACGAATGATCAGATTGAAGTGACTAATGCTACTGAGCTGGTTCAGAGTTCCTCAACAGGTAGAATATGCGACAGTCCTCACCGAATCCTTGATGGAAAAAACTGCACACTGATAGATGCTCTATTGGGAGACCCTCATTGTGATGGCTTCCAAAATGAGAAATGGGACCTTTTTGTTGAACGCAGCAAAGCTTACAGCAACTGTTACCCTTATGATGTGCCGGATTATGCCTCCCTTAGGTCACTAGTTGCCTCATCAGG…	>AY661065	A/Victoria/1/1989	1989											80	HK/1/89	*	*	*	*	*	*	*	*	*	*	*	*	*	*	*	*	*	*	*	*	*	*	*	*	*	*	320	*	*	2560	*	2560	5881	905
AACCATGAAGACCATCATTGCTTTGAGCTACATTTTCTGTCTGGTTTTCGCCCAAAAACTTCCCGGAAATGACAACAGCACAGCAACGCTGTGCCTAGGACATCATGCAGTGCCAAACGGAACGCTAGTGAAAACAATCACGAATGACCAAATTGAAGTGACTAATGCTACTGAGCTGGTTCAGAGTTCCTCAACAGGTCGAATATGCGACAGTCCTCACCGAATCCTTGATGGAAAAAACTGCACACTGATAGATGCTCTATTGGGAGACCCTCATTGTGATGGCTTCCAAAATAAGGAATGGGACCTTTTTGTTGAACGCAGCAAAGCTTACAGCAACTGTTACCCTTATGATGTGCCGGATTATGCCTCCCTTAGGTCCCTAGTTGCCTCATCAGG…	>AY661068	A/Netherlands/650/1989	1989											81	NL/650/89	*	*	*	*	*	*	*	*	*	*	*	*	*	*	*	*	*	*	*	*	*	*	*	*	*	*	160	*	*	1016	*	320	5120	80
AACCATGAAGACCATCATTGCTTTGAGCTACATTTTCTGTCTGGTTTTCGCCCAAAAACTTCCCGGAAATGACAACAGCACAGCAACGCTGTGCCTAGGACATCATGCAGTGCCAAACGGAACGCTAGTGAAAACAATCACGAATGACCAAATTGAAGTGACTAATGCTACTGAGCTGGTTCAGAGTTCCTCAACAGGTCGAATATGCGACAGTCCTCACCGAATCCTTGATGGAAAAAACTGCACACTGATAGATGCTCTATTGGGAGACCCTCATTGTGATGGCTTCCAAAATAAGGAATGGGACCTTTTTGTTGAACGCAGCAAAGCTTACAGCAACTGTTACCCTTATGATGTGCCGGATTATGCCTCCCTTAGGTCCCTAGTTGCCTCATCAGG…	>AY661029	A/Netherlands/738/1989	1989											82	NL/738/89	*	*	*	*	*	*	*	*	*	*	*	*	*	*	*	*	*	*	*	*	*	*	*	*	*	*	113	*	*	640	*	254	5120	28
AACCATGAAGACTATCATTGCTTTGAGCTACATTTTCTGTCTGGTTTTCGCCCAAAAACTTCCCGGAAATGACAACAGCACAGCAACGCTGTGCCTGGGACATCATGCAGTGCCAAACGGAACGCTAGTGAAAACAATCACGAATGATCAAATTGAAGTGACTAATGCTACTGAGCTGGTTCAGAGTTCCTCAACAGGTAGAATATGCGACAGTCCTCACCGAATCCTTGATGGAAAAAACTGCACACTGATAGATGCTCTATTGGGAGACCCTCATTGTGATGGCTTTCAAAATAAGGAATGGGACCTTTTTGTTGAACGCAGCAAAGCTTACAGCAACTGTTACCCTTATGATGTGCCGGATTATGCCTCCCTTAGGTCACTAGTTGCCTCATCAGG…	>AY661061	A/Singapore/35/1989	1989											83	SP/35/89	*	*	*	*	*	*	*	*	*	*	*	*	*	*	*	*	*	*	*	*	*	*	*	*	*	*	160	*	*	1280	*	2229	2560	453
AACCATGAAGACTATCATTGCTTTGAGCTACATTTTCTGTCTGGTTTTCGCCCAAAAACTTCCCGGAAATGACAACAGCACAGCAACGCTGTGCCTGGGACATCATGCAGTGCCAAACGGAACGCTAGTGAAAACAATCACGAATGATCAAATTGAAGTGACTAATGCTACTGAGCTGGTTCAGAGTTCCTCAACAGGTAGAATATGCGACAGTCCTCACCGAATCCTTGATGGAAAAAACTGCACACTGATAGATGCTCTATTGGGAGACCCTCATTGTGATGGCTTTCAAAATAAGGAATGGGACCTTTTTGTTGAACGCAGCAAAGCTTACAGCAACTGTTACCCTTATGATGTGCCGGATTATGCCTCCCTTAGGTCACTAGTTGCCTCATCAGG…	>AY661063	A/Singapore/40/1989	1989											84	SP/40/89	*	*	*	*	*	*	*	*	*	*	*	*	*	*	*	*	*	*	*	*	*	*	*	*	*	*	160	*	*	403	*	806	2560	1810
AACCATGAAGACTATCATTGCTTTGAGCTACATTTTCTGTCTGGTTTTCGCCCAAAAACTTCCCGGAAATGACAACAGCACAGCAACGCTGTGCCTGGGACATCATGCAGTGCCAAACGGAACGCTAGTGAAAACAATCACGAATGATCAAATTGAAGTGACTAATGCTACTGAGCTGGTTCAGAGTTCCTCAACAGGTAGAATATGCGACAGTCCTCACCGAATCCTTGATGGAAAAAACTGCACACTGATAGATGCTCTATTGGGAGACCCTCATTGTGATGGCTTTCAAAATAAGGAATGGGACCTTTTTGTTGAACGCAGCAAAGCTTACAGCAACTGTTACCCTTATGATGTGCCGGATTATGCCTCCCTTAGGTCACTAGTTGCCTCATCAGG…	>AY661058	A/Wellington/5/1989	1989											85	WE/5/89	*	*	*	*	*	*	*	*	*	*	*	*	*	*	*	*	*	*	*	*	*	*	*	*	*	*	*	*	*	508	*	508	3225	453
AACCATGAAGACTATCATTGCTTTGAGCTACATTTTATGTCTGGTTTTCGCCCAAAAACTTCCCGGAAATGACAACAGCACAGCAACGCTGTGCCTGGGACATCATGCAGTGCCAAACGGAACGCTAGTGAAAACAATCACGAATGATCAAATTGAAGTGACTAATGCTACTGAGCTGGTTCAGAGTTCCTCAACAGGTAGAATATGCGACAGTCCTCACCGAATCCTTGATGGAAAAAACTGCACACTGATAGATGCTCTATTGGGAGACCCTCATTGTGATGGCTTCCAAAATAAGGAATGGGACCTTTTTGTTGAACGCAGCAAAGCTTACAGCAACTGTTACCCTTATGATGTGCCGGATTATGCCTCCCTTAGGTCACTAGTTGCCTCATCAGG…	>AY661066	A/Beijing/353/1989	1989											86	BE/353/89	10	10	10	*	10	10	*	20	20	20	20	20	20	10	20	20	*	*	*	*	*	*	10	*	20	*	*	80	*	226	80	320	139	480
CAAAAACTTCCCGGAAATGACAACAGCACAGCAACGCTGCTGCTGGGACATCATGCAGTGCCAAACGGAACGCTAGTGAAAACAATCACGAATGATCAAATTGAAGTGACTAATGCTACTGAGCTGGTTCAGAGTTCCTCAACAGGTAGAATATGCGACAGTCCTCACCGAATCCTTGATGGAAAAAACTGCACACTGATAGATGCTCTATTGGGAGACCCTCATTGTGATGGCTTCCAAAATAAGGAATGGGACCTTTTTGTTGAACGCAGCAAAGCTTACAGCAACTGTTACCCTTATGATGTGCCGGATTATGCCTCCCTTAGGTCACTAGTTGCCTCATCAGGCACCCTGGAGTTTATCAATGAAGGCTTCAATTGGACTGGAGTCGCTCAGAGT…	>D43786	A/Beijing/352/1989	1989											87	BE/352/89	*	*	*	*	*	*	*	*	*	*	*	*	*	*	*	*	*	*	*	*	*	*	*	*	*	*	*	*	*	160	*	480	240	*
AACCATGAAGACCATCATTGCTTTGAGCTACATTTTCTGTCTGGTTGTCGCCCAAAAACTTCCCGGAAATGACAACAGCACAGCAACGCTGTGCCTGGGACATCATGCAGTGCCAAACGGAACGCTAGTGAAAACAATCACGAATGACCAAATTGAAGTGACTAATGCTACTGAGCTGGTTCAGAGTTCCTCAACAGGTCGAATATGCGACAGTCCTCACCGAATCCTTGATGGAAAAAACTGCACACTGATAGATGCTCTATTGGGAGATCCTCATTGTGATGGCTTCCAAAATAAGGAATGGGACCTTTTTGTTGAACGCAGCAAAGCTTACAGCAACTGTTACCCTTATGATGTGCCGGATTATGCCTCCCTTAGGTCACTAGTTGCCTCATCAGG…	>AY661071	A/Atlanta/211/1989	1989											88	AT/211/89	*	*	*	*	*	*	*	*	*	*	*	*	*	*	*	*	*	*	*	*	*	*	*	*	*	*	160	*	*	1280	*	1280	2560	2560
AACCATGAAGACTATCATTGCTTTGAGCTACATTTTCTGTCTGGTTTTCGCCCAAAAACTTCCCGGAAATGACAACAGCACAGCAACGCTGTGCCTGGGACATCATGCAGTGCCAAACGGAACACTAGTGAAAACAATCACGAATGATCAAATTGAAGTGACTAATGCTACTGAGCTGGTTCAGAGTTCCTCAACAGGTAGAATATGCGACAGTCCTCACCGAATCCTTGATGGAAAAAACTGCACACTGATAGATGCTCTATTGGGAGACCCTCATTGTGATGGCTTTCAAAATAAGGAATGGGACCTTTTTGTTGAACGCAGCAAAGCTTACAGCAACTGTTACCCTTATGATGTGCCGGATTATGCCTCCCTTAGGTCACTAGTTGCCTCATCAGG…	>AY661060	A/Singapore/34/1989	1989											89	SP/34/89	*	*	*	*	*	*	*	*	*	*	*	*	*	*	*	*	*	*	*	*	*	*	*	*	*	*	160	*	*	1280	*	640	2560	160
AACCATGAAGACTATCATTGCTTTGAGCTACATTTTCTGTCTGGTTTTCGCCCAAAAACTTCCCGGAAATGACAACAGCACAGCAACGCTGTGCCTGGGACATCATGCAGTGCCAAACGGAACACTAGTGAAAACAATCACGAATGATCAAATTGAAGTGACTAATGCTACTGAGCTGGTTCAGAGTTCCTCAACAGGTAGAATATGCGACAGTCCTCACCGAATCCTTGATGGAAAAAACTGCACACTGATAGATGCTCTATTGGGAGACCCTCATTGTGATGGCTTTCAAAATAAGGAATGGGACCTTTTTGTTGAACGCAGCAAAGCTTACAGCAACTGTTACCCTTATGATGTGCCGGATTATGCCTCCCTTAGGTCACTAGTTGCCTCATCAGG…	>AY661062	A/Singapore/36/1989	1989											90	SP/36/89	*	*	*	*	*	*	*	*	*	*	*	*	*	*	*	*	*	*	*	*	*	*	*	*	*	*	160	*	*	640	*	640	2560	320
AACCATGAAGACTATCATTGCTTTGAGCTACATTTTCTGTCTGGTTTTCGCCCAAAAACTTCCCGGAAATGACAACAGCACAGCAACGCTGTGCCTGGGACATCATGCAGTGCCAAACGGAACGCTAGTGAAAACAATCACGAATGATCAAATTGAAGTGACTAATGCTACTGAGCTGGTTCAGAGTTCCTCAACAGGTAGAATATGCGACAGTCCTCACCGAATCCTTGATGGAAAAAACTGCACACTGATAGATGCTCTATTGGGAGACCCTCATTGTGATGGCTTTCAAAATAAGGAATGGGACCTTTTTGTTGAACGCAGCAAAGCTTACAGCAACTGTTACCCTTATGATGTGCCGGATTATGCCTCCCTTAGGTCACTAGTTGCCTCATCAGG…	>AY661064	A/Singapore/53/1989	1989											91	SP/53/89	*	*	*	*	*	*	*	*	*	*	*	*	*	*	*	*	*	*	*	*	*	*	*	*	*	*	320	*	*	640	*	2560	2560	640
TAATTCTATTAACCATGAAGACTATCATTGCTTTGAGCTACATTTTCTGTCTGGTTTTCGCCCAAAAACTTCCCGGAAATGACAACAGCACAGCAACGCTGTGCCTGGGACATCATGCAGTGCCAAACGGAACGCTAGTGAAAACAATCACGAATGATCAAATTGAAGTGACTAATGCTACTGAGCTGGTTCAGAGTTCCTCAACAGGTAGAATATGCGACAGTCCTCACCGAATCCTTGATGGAAAAAACTGCACACTGATAGATGCTCTATTGGGAGACCCTCATTGTGATGGCTTTCAAAATAAGGAATGGGACCTTTTTGTTGAACGCAGCAAAGCTTACAGCAACTGTTACCCTTATGATGTGCCGGATTATGCCTCCCTTAGGTCACTAGTTG…	>CY113493	A/Waikato/1/1989	1989											92	VI/1/89	*	*	*	*	*	*	*	*	*	*	*	*	*	*	*	*	*	*	*	*	*	*	*	*	*	*	160	*	*	320	*	320	5120	40
AACCATGAAGACTATCATTGCTTTGAGCTACATTTTCTGTCTGGTTTTCGCCCAAAAACTTCCCGGAAATGACAACAGCACAGCAACGCTGTGCCTGGGACATCATGCAGTGCCAAACGGAACGCTAGTGAAAACAATCACGAATGATCAAATTGAAGTGACTAATGCTACTGAGTTGGTTCAGAATTCCTCAACAGGTAGAATATGCGACAGTCCTCACCGAATCCTTGACGGAAAAAACTGCACACTGATAGATGCTCTATTGGGAGACCCTCATTGTGATGGCCTCCAAAATAAGGAATGGGACCTTTTTGTTGAACGCAGCAAAGCTTACAGCAACTGTTACCCTTATGATGTGCCGGATTATGCCTCCCTTAGGTCACTAGTTGCCTCATCAGG…	>AY661070	A/Memphis/5/1990	1990											93	ME/5/90	*	*	*	*	*	*	*	*	*	*	*	*	*	*	*	*	*	*	*	*	*	*	*	*	*	*	160	*	*	2560	*	5120	5120	1280
AACCATGAAGACTATCATTGCTTTGAGCTACATTTTATGTCTGGTTTTCGCTCAAAAACTTCCCGGAAATGACAACAGCACAGCAACGCTGTGCCTGGGACATCATGCAGTGCCAAACGGAACGCTAGTGAAAACAATCACGAATGATCAAATTGAAGTGACTAATGCTACTGAGCTGGTTCAGAGTTCCTCAACAGGTAGAATATGCGACAGTCCTCACCGAATTCTTGATGGGGAAAACTGCACACTGATAGATGCTCTATTGGGAGACCCTCATTGTGATGGCTTCCAAAATAAGGAATGGGACCTTTTTGTTGAACGCAGCAAAGCTTACAGCAACTGTTACCCTTATGATGTGCCGGATTATGCCTCCCTTAGGTCACTAGTTGCCTCATCAGG…	>AY661074	A/Shanghai/24/1990	1990											94	SH/24/90	*	*	*	*	*	*	*	*	*	*	*	*	*	*	*	*	*	*	*	*	*	*	*	*	*	*	*	*	*	*	*	*	5120	*
AACCATGAAGACTATCATTGCTTTGAGCTACATTTTCTGTCTGGTTTTCGCCCAAAAACTTCCCGGAAATGACAACAGCACAGCAACGCTGTGCCTGGGACATCATGCAGTGCCAAACGGAACGCTAGTGAAAACAATCACGAATGATCAAATTGAAGTGACTAATGCTACTGAGTTGGTTCAGAATTCCTCAACAGGTAGAATATGCGACAGTCCTCACCGAATCCTTGACGGAAAAAACTGCACACTGATAGATGCTCTATTGGGAGACCCTCATTGTGATGGCCTCCAAAATAAGGAATGGGACCTTTTTGTTGAACGCAGCAAAGCTTACAGCAACTGTTACCCTTATGATGTGCCGGATTATGCCTCCCTTAGGTCACTAGTTGCCTCATCAGG…	>AY661069	A/Memphis/2/1990	1990											95	ME/2/90	*	*	*	*	*	*	*	*	*	*	*	*	*	*	*	*	*	*	*	*	*	*	*	*	*	*	160	*	*	1280	*	*	10240	905
AACCATGAAGACCATCATTGCTTTGAGCTACATTTTCTGTCTGGTTTTCGCCCAAAAACTTCCCGGAAATGACAACAGCACAGCAACGCTGTGCCTAGGACATCATGCAGTGCCAAACGGAACGCTAGTGAAAACAATCACGAATGACCAAATTGAAGTGACTAATGCTACTGAGCTGGTTCAGAGTTCCTCAACAGGTCGAATATGCGACAGTCCTCACCGGATCCTTGATGGAAAAAACTGCACACTGATAGATGCTCTATTGGGAGACCCTCATTGTGATGGCTTCCAAAATAAGGAATGGGACCTTTTTGTTGAACGCAGCAAAGCTTACAGCAACTGTTACCCTTATGATGTGCCGGATTATGCCTCCCTTAGGTCACTAGTTGCCTCATCAGG…	>AY661072	A/Seoul/1/90	1990											96	SU/1/90	*	*	*	*	*	*	*	*	*	*	*	*	*	*	*	*	*	*	*	*	*	*	*	*	*	*	320	*	*	2560	*	2560	5120	1280
ATGAAGACTATCATTGCTTTGAGCTACATTTTATGTCTGGTTTTCGCCCAAAAACTTCCCGGAAATGACAACAGCACAGCAACGCTGTGCCTGGGACATCATGCAGTGCCAAACGGAACGCTAGTGAAAACAATCACGAATGATCAAATTGAAGTGACTAATGCTACTGAGCTGGTTCAGAGTTCCTCAACAGGTAGAATATGCGACAGTCCTCACCGAATCCTTGATGGAAAAAACTGCACACTGATAGATGCTCTATTGGGAGACCCTCATTGTGATGGCTTCCAAAATAAGGAATGGGACCTTTTTATTGAACGCAGCAAAGCTTACAGCAACTGTTACCCTTATGATGTGCCGGATTATGCCTCCCTTAGGTCACTAGTTGCCTCATCAGGCACC…	>CY113541	A/Wellington/3/1990	1990											97	WE/3/90	*	*	*	*	*	*	*	*	*	*	*	*	*	*	*	*	*	*	*	*	*	*	*	*	*	*	40	*	*	160	*	640	320	640
AACCATGAAGACTATCATTGCTTTGAGCTACATTTTATGTCTGGTTTTCGCCCAAAAACTTCCCGGAAATGACAACAGCACAGCAACGCTGTGCCTGGGACATCATGCAGTGCCAAACGGAACGCTAGTGAAAACAATCACGAATGATCAAATTGAAGTGACTAATGCTACTGAGCTGGTTCAGAGTTCCTCAACAGGTAGAATATGCGACAGTCCTCACCGAATCCTTGATGGAAAAAACTGCACACTGATAGATGCTCTATTGGGAGACCCTCATTGTGATGGCTTCCAAAATAAGGAATGGGACCTTTTTATTGAACGCAGCAAAGCTTACAGCAACTGTTACCCTTATGATGTGCCGGATTATGCCTCCCTTAGGTCACTAGTTGCCTCATCAGG…	>AY661073	A/Victoria/2/1990	1990											98	VI/2/90	*	*	*	10	*	*	10	*	*	*	10	*	10	*	*	*	10	10	*	10	10	*	*	*	*	*	*	640	*	320	*	640	211	1280
AACCATGAAGACTATCATTGCTTTGAGCTACATTTTATGTCTGGTTTTCGCCCAAAAACTTCCCGGAAATGACAACAGCACAGCAACGCTGTGCCTGGGACATCATGCAGTGCCAAACGGAACGCTAGTGAAAACAATCACGAATGATCAAATTGAAGTGACTAATGCTACTGAGCTGGTTCAGAGTTCCTCAACAGGTAGAATATGTGACAGTCCTCACCGAATCCTTGATGGAAAAAATTGCACACTGATAGATGCTCTATTGGGAGACCCTCATTGTGATGGCTTCCAAAATAAGGAATGGGACCTTTTTGTTGAACGCAGCAAAGCTTACAGCAACTGTTACCCTTATGATGTGCCGGATTATGCCTCCCTTAGGTCACTAGTTGCCTCATCAGG…	>AY661098	A/Lyon/1149/1991	1991											99	LY/1149/91	*	*	*	10	*	*	10	*	*	*	10	*	10	*	*	*	10	10	*	10	10	*	*	*	*	*	10	640	*	160	*	320	80	*
ATGAAGACTATCATTGCTTTGAGCTACATTTTATGTCTGGTTTTCGCCCAAAAACTTCCCGGAAATGACA ACAGCACAGCAACGCTGTGCCTGGGGCATCATGCAGTGCCAAACGGAACGCTAGTAAAAACAATCACGAA TGATCAAATTGAAGTGACTAATGCTACTGAGCTGGTTCAGAATTCCTCAACAGGTAGAATATGCGACAGT CCTCACCGAATCCTTGATGGAAAAAACTGCACACTGATAGATGCTCTATTGGGAGACCCTCATTGTGATG ACTTCCAAAATAAGGAATGGGACCTTTTTGTTGAACGCAGCAAAGCTTACAGCAACTGTTACCCTTATGA TGTGCCGGATTATGCCTCCCTTAGGTCACTAGTTGCCTCATCAG…	CY113669.1	A/Netherlands/891/1991	1991											100	NL/891/91	*	*	*	*	*	*	*	*	*	*	*	*	*	*	*	*	*	*	*	*	*	*	*	*	*	*	*	*	*	320	*	640	160	*
AACCATGAAGACCATCATTGCTTTGAGCTACATTTTCTGTCTGGTTGTCGCCCAAAAACTTCCCGGAAATGACAACAGCACAGCAACGCTGTGCCTGGGACATCATGCAGTGCCAAACGGAACGCTAGTGAAAACAATCACGAATGACCAAATTGAAGTGACTAATGCTACTGAGCTGGTTCAGAGTTCCTCAACAGGTCGAATATGCGACAGTCCTCACCGAATCCTTGATGGAAAAAACTGCACACTGATAGATGCTCTATTGGGAGATCCTCATTGTGATGGCTTCCAAAATAAGGAATGGGACCTTTTTGTTGAACGCAGCAAAGCTTACAGCAACTGTTACCCTTATGATGTGCCGGATTATGCCTCCCTTAGGTCACTAGTTGCCTCATCAGG…	>AY661076	A/Canberra/1/1991	1991											101	CA/1/91	*	*	*	*	*	*	*	*	*	*	*	*	*	*	*	*	*	*	*	*	*	*	*	*	*	*	*	*	*	3620	*	3620	7241	*
AACCATGAAGACTATCATTGCTTTGAGCTACATTTTATGTCTGGTTTTCGCCCAAAAACTTCCCGGAAATGACAACAGCACAGCAACGCTGTGCCTGGGGCATCATGCAGTGCCAAACGGAACTCTAGTGAAAACAATCACGAATGATCAAATTGAAGTGACTAATGCTACTGAGCTGGTTCAGAGTTCCTCAACAGGTAGAATATGCGACAGTCCTCACCGAATCCTTGATGGAAAAAACTGCACACTGATAGATGCTCTATTGGGAGACCCTCATTGTGATGGCTTCCAAAATAAGGAATGGGACCTTTTTGTTGAACGCAGCAAAGCTTACAGCAACTGTTACCCTTATGATGTGCCAGATTATGCCTCCCTTAGGTCACTAGTTGCCTCATCAGG…	>AY661075	A/England/260/1991	1991											102	EN/260/91	*	*	*	*	*	*	*	*	*	*	*	*	*	*	*	*	*	*	*	*	*	*	*	*	*	*	*	*	*	320	*	1280	160	*
AACCATGAAGACTATCATTGCTTTGAGCTACATTTTATGTCTGGTTTTCGCCCAAAAACTTCCCGGAAATGACAACAGCACAGCAACGCTGTGCCTGGGGCATCATGCAGTGCCAAACGGAACTCTAGTGAAAACAATCACGAATGATCAAATTGAAGTGACTAATGCTACTGAGCTGGTTCAGAGTTCCTCAACAGGTAGAATATGCGACAGTCCTCACCGAATCCTTGATGGAAAAAACTGCACACTGATAGATGCTCTATTGGGAGACCCTCATTGTGATGGCTTCCAAAATAAGGAATGGGACCTTTTTGTTGAACGCAGCAAAGCTTACAGCAACTGTTACCCTTATGATGTGCCAGATTATGCCTCCCTTAGGTCACTAGTTGCCTCATCAGG…	>AY661081	A/England/261/1991	1991											103	EN/261/91	*	*	*	*	*	*	*	*	*	*	*	*	*	*	*	*	*	*	*	*	*	*	*	*	*	*	*	*	*	127	*	403	101	*
AACCATGAAGACTATCATTGCTTTGAGCTACATTTTATGTCTGGTTTTCGCCCAAAAACTTCCCGGAAATGACAACAGCACAGCAACGCTGTGCCTGGGGCATCATGCAGTGCCAAACGGAACGCTAGTAAAAACAATCACGAATGATCAAATTGAAGTGACTAATGCTACTGAGCTGGTTCAGAATTCCTCAACAGGTAGAATATGCGACAGTCCTCACCGAATCCTTGATGGAAAAAACTGCACACTGATAGATGCTCTATTGGGAGACCCTCATTGTGATGACTTCCAAAATAAGGAATGGGACCTTTTTGTTGAACGCAGCAAAGCTTACAGCAACTGTTACCCTTATGATGTGCCGGATTATGCCTCCCTTAGGTCACTAGTTGCCGCATCAGG…	>AY661079	A/Madrid/G12/1991	1991											104	MA/G12/91	*	*	*	*	*	*	*	*	*	*	*	*	*	*	*	*	*	*	*	*	*	*	*	*	*	*	*	*	*	320	*	640	160	*
AACCATGAAGACTATCATTGCTTTGAGCTACATTTTATGTCTGGTTTTCGCCCAAAAACTTCCCGGAAATGACAACAGCACAGCAACGCTGTGCCTGGGGCATCATGCAGTGCCAAACGGAACGCTAGTAAAAACAATCACGAATGATCAAATTGAAGTGACTAATGCTACTGAGCTGGTTCAGAATTCCTCAACAGGTAGAATATGCGACAGTCCTCACCGAATCCTTGATGGAAAAAACTGCACACTGATAGATGCTCTATTGGGAGACCCTCATTGTGATGACTTCCAAAATAAGGAATGGGACCTTTTTGTTGAACGCAGCAAAGCTTACAGCAACTGTTACCCTTATGATGTGCCGGATTATGCCTCCCTTAGGTCACTAGTTGCCTCATCAGG…	>AY661078	A/Netherlands/816/1991	1991											105	NL/816/91	*	*	*	*	*	*	*	*	*	*	*	*	*	*	*	*	*	*	*	*	*	*	*	*	*	*	*	*	*	320	*	640	80	*
TAATTCTATTAACCATGAAGACCATCATTGCTTTGAGCTACATTTTCTGTCTGGTTTTCGCCCAAAAACTTCCCGGAAATGACAACAGCACAGCAACGCTGTGCCTAGGACATCATGCAGTGCCAAACGGAACGCTAGTGAAAACAATCACGAATGACCAAATTGAAGTGACTAATGCTACTGAGCTGGTTCAGAGTTCCTCAACAGGTCGAATATGCGACAGTCCTCACCGAATCCTTGATGGAAAAAACTGCACACTGATAGATGCTCTATTGGGAGACCCTCATTGTGATGGCTTCCAAAATAAGGAATGGGACCTTTTTGTTGAACGCAGCAAAGCTTACAGCAACTGTTACCCTTATGATGTACCGGATTATGCCTCCCTTAGGTCACTAGTTG…	>CY113565	A/Geneva/5366/1991	1991											106	GE/5366/91	*	*	*	*	*	*	*	*	*	*	*	*	*	*	*	*	*	*	*	*	*	*	*	*	*	*	*	*	*	1280	*	2560	5120	*
AACCATGAAGACTATCATTGCTTTGAGCTACATTTTATGTCTGGTTTTCGCCCAAAAACTTCCCGGAAATGACAACAGCACAGCAACGCTGTGCCTGGGACATCATGCAGTGCCAAACGGAACGCTAGTGAAAACAATCACGAATGATCAAATTGAAGTGACTAATGCTACTGAGCTGGTTCAGAGTTCCTCAACAGGTAGAATATGTGACAGTCCTCACCGAATCCTTGATGGAAAAAATTGCACACTGATAGATGCTCTATTGGGAGACCCTCATTGTGATGGCTTCCAAAATAAGGAATGGGACCTTTTTGTTGAACGCAGCAAAGCTTACAGCAACTGTTACCCTTATGATGTGCCGGATTATGCCTCCCTTAGGTCACTAGTTGCCTCATCAGG…	>AY661099	A/Lyon/1182/1991	1991											107	LY/1182/91	*	*	*	*	*	*	*	*	*	*	*	*	*	*	*	*	*	*	*	*	*	*	*	*	*	*	*	*	*	160	*	320	67	*
AACCATGAAGACTATCATTGCTTTGAGCTACATTTTATGTCTGGTTTTCGCCCAAAAACTTCCCGGAAATGACAACAGCACAGCAACGCTGTGCCTGGGGCATCATGCAGTGCCAAACGGAACTCTAGTGAAAACAATCACGAATGATCAAATTGAAGTGACTAATGCCACTGAGCTGGTTCAGAGTTCCTCAACAGGTAGAATATGCGACAGTCCTCACCGAATCCTTGATGGAAAAAACTGCACACTGATAGATGCTCTATTGGGAGACCCTCATTGTGATGGCTTCCAAAATAAGGAATGGGACCTTTTTGTTGAACGCAGCAAAGCTTACAGCAACTGTTACCCTTATGATGTGCCAGATTATGCCTCCCTTAGGTCACTAGTTGCCTCATCAGG…	>AY661088	A/Paris/467/1991	1991											108	PA/467/92	*	*	*	*	*	*	*	*	*	*	*	*	*	*	*	*	*	*	*	*	*	*	*	*	*	*	*	*	*	640	*	1280	113	*
AACCATGAAGACTATCATTGCTTTGAGCTACATTTTATGTCTGGTTTTCGCCCAAAAACTTCCCGGAAATGACAACAGCACAGCAACGCTGTGCCTGGGGCATCATGCAGTGCCAAACGGAACGCTAGTAAAAACAATCACGAATGATCAAATTGAAGTGACTAATGCTACTGAGCTGGTTCAGAATTCCTCAACAGGTAGAATATGCGACAGTCCTCACCGAATCCTTGATGGAAAAAACTGCACACTGATAGATGCTCTATTGGGAGACCCTCATTGTGATGACTTCCAAAATAAGGAATGGGACCTTTTTGTTGAACGCAGCAAAGCTTACAGCAACTGTTACCCTTATGATGTGCCGGATTATGCCTCCCTTAGGTCACTAGTTGCCTCATCAGG…	>AY661116	A/Tilburg/5957/1991	1991											109	TI/5957/92	*	*	*	*	*	*	*	*	*	*	*	*	*	*	*	*	*	*	*	*	*	*	*	*	*	*	*	*	*	320	*	905	160	*
CAAAAACTTCCCGGAAATGACAACAGCACAGCAACGCTATGCCTGGGACATCATGCAGTGCCAAACGGAACGCTAGTGAAAACACTCACGAATGATCAAATTGAAGTGACTAATGCTACTGAGCTGGTTCAGAGTTCCTCAACAGGTAGAATATGCGACAGTCCTCACCGAATCCTTGATGGAAAAAACTGCACACTGATAGATGCTCTATTGGGAGACCCTCATTGTGATGGCCTCCAAAATAAGGAATGGGACCTTTTTGTTGAACGCAGCAAAGCTTACAGCAACTGTTACCCTTATGATGTGCCGGATTATGCCTCCCTTAGGTCACTAGTTGCCTCATCAGGCACCCTGGAGTTTATCAATGAAGACTTCAATTGGACTGGAGTCGCTCAGGAT…	>AY661125	A/Netherlands/938/1991	1991											110	NL/938/92	*	*	*	*	*	*	*	*	*	*	*	*	*	*	*	*	*	*	*	*	*	*	*	*	*	*	*	*	*	*	*	*	5120	*
AACCATGAAGACTATCATTGCTTTGAGCTACATTTTATGTCTGGTTTTCGCCCAAAAACTTCCCGGAAATGACAACAGCACAGCAACGCTGTGCCTGGGACATCATGCAGTGCCAAACGGAACGCTAGTGAAAACAATCACGAATGATCAAATTGAAGTGACTAATGCTACTGAGCTGGTTCAGAGTTCCTCAACAGGTAGAATATGTGACAGTCCTCACCGAATCCTTGATGGAAAAAATTGCACACTGATAGATGCTCTATTGGGAGACCCTCATTGTGATGGCTTCCAAAATAAGGAATGGGACCTTTTTGTTGAACGCAGCAAAGCTTACAGCAACTGTTACCCTTATGATGTGCCGGATTATGCCTCCCTTAGGTCACTAGTTGCCTCATCAGG…	>AY661077	A/Geneva/6447/1991	1991											111	GE/6447/91	*	*	*	*	*	*	*	*	*	*	*	*	*	*	*	*	*	*	*	*	*	*	*	*	*	*	*	*	*	80	*	320	80	*
AACCATGAAGACTATCATTGCTTTGAGCTACATTTTATGTCTGGTTTTCGCCCAAAAACTTCCCGGAAATGACAACAGCACAGCAACGCTGTGCCTGGGACATCATGCAGTGCCAAACGGAACGCTAGTGAAAACAATCACGAATGATCAAATTGAAGTGACTAATGCTACTGAGCTGGTTCAGAGTTCCTCAACAGGTAGAATATGTGACAGTCCTCACCGAATCCTTGATGGAAAAAATTGCACACTGATAGATGCTCTATTGGGAGACCCTCATTGTGATGGCTTCCAAAATAAGGAATGGGACCTTTTTGTTGAACGCAGCAAAGCTTACAGCAACTGTTACCCTTATGATGTGCCGGATTATGCCTCCCTTAGGTCACTAGTTGCCTCATCAGG…	>AY661100	A/Lyon/ons1189/91	1991											112	LY/1189/91	*	*	*	*	*	*	*	*	*	*	*	*	*	*	*	*	*	*	*	*	*	*	*	*	*	*	*	*	*	160	*	640	80	*
AACCATGAAGACTATCATTGCTTTGAGCTACATTTTATGTCTGGTTTTCGCCCAAAAACTTCCCGGAAATGACAACAGCACAGCAACGCTGTGCCTGGGACATCATGCAGTGCCAAACGGAACGCTAGTGAAAACAATCACGAATGATCAAATTGAAGTGACTAATGCTACTGAGCTGGTTCAGAGTTCCTCAACAGGTAGAATATGTGACAGTCCTCACCGAATCCTTGATGGAAAAAATTGCACACTGATAGATGCTCTATTGGGAGACCCTCATTGTGATGGCTTCCAAAATAAGGAATGGGACCTTTTTGTTGAACGCAGCAAAGCTTACAGCAACTGTTACCCTTATGATGTGCCGGATTATGCCTCCCTTAGGTCACTAGTTGCCTCATCAGG…	>AY661103	A/Lyon/ons1276/91	1991											113	LY/1276/91	*	*	*	*	*	*	*	*	*	*	*	*	*	*	*	*	*	*	*	*	*	*	*	*	*	*	*	*	*	120	*	320	80	*
AACCATGAAGACTATCATTGCTTTGAGCTACATTTTATGTCTGGTTTTCGCCCAAAAACTTCCCGGAAATGACAACAGCACAGCAACGCTGTGCCTGGGACATCATGCAGTGCCAAACGGAACGTTAGTGAAAACAATCACGAATGATCAAATTGAAGTGACTAATGCTACTGAGCTGGTTCAGAGTTCCTCAACAGGTAGAATATGTGACAGTCCTCACCGAATCCTTGATGGAAAAAATTGCACACTGATAGATGCTCTATTGGGAGACCCTCATTGTGATGGCTTCCAAAATAAGGAATGGGACCTTTTTGTTGAACGCAGCAAAGCTTACAGCAACTGTTACCCTTATGATGTGCCGGATTATGCCTCCCTTAGGTCACTAGTTGCCTCATCAGG…	>AY661104	A/Lyon/ons1337/91	1991											114	LY/1337/91	*	*	*	*	*	*	*	*	*	*	*	*	*	*	*	*	*	*	*	*	*	*	*	*	*	*	*	*	*	160	*	320	80	*
AACCATGAAGACTATCATTGCTTTGAGCTACATTTTATGTCTGGTTTTCGCCCAAAAACTTCCCGGAAATGACAACAGCACAGCAACGCTGTGCCTGGGACATCATGCAGTGCCAAACGGAACGCTAGTGAAAACAATCACGAATGATCAAATTGAAGTGACTAATGCTACTGAGCTGGTTCAGAGTTCCTCAACAGGTAGAATATGTGACAGTCCTCACCGAATCCTTGATGGAAAAAATTGCACACTGATAGATGCTCTATTGGGAGACCCTCATTGTGATGGCTTCCAAAATAAGGAATGGGACCTTTTTGTTGAACGCAGCAAAGCTTACAGCAACTGTTACCCTTATGATGTGCCGGATTATGCCTCCCTTAGGTCACTAGTTGCCTCATCAGG…	>AY661102	A/Lyon/ons1373/91	1991											115	LY/1373/91	*	*	*	*	*	*	*	*	*	*	*	*	*	*	*	*	*	*	*	*	*	*	*	*	*	*	*	*	*	160	*	320	160	*
AACCATGAAGACTATCATTGCTTTGAGCTACATTTTATGTCTGGTTTTCGCCCAAAAACTTCCCGGAAATGACAACAGCACAGCAACGCTGTGCCTGGGACATCATGCAGTGCCAAACGGAACGCTAGTGAAAACAATCACGAATGATCAAATTGAAGTGACTAATGCTACTGAGCTGGTTCAGAGTTCCTCAACAGGTAGAATATGTGACAGTCCTCACCGAGTCCTTGATGGAAAAAATTGCACACTGATAGATGCTCTATTGGGAGACCCTCATTGTGATGGCTTCCAAAATAAGGAATGGGACCTTTTTGTTGAACGCAGCAAAGCTTACAGCAACTGTTACCCTTATGATGTGCCGGATTATGCCTCCCTTAGGTCACTAGTTGCCTCATCAGG…	>AY661101	A/Lyon/ons1594/91	1991											116	LY/1594/91	*	*	*	*	*	*	*	*	*	*	*	*	*	*	*	*	*	*	*	*	*	*	*	*	*	*	*	*	*	160	*	640	80	*
AACCATGAAGACTATCATTGCTTTGAGCTACATTTTATGTCTGGTTTTCGCCCAAAAACTTCCCGGAAATGACAACAGCACAGCAACGCTGTGCCTGGGACATCATGCAGTGCCAAACGGAACGCTAGTGAAAACAATCACGAATGATCAAATTGAAGTGACTAATGCTACTGAGCTGGTTCAGAGTTCCTCAACAGGTAGAATATGTGACAGTCCTCACCGAATCCTTGATGGAAAAAATTGCACACTGATAGATGCTCTATTGGGAGACCCTCATTGTGATGGCTTCCAAAATAAGGAATGGGACCTTTTTGTTGAACGCAGCAAAGCTTACAGCAACTGTTACCCTTATGATGTGCCGGATTATGCCTCCCTTAGGTCACTAGTTGCCTCATCAGG…	>AY661105	A/Lyon/chu23672/91	1991											117	LY/23672/91	*	*	*	*	*	*	*	*	*	*	*	*	*	*	*	*	*	*	*	*	*	*	*	*	*	*	*	*	*	120	*	320	80	*
AACCATGAAGACTATCATTGCTTTGAGCTACATTTTATGTCTGGTTTTCGCCCAAAAACTTCCCGGAAATGACAACAGCACAGCAACGCTGTGCCTGGGACATCATGCAGTGCCAAACGGAACGCTAGTGAAAACAATCACGAATGATCAAATTGAAGTGACTAATGCTACTGAGCTGGTTCAGAGTTCCTCAACAGGTAGAATATGTGACAGTCCTCACCGAATCCTTGATGGAAAAAATTGCACACTGATAGATGCTCTATTGGGAGACCCTCATTGTGATGGCTTCCAAAATAAGGAATGGGACCTTTTTGTTGAACGCAGCAAAGCTTACAGCAACTGTTACCCTTATGATGTGCCGGATTATGCCTCCCTTAGGTCACTAGTTGCCTCATCAGG…	>AY661106	A/Lyon/chu24103/91	1991											118	LY/24103/91	*	*	*	*	*	*	*	*	*	*	*	*	*	*	*	*	*	*	*	*	*	*	*	*	*	*	*	*	*	320	*	640	160	*
AACCATGAAGACTATCATTGCTTTGAGCTACATTTTATGTCTGGTTTTCGCCCAAAAACTTCCCGGAAATGACAACAGCACAGCAACGCTGTGCCTGGGACATCATGCAGTGCCAAACGGAACGCTAGTGAAAACAATCACGAATGATCAAATTGAAGTGACTAATGCTACTGAGCTGGTTCAGAGTTCCTCAACAGGTAGAATATGTGACAGTCCTCACCGAATCCTTGATGGAAAAAATTGCACACTGATAGATGCTCTATTGGGAGACCCTCATTGTGATGGCTTCCAAAATAAGGAATGGGACCTTTTTGTTGAACGCAGCAAAGCTTACAGCAACTGTTACCCTTATGATGTGCCGGATTATGCCTCCCTTAGGTCACTAGTTGCCTCATCAGG…	>AY661107	A/Lyon/chu24222/91	1991											119	LY/24222/91	*	*	*	*	*	*	*	*	*	*	*	*	*	*	*	*	*	*	*	*	*	*	*	*	*	*	*	*	*	160	*	320	160	*
AACCATGAAGACTATCATTGCTTTGAGCTACATTCTATGTCTGGTTTTCGCCCAAAAACTTCCCGGAAATGACAACAGCACAGCAACGCTGTGCCTGGGACATCATGCAGTGCCAAACGGAACGCTAGTGAAAACAATCACGAATGATCAAATTGAAGTGACTAATGCTACTGAGCTGGTTCAGAGTTCCTCAACAGGTAAAATATGTGACAGTCCTCACCGAATCCTTGATGGAAAAAATTGCACACTGATAGATGCTCTATTGGGAGACCCTCATTGTGATGGCTTCCAAAATAAGGAATGGGACCTTTTTGTTGAACGCAGCAAAGCTTACAGCAACTGTTACCCTTATGATGTGCCGGATTATGCCTCCCTTAGGTCACTAGTTGCCTCATCAGG…	>AY661119	A/Stockholm/20/1991	1991											120	ST/20/91	*	*	*	*	*	*	*	*	*	*	*	*	*	*	*	*	*	*	*	*	*	*	*	*	*	*	*	*	*	160	*	640	160	*
AACCATGAAGACTATCATTGCTTTGAGCTACATTTTATGTCTGGTTTTCGCCCAAAAACTTCCCGGAAATGACAACAGCACAGCAACGCTGTGCCTGGGACATCATGCAGTGCCAAACGGAACGCTAGTGAAAACAATCACGAATGATCAAATTGAAGTGACTAATGCTACTGAGCTGGTTCAGAGTTCCTCAACAGGTAGAATATGTGACAGTCCTCACCGAATCCTTGATGGAAAAAATTGCACACTGATAGATGCTCTATTGGGAGACCCTCATTGTGATGGCTTCCAAAATAAGGAATGGGACCTTTTTGTTGAACGCAGCAAAGCTTACAGCAACTGTTACCCTTATGATGTGCCGGATTATGCCTCCCTTAGGTCACTAGTTGCCTCATCAGG…	>AY661082	A/Paris/320/1991	1991											121	PA/320/92	*	*	*	*	*	*	*	*	*	*	*	*	*	*	*	*	*	*	*	*	*	*	*	*	*	*	*	*	*	160	*	640	160	*
AACCATGAAGACTATCATTGCTTTGAGCTACATTTTATGTCTGGTTTTCGCCCAAAAACTTCCCGGAAATGACAACAGCACAGCAACGCTGTGCCTGGGACATCATGCAGTGCCAAACGGAACGCTAGTGAAAACAATCACGAATGATCAAATTGAAGTGACTAATGCTACTGAGCTGGTTCAGAGTTCCTCAACAGGTAGAATATGTGACAGTCCTCACCGAATCCTTGATGGAAAAAATTGCACACTGATAGATGCTCTATTGGGAGACCCTCATTGTGATGGCTTCCAAAATAAGGAATGGGACCTTTTTGTTGAACGCAGCAAAGCTTACAGCAACTGTTACCCTTATGATGTGCCGGATTATGCCTCCCTTAGGTCACTAGTTGCCTCATCAGG…	>AY661083	A/Paris/325/1991	1991											122	PA/325/92	*	*	*	*	*	*	*	*	*	*	*	*	*	*	*	*	*	*	*	*	*	*	*	*	*	*	*	*	*	160	*	320	80	*
AACCATGAAGACTATCATTGCTTTGAGCTACATTTTATGTCTGGTTTTCGCCCAAAAACTTCCCGGAAATGACAACAGCACAGCAACGCTGTGCCTGGGACATCATGCAGTGCCAAACGGAACGCTAGTGAAAACAATCACGAATGATCAAATTGAAGTGACTAATGCTACTGAGCTGGTTCAGAGTTCCTCAACAGGTAGAATATGTGACAGTCCTCACCGAATCCTTGATGGAAAAAATTGCACACTGATAGATGCTCTATTGGGAGACCCTCATTGTGATGGCTTCCAAAATAAGGAATGGGACCTTTTTGTTGAACGCAGCAAAGCTTACAGCAACTGTTACCCTTATGATGTGCCGGATTATGCCTCCCTTAGGTCACTAGTTGCCTCATCAGG…	>AY661084	A/Paris/407/1991	1991											123	PA/407/92	*	*	*	*	*	*	*	*	*	*	*	*	*	*	*	*	*	*	*	*	*	*	*	*	*	*	*	*	*	160	*	320	160	*
AACCATGAAGACTATCATTGCTTTGAGCTACATTTTATGTCTGGTTTTCGCCCAAAAACTTCCCGGAAATGACAACAGCACAGCAACGCTGTGCCTGGGACATCATGCAGTGCCAAACGGAACGCTAGTGAAAACAATCACGAATGATCAAATTGAAGTGACTAATGCTACTGAGCTGGTTCAGAGTTCCTCAACAGGTAGAATATGTGACAGTCCTCACCGAATCCTTGATGGAAAAAATTGCACACTGATAGATGCTCTATTGGGAGACCCTCATTGTGATGGCTTCCAAAATAAGGAATGGGACCTTTTTGTTGAACGCAGCAAAGCTTACAGCAACTGTTACCCTTATGATGTGCCGGATTATGCCTCCCTTAGGTCACTAGTTGCCTCATCAGG…	>AY661085	A/Paris/417/1991	1991											124	PA/417/92	*	*	*	*	*	*	*	*	*	*	*	*	*	*	*	*	*	*	*	*	*	*	*	*	*	*	*	*	*	160	*	320	80	*
AACCATGAAGACTATCATTGCTTTGAGCTACATTTTATGTCTGGTTTTCGCCCAAAAACTTCCCGGAAATGACAACAGCACAGCAACGCTGTGCCTGGGACATCATGCAGTGCCAAACGGAACGCTAGTGAAAACAATCACGAATGATCAAATTGAAGTGACTAATGCTACTGAGCTGGTTCAGAGTTCCTCAACAGGTAGAATATGTGACAGTCCTCACCGAATCCTTGATGGAAAAAATTGCACACTGATAGATGCTCTATTGGGAGACCCTCATTGTGATGGCTTCCAAAATAAGGAATGGGACCTTTTTGTTGAACGCAGCAAAGCTTACAGCAACTGTTACCCTTATGATGTGCCGGATTATGCCTCCCTTAGGTCACTAGTTGCCTCATCAGG…	>AY661086	A/Paris/424/1991	1991											125	PA/424/92	*	*	*	*	*	*	*	*	*	*	*	*	*	*	*	*	*	*	*	*	*	*	*	*	*	*	*	*	*	80	*	320	80	*
AACCATGAAGACTATCATTGCTTTGAGCTACATTTTATGTCTGGTTTTCGCCCAAAAACTTCCCGGAAATGACAACAGCACAGCAACGCTGTGCCTGGGACATCATGCAGTGCCAAACGGAACGCTAGTGAAAACAATCACGAATGATCAAATTGAAGTGACTAATGCTACTGAGCTGGTTCAGAGTTCCTCAACAGGTAGAATATGTGACAGTCCTCACCGAATCCTTGATGGAAAAAATTGCACACTGATAGATGCTCTATTGGGAGACCCTCATTGTGATGGCTTCCAAAATAAGGAATGGGACCTTTTTGTTGAACGCAGCAAAGCTTACAGCAACTGTTACCCTTATGATGTGCCGGATTATGCCTCCCTTAGGTCACTAGTTGCCTCATCAGG…	>AY661087	A/Paris/457/1991	1991											126	PA/457/92	*	*	*	*	*	*	*	*	*	*	*	*	*	*	*	*	*	*	*	*	*	*	*	*	*	*	*	*	*	160	*	640	160	*
AACCATGAAGACTATCATTGCTTTGAGCTACATTTTATGTCTGGTTTTCGCCCAAAAACTTCCCGGAAATGACAACAGCACAGCAACGCTGTGCCTGGGACATCATGCAGTGCCAAACGGAACGCTAGTGAAAACAATCACGAATGATCAAATTGAAGTGACTAATGCTACTGAGCTGGTTCAGAGTTCCTCAACAGGTAGAATATGTGACAGTCCTCACCGAATCCTTGATGGAAAAAATTGCACACTGATAGATGCTCTATTGGGAGACCCTCATTGTGATGGCTTCCAAAATAAGGAATGGGACCTTTTTGTTGAACGCAGCAAAGCTTACAGCAACTGTTACCCTTATGATGTGCCGGATTATGCCTCCCTTAGGTCACTAGTTGCCTCATCAGG…	>AY661089	A/Paris/490/1991	1991											127	PA/490/92	*	*	*	*	*	*	*	*	*	*	*	*	*	*	*	*	*	*	*	*	*	*	*	*	*	*	*	*	*	160	*	320	80	*
AACCATGAAGACTATCATTGCTTTGAGCTACATTTTATGTCTGGTTTTCGCCCAAAAACTTCCCGGAAATGACAACAGCACAGCAACGCTGTGCCTGGGACATCATGCAGTGCCAAACGGAACGCTAGTGAAAACAATCACGAATGATCAAATTGAAGTGACTAATGCTACTGAGCTGGTTCAGAGTTCCTCAACAGGTAGAATATGTGACAGTCCTCACCGAATCCTTGATGGAAAAAATTGCACACTGATAGATGCTCTATTGGGAGACCCTCATTGTGATGGCTTCCAAAATAAGGAATGGGACCTTTTTGTTGAACGCAGCAAAGCTTACAGCAACTGTTACCCTTATGATGTGCCGGATTATGCCTCCCTTAGGTCACTAGTTGCCTCATCAGG…	>AY661090	A/Paris/512/1991	1991											128	PA/512/92	*	*	*	*	*	*	*	*	*	*	*	*	*	*	*	*	*	*	*	*	*	*	*	*	*	*	*	*	*	80	*	320	60	*
AACCATGAAGACTATCATTGCTTTGAGCTACATTTTATGTCTGGTTTTCGCCCAAAAACTTCCCGGAAATGACAACAGCACAGCAACGCTGTGCCTGGGACATCATGCAGTGCCAAACGGAACGCTAGTGAAAACAATCACGAATGATCAAATTGAAGTGACTAATGCTACTGAGCTGGTTCAGAGTTCCTCAACAGGTAGAATATGTGACAGTCCTCACCGAATCCTTGATGGAAAAAATTGCACACTGATAGATGCTCTATTGGGAGACCCTCATTGTGATGGCTTCCAAAATAAGGAATGGGACCTTTTTGTTGAACGCAGCAAAGCTTACAGCAACTGTTACCCTTATGATGTGCCGGATTATGCCTCCCTTAGGTCACTAGTTGCCTCATCAGG…	>AY661091	A/Paris/548/1991	1991											129	PA/548/92	*	*	*	*	*	*	*	*	*	*	*	*	*	*	*	*	*	*	*	*	*	*	*	*	*	*	*	*	*	80	*	160	80	*
AACCATGAAGACTATCATTGCTTTGAGCTACATTTTATGTCTGGTTTTCGCCCAAAAACTTCCCGGAAATGACAACAGCACAGCAACGCTGTGCCTGGGACATCATGCAGTGCCAAACGGAACGCTAGTGAAAACAATCACGAATGATCAAATTGAAGTGACTAATGCTACTGAGCTGGTTCAGAGTTCCTCAACAGGTAGAATATGTGACAGTCCTCACCGAATCCTTGATGGAAAAAATTGCACACTGATAGATGCTCTATTGGGAGACCCTCATTGTGATGGCTTCCAAAATAAGGAATGGGACCTTTTTGTTGAACGCAGCAAAGCTTACAGCAACTGTTACCCTTATGATGTGCCGGATTATGCCTCCCTTAGGTCACTAGTTGCCTCATCAGG…	>AY661092	A/Paris/564/1991	1991											130	PA/564/92	*	*	*	*	*	*	*	*	*	*	*	*	*	*	*	*	*	*	*	*	*	*	*	*	*	*	*	*	*	160	*	320	80	*
AACCATGAAGACTATCATTGCTTTGAGCTACATTTTATGTCTGGTTTTCGCCCAAAAACTTCCCGGAAATGACAACAGCACAGCAACGCTGTGCCTGGGACATCATGCAGTGCCAAACGGAACGCTAGTGAAAACAATCACGAATGATCAAATTGAAGTGACTAATGCTACTGAGCTGGTTCAGAGTTCCTCAACAGGTAGAATATGTGACAGTCCTCACCGAATCCTTGATGGAAAAAATTGCACACTGATAGATGCTCTATTGGGAGACCCTCATTGTGATGGCTTCCAAAATAAGGAATGGGACCTTTTTGTTGAACGCAGCAAAGCTTACAGCAACTGTTACCCTTATGATGTGCCGGATTATGCCTCCCTTAGGTCACTAGTTGCCTCATCAGG…	>AY661094	A/Paris/597/1991	1991											131	PA/597/92	*	*	*	*	*	*	*	*	*	*	*	*	*	*	*	*	*	*	*	*	*	*	*	*	*	*	*	*	*	80	*	160	40	*
AACCATGAAGACTATCATTGCTTTGAGCTACATTTTATGTCTGGTTCTCGCCCAAAAACTTCCCGGAAGTGACAACAGCACAGCAACGCTGTGCCTGGGACATCATGCAGTGCCAAACGGAACGCTAGTGAAAACAATCACGAATGATCAAATTGAAGTGACTAATGCTACTGAGCTGGTTCAGAGTTCCACAACAGGTAGAATATGTGACAGTCCTCACCGAATCCTTGATGGAAAAAATTGCACACTGATAGATGCTCTATTGGGAGACCCTCATTGTGATGGCTTCCAAAATAAGGAATGGGATCTTTTTGTTGAACGCAGCAAAGCTTACAGCAACTGTTACCCTTATGATGTGCCGGATTATGCCTCCCTTAGGTCACTAGTTGCCTCATCAGG…	>AY661112	A/Rotterdam/100540/1992	1992											132	RD/100540/92	*	*	*	*	*	*	*	*	*	*	*	*	*	*	*	*	*	*	*	*	*	*	*	*	*	*	*	*	*	160	*	640	160	*
AACCATGAAGACCATCATTGCTCTGAGCTACATTCTATGTCTGGCTTTCGCCCAAAAACTTCCCGGAAATGACAACAGCACAGCAACGCTGTGCCTGGGACATCATGCAGTGCCAAACGGAACGCTAGTGAAAACAATCACGAATGATCAAATTGAAGTGACTAATGCTACTGAGCTGGTTCAGAGTTCCTCAACAGGTAGAATATGTGACAGTCCTCACCGAATCCTTGATGGAAAAAATTGCACACTGATAGATGCTCTATTGGGAGACCCTCATTGTGATGGCTTCCAAAATAAGGAATGGGACCTTTTTGTTGAACGCAGCAAAGCTTACAGCAACTGTTACCCTTATGATGTGCCGGATTATGCCTCCCTTAGGTCACTAGTTGCCTCATCAGG…	>AY661126	A/South Australia/8/1992	1992											133	ST/8/92	*	*	*	*	*	*	*	*	*	*	*	*	*	*	*	*	*	*	*	*	*	*	*	*	*	*	*	*	*	160	*	320	80	*
AACCATGAAGACTATCATTGCTTTGAGCTACATTTTATGTCTGGTTTTCGCCCAAAAACTTCCCGGAAATGACAACAGCACAGCAACGCTGTGCCTGGGACATCATGCAGTGCCAAACGGAACGCTAGTGAAAACAATCACGAATGATCAAATTGAAGTGACTAATGCTACTGAGCTGGTTCAGAGTTCCTCAACAGGTAGAATATGTGACAGTCCTCACCGAATCCTTGATGGAAAAAATTGCACACTGATAGATGCTCTATTGGGAGACCCTCATTGTGATGGCTTCCAAAATAAGGAATGGGACCTTTTTGTTGAACGCAGCAAAGCTTACAGCAACTGTTACCCTTATGATGTGCCGGATTATGCCTCCCTTAGGTCACTAGTTGCCTCATCAGG…	>AY661109	A/Finland/218/1992	1992											134	FI/218/92	*	*	*	*	*	*	*	*	*	*	*	*	*	*	*	*	*	*	*	*	*	*	*	*	*	*	*	*	*	80	*	160	80	*
AACCATGAAGACTATCATTGCTTTGAGCTACATTTTATGTCTGGTTTTCGCCCAAAAACTTCCCGGAAATGACAACAGCACAGCAACGCTGTGCCTGGGACATCATGCAGTGCCAAACGGAACGCTAGTGAAAACAATCACGAATGATCAAATTGAAGTGACTAATGCTACTGAGCTGGTTCAGAGTTCCTCAACAGGTAGAATATGTGACAGTCCTCACCGAATCCTTGATGGAAAAAATTGCACACTGATAGATGCTCTATTGGGAGACCCTCATTGTGATGGCTTCCAAAATAAGGAATGGGACCTTTTTGTTGAACGCAGCAAAGCTTACAGCAACTGTTACCCTTATGATGTGCCGGATTATGCCTCCCTTAGGTCACTAGTTGCCTCATCAGG…	>AY661111	A/Geneva/5113/1992	1992											135	GE/5113/92	*	*	*	*	*	*	*	*	*	*	*	*	*	*	*	*	*	*	*	*	*	*	*	*	*	*	*	*	*	80	*	320	160	*
AACCATGAAGACTATCATTGCTTTGAGCTACATTTTATGTCTGGCTTTCGCCCAAAAACTTCCCGGAAATGACAACAGCACAGCAACGCTGTGCCTGGGACATCATGCAGTGCCAAACGGAACGCTAGTGAAAACAATCACGAATGATCAAATTGAAGTGACTAATGCTACTGAGCTGGTTCAGAGTTCCTCAACAGGTAGAATATGTGACAGTCCTCACCGAATCCTTGATGGAAAAAATTGCACACTGATAGATGCTCTATTGGGAGACCCTCATTGTGATGGCTTCCAAAATAAGGAATGGGACCTTTTTGTTGAACGCAGCAACGCTTACAGCAACTGTTACCCTTATGATGTGCCGGATTATGCCTCCCTTAGGTCACTAGTTGCCTCATCAGG…	>AY661124	A/Houston/56798/1992	1992											136	HO/56798/92	*	*	*	*	*	*	*	*	*	*	*	*	*	*	*	*	*	*	*	*	*	*	*	*	*	*	*	*	*	80	*	320	80	*
AACCATGAAGACTATCATTGCTTTGAGCTACATTTTATGTCTGGTTTTCGCCCAAAAACTTCCCGGAAATGACAACAGCACAGCAACGCTGTGCCTGGGACATCATGCAGTGCCAAACGGAACGCTAGTGAAAACAATCACGAATGATCAAATTGAAGTGACTAATGCTACTGAGCTGGTTCAGAGTTCCTCAACAGGTAGAATATGTGACAGTCCTCACCGAATCCTTGATGGAAAAAATTGCACACTGATAGATGCTCTATTGGGAGACCCTCATTGTGATGGCTTCCAAAATAAGGAATGGGACCTTTTTGTTGAACGCAGCAAAGCTTACAGCAACTGTTACCCTTATGAAGTGCCGGATTATGCCTCCCTTAGGTCACTAGTTGCCTCATCAGG…	>AY661122	A/Houston/56829/1992_1992	1992											137	HO/56829/92	*	*	*	*	*	*	*	*	*	*	*	*	*	*	*	*	*	*	*	*	*	*	*	*	*	*	*	*	*	160	*	640	160	*
AACCATGAAGACTATCATTGCTTTGAGCTACATTTTATGTCTGGTTTTCGCCCAAAAACTTCCCGGAAATGACAACAGCACAGCAACGCTGTGCCTGGGACATCATGCAGTGCCAAACGGAACGCTAGTGAAAACAATCACGAATGATCAAATTGAAGTGACTAATGCTACTGAGCTGGTTCAGAGTTCCTCAACAGGTAGAATATGTGACAGTCCTCACCGAATCCTTGATGGAAAAAATTGCACACTGATAGATGCTCTATTGGGAGACCCTCATTGTGATGGCTTCCAAAATAAGGAATGGGACCTTTTTGTTGAACGCAGCAAAGCTTACAGCAACTGTTACCCTTATGATGTGCCGGATTATGCCTCCCTTAGGTCACTAGTTGCCTCATCAGG…	>AY661123	A/Houston/56941/1992	1992											138	HO/56941/92	*	*	*	*	*	*	*	*	*	*	*	*	*	*	*	*	*	*	*	*	*	*	*	*	*	*	*	*	*	80	*	320	80	*
AACCATGAAGACTATCATTGCTTTGAGCTACATTTTATGTCTGGTTTTCTCCCAAAAACTTCCCGGAAATGACAACAGCACAGCAACGCTGTGCCTGGGGCATCATGCAGTGCCAAACGGAACGCTAGTAAAAACAATCACGAATGATCAAATTGAAGTGACTAATGCTACTGAGCTGGTTCAGAATTCCTCAACAGGTAGAATATGCGACAGTCCTCACCGAATCCTTGATGGAAAAAACTGCACACTGATAGATGCTCTATTGGGAGACCCTCATTGTGATGACTTCCAAAATAAGGAATGGGACCTTTTTGTTGAACGCAGCAAAGCTTACAGCAACTGTTACCCTTATGATGTGCCGGATTATGCCTCCCTTAGGTCACTAGTTGCCTCATCAGG…	>AY661118	A/Madrid/OV31/92	1992											139	OV/31/92	*	*	*	*	*	*	*	*	*	*	*	*	*	*	*	*	*	*	*	*	*	*	*	*	*	*	*	*	*	640	*	2560	160	*
AACCATGAAGACTATCATTGCTTTGAGCTACATTTTATGTCTGGTTTTCGCCCAAAAACTTCCCGGAAATGACAACAGCACAGCAACGCTGTGCCTGGGACATCATGCAGTGCCAAACGGAACGCTAGTGAAAACAATCACGAATGATCAAATTGAAGTGACTAATGCTACTGAGCTGGTTCAGAGTTCCTCAACAGGTAGAATATGTGACAGTCCTCACCGAATCCTTGATGGAAAAAATTGCACACTGATAGATGCTCTATTGGGAGACCCTCATTGTGATGGCTTCCAAAATAAGGAATGGGACCTTTTTGTTGAACGCAGCAAAGCTTACAGCAACTGTTACCCTTATGATGTGCCGGATTATGCCTCCCTTAGGTCACTAGTTGCCTCATCAGG…	>AY661113	A/Nijmegen/3126/1992	1992											140	NI/3126/92	*	*	*	*	*	*	*	*	*	*	*	*	*	*	*	*	*	*	*	*	*	*	*	*	*	*	*	*	*	160	*	320	80	*
AACCATGAAGACTATCATTGCTTTGAGCTACATTTTATGTCTGGTTTTCGCCCAAAAACTTCCCGGAAATGACAACAGCACAGCAACGCTGTGCCTGGGACATCATGCAGTGCCAAACGGAACGCTAGTGAAAACAATCACGAATGATCAAATTGAAGTGACTAATGCTACTGAGCTGGTTCAGAGTTCCTCAACAGGTAGAATATGTGACAGTCCTCACCGAATCCTTGATGGAAAAAATTGCACACTGATAGATGCTCTATTGGGAGACCCTCATTGTGATGGCTTCCAAAATAAGGAATGGGACCTTTTTGTTGAACGCAGCAAAGCTTACAGCAACTGTTACCCTTATGATGTGCCGGATTATGCCTCCCTTAGGTCACTAGTTGCCTCATCAGG…	>AY661108	A/Netherlands/823/1992	1992											141	NL/823/92	*	*	*	*	*	*	*	*	*	*	*	*	*	*	*	*	*	*	*	*	*	*	*	*	*	*	*	*	*	160	*	320	80	*
AACCATGAAGACTATCATTGCTTTGAGCTACATTTTATGTCTGGTTTTCGCCCAAAAACTTCCCGGAAATGACAACAGCACAGCAACGCTGTGCCTGGGGCATCATGCAGTGCCAAACGGAACGCTAGTAAAAACAATCACGAATGATCAAATTGAAGTGACTAATGCTACTGAGCTGGTTCAGAATTCCTCAACAGGTAGAATATGCGACAGTCCTCACCGAATCCTTGATGGAAAAAACTGCACACTGATAGATGCTCTATTGGGAGACCCTCATTGTGATGACTTCCAAAATAAGGAATGGGACCTTTTTGTTGAACGCAGCAAAGCTTACAGCAACTGTTACCCTTATGATGTGCCGGATTATGCCTCCCTTAGGTCACTAGTTGCCTCATCAGG…	>AY661115	A/Amsterdam/4112/1992	1992											142	AM/4112/92	*	*	*	*	*	*	*	*	*	*	*	*	*	*	*	*	*	*	*	*	*	*	*	*	*	*	*	*	*	320	*	1280	160	*
AACCATGAAGACTATCATTGCTTTGAGCTACATCTTATGTCTGGTTTTCGCCCAAAAACTTCCCGGAAATGACAACAGCACAGCAACGCTGTGCCTGGGGCATCATGCAGTGCCAAACGGAACTCTAGTGAAAACAATCACGAATGATCAAATTGAAGTGACTAATGCTACTGAGCTGGTTCAGAGTTCCTCAACAGGTAGAATATGCGACAGTCCTCACCGAATCCTTGATGGAAAAAACTGCACACTGATAGATGCTCTATTGGGAGACCCTCATTGTGATGACTTCCAAAATAAGGAATGGGACCTTTTTGTTGAACGCAGCAAAGCTTACAGCAACTGTTACCCTTATGATGTGCCAGATTATGCCTCCCTTAGGTCACTAGTTGCCTCATCAGG…	>AY661096	A/Enschede/1285/1992	1992											143	ES/1285/92	*	*	*	*	*	*	*	*	*	*	*	*	*	*	*	*	*	*	*	*	*	*	*	*	*	*	*	*	*	160	*	640	160	*
AACCATGAAGACTATCATTGCTTTGAGCTACATTCTATGTCTGGTTTTCGCCCAAAAACTTCCCGGAAATGACAACAGCACAGCAACGCTGTGCCTGGGACATCATGCAGTGCCAAACGGAACGCTAGTGAAAACAATCACGAATGATCAAATTGAAGTGACTAATGCTACTGAGCTGGTTCAGAGTTCCTCAACAGGTAAAATATGTGACAGTCCTCACCGAATCCTTGATGGAAAAAATTGCACACTGATAGATGCTCTATTGGGAGACCCTCATTGTGATGGCTTCCAAAATAAGGAATGGGACCTTTTTGTTGAACGCAGCAAAGCTTACAGCAACTGTTACCCTTATGATGTGCCGGATTATGCCTCCCTTAGGTCACTAGTTGCCTCATCAGG…	>AY661110	A/Finland/220/1992	1992											144	FI/220/92	*	*	*	*	*	*	*	*	*	*	*	*	*	*	*	*	*	*	*	*	*	*	*	*	*	*	*	*	*	40	*	160	80	*
AACCATGAAGACTATCATTGCTTTGAGCTACATTTTATGTCTGGTTTTCGCCCAAAAACTTCCCGGAAATGACAACAGCACAGCAACGCTGTGCCTGGGGCATCATGCAGTGCCAAACGGAACGCTAGTAAAAACAATCACGAATGATCAAATTGAAGTGACTAATGCTACTGAGCTGGTTCAGAATTCCTCAACAGGTAGAATATGCGACAGTCCTCACCGAATCCTTGATGGAAAAAACTGCACACTGATAGATGCTCTATTGGGAGACCCTCATTGTGATGACTTCCAAAATAAGGAATGGGACCTTTTTGTTGAACGCAGCAAAGCTTACAGCAACTGTTACCCTTATGATGTGCCGGATTATGCCTCCCTTAGGTCACTAGTTGCCTCATCAGG…	>AY661117	A/Madrid/G58/1992	1992											145	MA/G58/92	*	*	*	*	*	*	*	*	*	*	*	*	*	*	*	*	*	*	*	*	*	*	*	*	*	*	*	*	*	160	*	1280	160	*
AACCATGAAGACTATCATTGCTTTGAGCTACATTTTATGTCTGGTTTTCGCACAAAAACTTCCCGGAAATGACAACAGCACAGCAACGCTGTGCCTGGGGCATCATGCAGTGCCAAACGGAACGCTAGTAAAAACAATCACGAATGATCAAATTGAAGTGACTAATGCTACTGAGCTGGTTCAGAATTCCTCAACAGGTAGAATATGCGACAGTCCTCACCGAATCCTTGATGGAAAAAACTGCACACTGATAGATGCTCTATTGGGAGACCCTCATTGTGATGACTTCCAAAATAAGGAATGGGACCTTTTTGTTGAACGCAGCAAAGCTTACAGCAACTGTTACCCTTATGATGTGCCGGATTATGCCTCCCTTAGGTCACTAGTTGCCTCATCAGG…	>AY661114	A/Nijmegen/3129/1992	1992											146	NI/3129/92	*	*	*	*	*	*	*	*	*	*	*	*	*	*	*	*	*	*	*	*	*	*	*	*	*	*	*	*	*	320	*	640	160	*
AACCATGAAGACTATCATTGCTTTGAGCTACATTTTATGTCTGGTTTTCGCCCAAAAACTTCCCGGAAATGACAACAGCACAGCAACGCTGTGCCTGGGGCATCATGCAGTGCCAAACGGAACTCTAGTGAAAACAATCACGAATGATCAAATTGAAGTGACTAATGCTACTGAGCTGGTTCAGAGTTCCTCAACAGGTAGAATATGCGACAGTCCTCACCGAATCCTTGATGGAAAAAACTGCACACTGATAGATGCTCTATTGGGAGACCCTCATTGTGATGGCTTCCAAAATAAGGAATGGGACCTTTTTGTTGAACGCAGCAAAGCTTACAGCAACTGTTACCCTTATGATGTGCCAGATTATGCCTCCCTTAGGTCACTAGTTGCCTCATCAGG…	>AY661080	A/Netherlands/819/1992	1992											147	NL/819/92	*	*	*	*	*	*	*	*	*	*	*	*	*	*	*	*	*	*	*	*	*	*	*	*	*	*	*	*	*	320	*	640	80	*
AACCATGAAGACTATCATTGCTTTGAGCTACATCTTATGTCTGGTTTTCGCCCAAAAACTTCCCGGAAATGACAACAGCACAGCAACGCTGTGCCTGGGGCATCATGCAGTGCCAAACGGAACTCTAGTGAAAACAATCACGAATGATCAAATTGAAGTGACTAATGCTACTGAGCTGGTTCAGAGTTCCTCAACAGGTAGAATATGCGACAGTCCTCACCGAATCCTTGATGGAAAAAACTGCACACTGATAGATGCTCTATTGGGAGACCCTCATTGTGATGACTTCCAAAATAAGGAATGGGACCTTTTTGTTGAACGCAGCAAAGCTTACAGCAACTGTTACCCTTATGATGTGCCAGATTATGCCTCCCTTAGGTCACTAGTTGCCTCATCAGG…	>AY661097	A/Netherlands/935/1992	1992											148	NL/935/92	*	*	*	*	*	*	*	*	*	*	*	*	*	*	*	*	*	*	*	*	*	*	*	*	*	*	*	*	*	320	*	1280	320	*
AACCATGAAGACTATCATTGCTCTGAGCTACATTTTATGTCTGGTTTTCGCCCAAAAACTTCCCGGAAATGACAACAGCACAGCAACGTTGTGCCTGGGGCATCATGCAGTGCCAAACGGAACTCTAGTGAAAACAATCACGAATGATCAAATTGAAGTGACTAATGCTACTGAGCTGGTTCAGAGTTCCTCAACAGGTAGAATATGCGACAGTCCTCACCGAATCCTTGATGGAAAAAACTGCACACTGATAGATGCTCTATTGGGAGACCCTCATTGTGATGGCTTCCAAAATAAGGAATGGGACCTTTTTGTTGAACGCAGCAAAGCTTACAGCAACTGTTACCCTTATGATGTGCCAGATTATGCCTCCCTTAGGTCACTAGTTGCCTCATCAGG…	>AY661093	A/Paris/583/1992	1992											149	PA/583/92	*	*	*	*	*	*	*	*	*	*	*	*	*	*	*	*	*	*	*	*	*	*	*	*	*	*	*	*	*	202	*	403	101	*
AACCATGAAGACTATCATTGCTTTGAGCTACATTTTATGTCTGGTTTTCGCCCAAAAACTTCCCGGAAATGACAACAGCACAGCAACGCTGTGCCTGGGGCATCATGCAGTGCCAAACGGAACTCTAGTGAAAACAATCACGAATGATCAAATTGAAGTGACTAATGCTACTGAGCTGGTTCAGAGTTCCTCAACAGGTAGAATATGCGACAGTCCTCACCGAATCCTTGATGGAAAAAACTGCACACTGATAGATGCTCTATTGGGAGACCCTCATTGTGATGGCTTCCAAAATAAGGAATGGGACCTTTTTGTTGAACGCAGCAAAGCTTACAGCAACTGTTACCCTTATGATGTGCCAGATTATGCCTCCCTTAGGTCACTAGTTGCCTCATCAGG…	>AY661095	A/Paris/614/1992	1992											150	PA/614/92	*	*	*	*	*	*	*	*	*	*	*	*	*	*	*	*	*	*	*	*	*	*	*	*	*	*	*	*	*	320	*	640	160	*
AACCATGAAGACTATCATTGCTTTGAGCTACATTTTATGTCTGGTTTTCGCCCAAAAACTTCCCGGAAATGACAACAGCACAGCAACGCTGTGCCTGGGACATCATGCAGTGCCAAACGGAACGCTAGTGAAAACAATCACGAATGATCAAATTGAAGTGACTAATGCTACTGAGCTGGTTCAGAGTTCCTCAACAGGTAGAATATGTGACAGTCCTCACCGAATCCTTGATGGAAAAAATTGCACACTGATAGATGCTCTATTGGGAGACCCTCATTGTGATGGCTTCCAAAATAAGGAATGGGACCTTTTTGTTGAACGCAGCAAAGCTTACAGCAACTGTTACCCTTATGATGTGCCGGATTATGCCTCCCTTAGGTCACTAGTTGCCTCATCAGG…	>AY661121	A/Stockholm/8/1992	1992											151	SA/8/92	*	*	*	*	*	*	*	*	*	*	*	*	*	*	*	*	*	*	*	*	*	*	*	*	*	*	*	*	*	57	*	320	113	*
AACCATGAAGACCATCATTGCTCTGAGCTACATTCTATGTCTGGTTTTCGCCCAAAAACTTCCCGGAAATGACAACAGCACAGCAACGCTGTGCCTGGGACATCATGCAGTGCCAAACGGAACGCTAGTGAAAACAATCACGAATGATCAAATTGAAGTGACTAATGCTACTGAGCTGGTTCAGAGTTCCTCAACAGGTAGAATATGTGACAGTCCTCACCGAATCCTTGATGGAAAAAATTGCACACTGATAGATGCTCTATTGGGAGACCCTCATTGTGATGGCTTCCAAAATAAGGAATGGGACCTTTTTGTTGAACGCAGCAAAGCTTACAGCAACTGTTACCCTTATGATGTGCCGGATTATGCCTCCCTTAGGTCACTAGTTGCCTCATCAGG…	>AY661127	A/South Australia/23/1992	1992											152	SA/23/92	*	*	*	*	*	*	*	*	*	*	*	*	*	*	*	*	*	*	*	*	*	*	*	*	*	*	*	*	*	80	*	320	160	*
AACCATGAAGACTATCATTGCTTTGAGCTACATTTTATGTCTGGTTTTCGCCCAAAAACTTCCCGGAAATGACAACAGCACAGCAACGCTGTGCCTGGGACATCATGCAGTGCCAAACGGAACGCTAGTGAAAACAATCACGAATGATCAAATTGAAGTGACTAATGCTACTGAGCTGGTTCAGAGTTCCTCAACAGGTAGAATATGTGACAGTCCTCACCGAATCCTTGATGGGAAAAATTGCACACTGATAGATGCTCTATTGGGAGACCCTCATTGTGATGGCTTCCAAAATAAGGAATGGGACCTTTTTGTTGAACGCAGCAAAGCTTACAGCAACTGTTACCCTTATGATGTGCCGGATTATGCCTCCCTTAGGTCACTAGTTGCCTCATCAGG…	>AY661128	A/South Australia/27/1992	1992											153	SA/27/92	*	*	*	*	*	*	*	*	*	*	*	*	*	*	*	*	*	*	*	*	*	*	*	*	*	*	*	*	*	80	*	160	80	*
AACCATGAAGACTATCATTGCTTTGAGCTACATTTTATGTCTGGTTTTCGCCCAAAAACTTCCCGGAAATGACAACAGCACAGCAACGCTGTGCCTGGGGCATCATGCAGTGCCAAACGGAACTCTAGTGAAAACAATCACGAATGATCAAATTGAAGTGACTAATGCTACTGAGCTGGTTCAGAGTTCCTCAACAGGTAGAATATGCGACAGTCCTCACCGAATCCTCGATGGAAAAAACTGCACACTGATAGATGCTCTATTGGGAGACCCTCATTGTGATGGCTTCCAAAATAAGGAATGGGACCTTTTTGTTGAACGCAGCAAAGCTTACAGCAATTGTTACCCTTATGATGTGCCAGATTACGCCTCCCTTAGGTCACTAGTTGCCTCATCAGG…	>AY661120	A/Stockholm/7/1992	1992											154	ST/7/92	*	*	*	*	*	*	*	*	*	*	*	*	*	*	*	*	*	*	*	*	*	*	*	*	*	*	*	*	*	160	*	640	160	*
CAAAAACTTCCCGGAAATGACAACAGCACAGCAACGCTGTGCCTGGGGCATCATGCAGTGCCAAACGGAACTCTAGTGAAAACAATCACGAATGATCAAATTGAAGTGACTAATGCTACTGAGCTGGTTCAGAGTTCCTCAACAGGTAGAATATGCGACAGTCCTCACCGAATCCTCGATGGAAAAAACTGCACACTGATAGATGCTCTATTGGGAGACCCTCATTGTGATGGCTTCCAAAATAAGGAATGGGACCTTTTTGTTGAACGCAGCAAAGCTTACAGCAATTGTTACCCTTATGATGTGCCAGATTATGCCTCCCTTAGGTCACTAGTTGCCTCATCAGGCACCCTGGAGTTTATCAATGAAGACTTCAATTGGACTGGAGTCGCTCAGAAT…	>AF008697	A/Victoria/68/1992	1992											155	VI/68/92	*	*	*	*	*	*	*	*	*	*	*	*	*	*	*	*	*	*	*	*	*	*	*	*	*	*	*	*	*	640	*	640	640	*
AACCATGAAGACTATCATTGCTTTGAGCTACATTTTATGTCTGGTTTTCGCTCAAAAACTTCCCGGAAATGACAACAGCACAGCAACGCTGTGCCTGGGACATCATGCAGTGCCAAACGGAACGCTAGTGAAAACAATCACGAATGATCAAATTGAAGTGACTAATGCTACTGAGCTGGTTCAGAGTTCCTCAACAGGTAGAATATGCGACAGTCCTCACCGAATCCTTGATGGAAAAAACTGCACACTGATAGATGCTCTATTGGGAGACCCTCATTGTGATGGCTTCCAAAATAAGGAATGGGACCTTTTTGTTGAACGCAGCAAAGCTTACAGCAACTGTTACCCTTATGATGTACCGGATTATGCCTCCCTGAGGTCACTAGTTGCCTCATCAGG…	>AY661130	A/Beijing/32/1992	1992											156	BE/32/92	10	10	10	*	10	10	*	*	10	*	*	10	*	10	*	*	*	*	*	*	*	*	10	*	*	*	*	*	*	*	10	*	*	*
AACCATGAAGACTATCATTGCTTTGAGCTACATTTTATGTCTGGTTTTCGCTCAAAAACTTCCCGGAAATGACAACAGCACAGCAACGCTGTGCCTGGGACATCATGCAGTGCCAAACGGAACGCTAGTGAAAACAATCACGAATGATCAAATTGAAGTGACTAATGCTACTGAGTTGGTTCAGAGTTCCTCAACAGGTAGAATATGCGACAGTCCTCACCGAATCCTTGATGGAAAAAACTGCACACTGATAGATGCTCTATTGGGAGACCCTCATTGTGATGGCTTCCAAAATAAGGAATGGGACCTTTTTGTTGAACGCAGCAAAGCTTACAGCAACTGTTACCCTTATGATGTGCCGGATTATGCCTCCCTTAGGTCACTAGTTGCCTCATCAGG…	>AY661138	A/Finland/247/1992	1992											157	FI/247/92	*	*	*	*	*	*	*	*	*	*	*	*	*	*	*	*	*	*	*	*	*	*	*	*	*	*	*	*	*	*	*	*	10	*
AACCATGAAGACTATCATTGCTTTGAGCTACATTTTATGTCTGGTTTTCGCTCAAAAACTTCCCGGAAATGACAACAGCACAGCAACGCTGTGCCTGGGACATCATGCAGTGCCAAACGGAACGCTAGTGAAAACAATCACGAATGATCAAATTGAAGTGACTAATGCTACTGAGTTGGTTCAGAGTTCCTCAACAGGTAGAATATGCGACAGTCCTCACCGAATCCTTGATGGAAAAAACTGCACACTGATAGATGCTCTATTGGGAGACCCTCATTGTGATGGCTTCCAAAATAAGGAATGGGACCTTTTTGTTGAACGCAGCAAAGCTTACAGCAACTGTTACCCTTATGATGTGCCGGATTATGCCTCCCTTAGGTCACTAGTTGCCTCATCAGG…	>AY661129	A/Sendai/C273/1992	1992											158	SE/C273/92	*	*	*	*	*	*	*	*	*	*	*	*	*	*	*	*	*	*	*	*	*	*	*	*	*	*	*	*	*	*	*	*	10	*
AACCATGAAGACTATCATTGCTTTGAGCTACATTTTATGTCTGGTTTTCGCTCAAAAACTTCCCGGAAATGACAACAGCACAGCAACGCTGTGCCTGGGACATCATGCAGTGCCAAACGGAACGCTAGTGAAAACAATCACGAATGATCAAATTGAAGTGACTAATGCTACTGAGTTGGTTCAGAGTTCCTCAACAGGTAGAATATGCGACAGTCCTCACCGAATCCTTGATGGAAAAAACTGCACACTGATAGATGCTCTATTGGGAGACCCTCATTGTGATGGCTTCCAAAATAAGGAATGGGACCTTTTTGTTGAACGCAGCAAAGCTTACAGCAACTGTTACCCTTATGATGTGCCGGATTATGCCTCCCTTAGGTCACTAGTTGCCTCATCAGG…	>AY661136	A/Stockholm/12/1992	1992											159	ST/12/92	*	*	*	*	*	*	*	*	*	*	*	*	*	*	*	*	*	*	*	*	*	*	*	*	*	*	*	*	*	*	*	*	80	*
AACCATGAAGACTATCATTGCTTTGAGCTACATTTTATGTTTGGTTTTCGCCCAAAAACTTCCCGGAAATGACAACAGCACAGCAACGCTGTGCCTGGGGCATCATGCAGTGCCAAACGGAACTCTAGTGAAAACAATCACGAATGATCAAATTGAAGTGACTAATGCTACTGAGCTGGTTCAGAGTTCCTCAACAGGTAAAATATGCGACAGTCCTCACCGAATCCTCGATGGAAAAAACTGCACACTGATAGATGCTCTATTGGGAGACCCTCATTGTGATGACTTCCAAAATAAGGAATGGGACCTTTTTGTTGAACGCAGCAAAGCTTACAGCAATTGTTACCCTTATGATGTGCCAGATTATGCCTCCCTTAGGTCACTAGTTGCCTCATCAGG…	>AY661137	A/Stockholm/13/1992	1992											160	ST/13/92	*	*	*	*	*	*	*	*	*	*	*	*	*	*	*	*	*	*	*	*	*	*	*	*	*	*	*	*	*	*	*	*	640	*
AACCATGAAGACTATCATTGCTTTGAGCTACATTTTATGTTTGGTTTTCGCCCAAAAACTTCCCGGAAATGACAACAGCACAGCAACGCTGTGCCTGGGGCATCATGCAGTGCCAAACGGAACTCTAGTGAAAACAATCACGAATGATCAAATTGAAGTGACTAATGCTACTGAGCTGGTTCAGAGTTCCTCAACAGGTAAAATATGCGACAGTCCTCACCGAATCCTCGATGGAAAAAACTGCACACTGATAGATGCTCTATTGGGAGACCCTCATTGTGATGACTTCCAAAATAAGGAATGGGACCTTTTTGTTGAACGCAGCAAAGCTTACAGCAATTGTTACCCTTATGATGTGCCAGATTATGCCTCCCTTAGGTCACTAGTTGCCTCATCAGG…	>AY661134	A/Umea/1982/1992	1992											161	UM/1982/92	*	*	*	*	*	*	*	*	*	*	*	*	*	*	*	*	*	*	*	*	*	*	*	*	*	*	*	*	*	*	*	*	160	*
AACCATGAAGACTATCATTGCTTTGAGCTACATTTTATGTTTGGTTTTCGCCCAAAAACTTCCCGGAAATGACAACAGCACAGCAACGCTGTGCCTGGGGCATCATGCAGTGCCAAACGGAACTCTAGTGAAAACAATCACGAATGATCAAATTGAAGTGACTAATGCTACTGAGCTGGTTCAGAGTTCCTCAACAGGTAAAATATGCGACAGTCCTCACCGAATCCTCGATGGAAAAAACTGCACACTGATAGATGCTCTATTGGGAGACCCTCATTGTGATGACTTCCAAAATAAGGAATGGGACCTTTTTGTTGAACGCAGCAAAGCTTACAGCAATTGTTACCCTTATGATGTGCCAGATTATGCCTCCCTTAGGTCACTAGTTGCCTCATCAGG…	>AY661135	A/Umea/2000/1992	1992											162	UM/2000/92	*	*	*	*	*	*	*	*	*	*	*	*	*	*	*	*	*	*	*	*	*	*	*	*	*	*	*	*	*	*	*	*	160	*
AACCATGAAGACTATCATTGCTTTGAGCTACATTTTATGTCTGGTTTTCGCTCAAAAACTTCCCGGAAATGACAACAGCACAGCAACGCTGTGCCTGGGACATCATGCAGTGCCAAACGGAACGCTAGTGAAAACAATCACGAATGATCAAATTGAAGTGACTAATGCTACTGAGCTGGTTCAGAGTTCCTCAACAGGTAGAATATGCGACAGTCCTCACCGAATCCTTGATGGAAAAAACTGCACACTGATAGATGCTCTATTGGGAGACCCTCATTGTGATGGCTTCCAAAATAAGGAATGGGACCTTTTTGTTGAACGCAGCAAAGCTTACAGCAACTGTTACCCTTATGATGTGCCGGATTATGTCTCCCTTAGGTCACTAGTTGCCTCATCAGG…	>AY661131	A/Netherlands/3/1992	1992											163	NL/3/93	*	*	*	*	*	*	*	*	*	*	*	*	*	*	*	*	*	*	*	*	*	*	*	*	*	*	*	*	*	*	*	*	320	*
AACCATGAAGACTATCATTGCTTTGAGCCACATTTTATGTCTGGTTTTCGCTCAAAAACTTCCCGGAAATGACAACAGCACAGCAACGCTATGCCTGGGACATCATGCAGTGCCAAACGGAACGCTAGTGAAAACAATCACGAATGATCAAATTGAAGTGACTAATGCTACTGAGTTGGTTCAGAGTTCTTCAACAGGTAGAATATGCGACAGTCCTCACCGAATCCTTGATGGAAAAAACTGCACACTGATAGATGCTCTATTGGGAGACCCTCATTGTGATGGCTTCCAAAATAAGGAATGGGACCTTTTTGTTGAACGCAGCAAAGCTTACAGCAACTGTTACCCTTATGATGTGCCGGATTATGCCTCCCTTAGGTCACTAGTTGCCTCATCAGG…	>AY661144	A/Madrid/G102/1993	1993											164	MA/G102/93	*	*	*	10	*	*	10	*	*	*	10	*	10	*	*	*	10	10	*	10	10	*	*	*	*	*	10	10	*	*	*	*	80	*
AACCATGAAGACTATCATTGCTTTGAGCTACATTTTATGTCTGGTTTTTGCTCAAAAACTTCCCGGAAATGACAACAGCACAGCAACGCTGTGCCTGGGACACCATGCAGTGCCAAACGGAACGCTAGTGAAAACAATCACGAATGATCAAATTGAAGTGACTAATGCTACTGAGCTGGTTCAGAGTTCCTCAACAGGTAGAATATGCGACAGTCCTCACCGAATCCTTGATGGAAAAAACTGCACACTGATAGATGCTCTATTGGGAGACCCTCATTGTGATGGCTTCCAAAATAAGGAATGGGACCTTTTTGTTGAACGCAGCAAAGCTTACAGCAACTGTTACCCTTATGATGTGCCGGATTATGCCTCCCTTAGGTCACTAGTTGCCTCATCAGG…	>AY661151	A/Madrid/G252/1993	1993											165	MA/G252/93	*	*	*	10	*	*	10	*	*	*	10	*	10	*	*	*	10	10	*	10	10	*	*	*	*	*	10	10	*	*	*	*	*	*
CAAAAACTTCCCGGAAATGACAACAGCACAGCAACGCTGTGCCTGGGACACCATGCAGTGCCAAACGGAACGCTAGTGAAAACAATCACGAATGATCAAATTGAAGTGACTAATGCTACTGAGCTGGTTCAGAGTTCCTCAACAGGTAGAATATGCGACAGTCCTCACCGAATCCTTGATGGAAAAAACTGCACACTGATAGATGCTCTATTGGGAGACCCTCATTGTGATGGCTTCCAAAATAAGGAATGGGACCTTTTTGTTGAACGCAGCAAAGCTTACAGCAACTGTTACCCTTATGATGTGCCGGATTATGCCTCCCTTAGGTCACTAGTTGCCTCATCAGGCACCCTGGAGTTTATCAATGAAGACTTCAATTGGACTGGAGTCGCTCAGGAT…	>AY661160	A/Netherlands/241/1993	1993											166	NL/241/93	*	*	*	10	*	*	10	*	*	*	10	*	10	*	*	*	10	10	*	10	10	*	*	*	*	*	10	10	*	*	*	*	*	*
AACCATGAAGACTATCATTGCTTTGAGCTACATTTTATGTCTGGTTTTCGCTCAAAAACTTCCCGGAAATGACAACAGCACAGCAACGCTGTGCCTGGGACATCATGCAGTGCCAAACGGAACACTAGTGAAAACAATCACGAATGATCAAATTGAAGTGACTAATGCTACTGAGCTGGTTCAGAGTTCCTCAACAGGTAGAATATGCGACAGTCCTCACCGAATCCTTGATGGAAAAAACTGCACACTGATAGATGCTCTATTGGGAGACCCTCATTGTGATGGCTTCCAAAATAAGGAATGGGACCTTTTTGTTGAACGCAGCAAAGCTTACAGCAACTGTTACCCTTATGATGTGCCGGATTATGCCTCCCTTAGGTCACTAGTTGCCTCGTCAGG…	>AY661155	A/Akita/4/1993	1993											167	AK/4/93	*	*	*	*	*	*	*	*	*	*	*	*	*	*	*	*	*	*	*	*	*	*	*	*	*	*	*	*	*	*	*	*	10	*
AACCATGAAGACTATCATTGCTTTGAGCTACATTTTATGTCTGGTTTTCGCCCAAAAACTTCCCGGAAATGACAACAGCACAGCAACGCTGTGCCTGGGGCATCATGCAGTGCCAAACGGAACTCTAGTGAAAACAATCACGAATGATCAAATTGAAGTGACTAATGCTACTGAGCTGGTTCAGAGTTCCTCAACAGGTAAAATATGCGACAGTCCTCACCGAATCCTCGATGGAAAAAACTGCACACTGATAGATGCTCTATTGGGAGACCCTCATTGTGATGACTTCCAAAATAAGGAATGGGACCTTTTTGTTGAACGCAGCAAAGCTTACAGCAATTGTTACCCTTATGATGTGCCAGATTATGCCTCCCTTAGGTCACTAGTTGCCTCATCAGG…	>AY661150	A/Enschede/5458/1993	1993											168	ES/5458/93	*	*	*	*	*	*	*	*	*	*	*	*	*	*	*	*	*	*	*	*	*	*	*	*	*	*	*	*	*	*	*	*	80	*
AACCATGAAGACTATCATTGCTTTGAGCTACATTTTATGTCTGGTTTTCGCCCAAAAACTTCCCGGAAATGACAACAGCACAGCAACGCTGTGCCTGGGGCATCATGCAGTGCCAAACGGAACTCTAGTGAAAACAATCACGAATGATCAAATTGAAGTGACTAATGCTACTGAGCTGGTCCAGAGTTCCTCAACAGGTAGAATATGCGACAGTCCTCACCGAATCCTCGATGGAAAAAACTGCACACTGATGGATGCTCTATTGGGAGACCCTCATTGTGATGGCTTCCAAAATAAGGAATGGGACCTTTTTGTTGAACGCAGCAAAGCTTACAGCAATTGTTACCCTTATGATGTGCCAGATTATGCCTCCCTTAGGTCACTAGTTGCCTCATCAGG…	>AY661143	A/Madrid/G101/1993	1993											169	MA/G101/93	*	*	*	*	*	*	*	*	*	*	*	*	*	*	*	*	*	*	*	*	*	*	*	*	*	*	*	*	*	*	*	*	160	*
AACCATGAAGACTATCATTGCTTTGAGCTACATTTTATGTCTGGTTTTTGCTCAAAAACTTCCCGGAAATGACAACAGCACAGCAACGCTGTGCCTGGGACACCATGCAGTGCCAAACGGAACGCTAGTGAAAACAATCACGAATGATCAAATTGAAGTGACTAATGCTACTGAGCTGGTTCAGAGTTCCTCAACAGGTAGAATATGCGACAGTCCTCACCGAATCCTTGATGGAAAAAACTGCACACTGATAGATGCTCTATTGGGAGACCCTCATTGTGATGGCTTCCAAAATAAGGAATGGGACCTTTTTGTTGAACGCAGCAAAGCTTACAGCAACTGTTACCCTTATGATGTGCCGGATTATGCCTCCCTTAGGTCACTAGTTGCCTCATCAGG…	>AY661145	A/Madrid/G109/1993	1993											170	MA/G109/93	*	*	*	*	*	*	*	*	*	*	*	*	*	*	*	*	*	*	*	*	*	*	*	*	*	*	*	*	*	*	*	*	80	*
AACCATGAAGACTATCATTGCTTTGAGCTACATTTTATGTCTGGTTTTCGCCCAAAAACTTCCCGGAAATGACAACAGCACAGCAACGCTGTGCCTGGGGCATCATGCAGTGCCAAACGGAACTCTAGTGAAAACAATCACGAATGATCAAATTGAAGTGACTAATGCTACTGAGCTGGTCCAGAGTTCCTCAACAGGTAGAATATGCGACAGTCCTCACCGAATCCTCGATGGAAAAAACTGCACACTGATGGATGCTCTATTGGGAGACCCTCATTGTGATGGCTTCCAAAATAAGGAATGGGACCTTTTTGTTGAACGCAGCAAAGCTTACAGCAATTGTTACCCTTATGATGTGCCAGATTATGCCTCCCTTAGGTCACTAGTTGCCTCATCAGG…	>AY661142	A/Madrid/G116/1993	1993											171	MA/G116/93	*	*	*	*	*	*	*	*	*	*	*	*	*	*	*	*	*	*	*	*	*	*	*	*	*	*	*	*	*	*	*	*	80	*
AACCATGAAGACTATCATTGCTTTGAGCTACATTTTATGTCTGGTTTTTGCTCAAAAACTTCCCGGAAATGACAACAGCACAGCAACGCTGTGCCTGGGACACCATGCAGTGCCAAACGGAACGCTAGTGAAAACAATCACGAATGATCAAATTGAAGTGACTAATGCTACTGAGCTGGTTCAGAGTTCCTCAACAGGTAGAATATGCGACAGTCCTCACCGAATCCTTGATGGAAAAAACTGCACACTGATAGATGCTCTATTGGGAGACCCTCATTGTGATGGCTTCCAAAATAAGGAATGGGACCTTTTTGTTGAACGCAGCAAAGCTTACAGCAACTGTTACCCTTATGATGTGCCGGATTATGCCTCCCTTAGGTCACTAGTTGCCTCATCAGG…	>AY661147	A/Madrid/G122/1993	1993											172	MA/G122/93	*	*	*	*	*	*	*	*	*	*	*	*	*	*	*	*	*	*	*	*	*	*	*	*	*	*	*	*	*	*	*	*	80	*
AACCATGAAGACTATCATTGCTTTGAGCCACATTTTATGTCTGGTTTTCGCTCAAAAACTTCCCGGAAATGACAACAGCACAGCAACGCTATGCCTGGGACATCATGCAGTGCCAAACGGAACGCTAGTGAAAACAATCACGAATGATCAAATTGAAGTGACTAATGCTACTGAGTTGGTTCAGAGTTCTTCAACAGGTAGAATATGCGACAGTCCTCACCGAATCCTTGATGGAAAAAACTGCACACTGATAGATGCTCTATTGGGAGACCCTCATTGTGATGGCTTCCAAAATAAGGAATGGGACCTTTTTGTTGAACGCAGCAAAGCTTACAGCAACTGTTACCCTTATGATGTGCCGGATTATGCCTCCCTTAGGTCACTAGTTGCCTCATCAGG…	>AY661148	A/Madrid/G130/1993	1993											173	MA/G130/93	*	*	*	*	*	*	*	*	*	*	*	*	*	*	*	*	*	*	*	*	*	*	*	*	*	*	*	*	*	*	*	*	160	*
AACCATGAAGACTATCATTGCTTTGAGCTACATTTTATGTCTGGTTTTCGCTCAAAAACTTCCCGGAAATGACAACAGCACAGCAACGCTGTGCCTGGGACATCATGCAGTGCCAAACGGAACGCTAGTGAAAACAATCACGAATGATCAAATTGAAGTGACTAATGCTACTGAGCTGGTTCAGAGTTCCTCAACAGGTAGAATATGCGACAGTCCTCACCGAATCCTTGATGGAAAAAACTGCACACTGATAGATGCTCTATTGGGAGACCCTCATTGTGATGGCTTCCAAAATAAGGAATGGGACCTTTTTGTTGAACGCAGCAAAGCTTACAGCAACTGTTACCCTTATGATGTGCCGGATTATGTCTCCCTTAGGTCACTAGTTGCCTCATCAGG…	>AY661133	A/Netherlands/17/1993	1993											174	NL/17/93	*	*	*	*	*	*	*	*	*	*	*	*	*	*	*	*	*	*	*	*	*	*	*	*	*	*	*	*	*	*	*	*	320	*
AACCATGAAGACTATCATTGCTTTGAGCCACATTTTATGTCTGGTTTTCGCTCAAAAACTTCCCGGAAATGACAACAGCACAGCAACGCTATGCCTGGGACATCATGCAGTGCCAAACGGAACGCTAGTGAAAACAATCACGAATGATCAAATTGAAGTGACTAATGCTACTGAGTTGGTTCAGAGTTCTTCAACAGGTAGAATATGCGACAGTCCTCACCGAATCCTTGATGGAAAAAACTGCACACTGATAGATGCTCTATTGGGAGACCCTCATTGTGATGGCTTCCAAAATAAGGAATGGGACCTTTTTGTTGAACGCAGCAAAGCTTACAGCAACTGTTACCCTTATGATGTGCCGGATTATGCCTCCCTTAGGTCACTAGTTGCCTCATCAGG…	>AY661139	A/Netherlands/101/1993	1993											175	NL/101/93	*	*	*	*	*	*	*	*	*	*	*	*	*	*	*	*	*	*	*	*	*	*	*	*	*	*	*	*	*	*	*	*	160	*
AACCATGAAGACTATCATTGCTTTGAGCTACATTTTATGTCTGGTTTTCGCTCAAAAACTTCCCGGAAATGACAACAGCACAGCAACGCTGTGCCTGGGACATCATGCAGTGCCAAACGGAACGCTAGTGAAAACAATCACGAATGATCAAATTGAAGTGACCAATGCTACTGAGCTGGTTCAGAGTTCCTCAACAGGTAGAATATGCGACAGTCCTCACCGAATCCTTGATGGAAAAAACTGCACACTAATAGATGCTCTATTGGGAGACCCTCATTGTGATGGCTTCCAAAATAAGGAATGGGACCTTTTTGTTGAACGCAGCAAAGCTTACAGCAACTGTTACCCTTATGATGTGCCGGATTATGCCTCCCTTAGGTCACTAGTTGCCTCATCAGG…	>AY661140	A/Netherlands/115/1993	1993											176	NL/115/93	*	*	*	*	*	*	*	*	*	*	*	*	*	*	*	*	*	*	*	*	*	*	*	*	*	*	*	*	*	*	*	*	160	*
AACCATGAAGACTATCATTGCTTTGAGCTACATTTTATGTCTGGTTTTCGCTCAAAAACTTCCCGGAAATGACAACAGCACAGCAACGCTGTGCCTGGGACATCATGCAGTGCCAAACGGAACGCTAGTGAAAACAATCACGAATGATCAAATTGAAGTGACCAATGCTACTGAGCTGGTTCAGAGTTCCTCAACAGGTAGAATATGCGACAGTCCTCACCGAATCCTTGATGGAAAAAACTGCACACTAATAGATGCTCTATTGGGAGACCCTCATTGTGATGGCTTCCAAAATAAGGAATGGGACCTTTTTGTTGAACGCAGCAAAGCTTACAGCAACTGTTACCCTTATGATGTGCCGGATTATGCCTCCCTTAGGTCACTAGTTGCCTCATCAGG…	>AY661141	A/Netherlands/126/1993	1993											177	NL/126/93	*	*	*	*	*	*	*	*	*	*	*	*	*	*	*	*	*	*	*	*	*	*	*	*	*	*	*	*	*	*	*	*	160	*
AACCATGAAGACTATCATTGCTTTGAGCTACATTTTATGTCTGGTTTTCGCCCAAAAACTTCCCGGAAATGACAACAGCACAGCAACGCTGTGCCTGGGGCATCATGCAGTGCCAAACGGAACTCTAGTGAAAACAATCACGAATGATCAAATTGAAGTGACTAATGCTACTGAGCTGGTTCAGAGTTCCTCAACAGGTAGAATATGCGACAGTCCTCACCGAATCCTCGATGGAAAAAACTGCACACTGATAGATGCTCTATTGGGAGACCCTCATTGTGATGGCTTCCAAAATAAGGAATGGGACCTTTTTGTTGAACGCAGCAAAGCTTACAGCAATTGTTACCCTTATGATGTGCCAGATTATGCCTCCCTTAGGTCACTAGTTGCCTCATCAGG…	>AY661146	A/Netherlands/165/1993	1993											178	NL/165/93	*	*	*	*	*	*	*	*	*	*	*	*	*	*	*	*	*	*	*	*	*	*	*	*	*	*	*	*	*	*	*	*	80	*
AACCATGAAGACTATCATTGCTTTGAGCTACATTTTATGTCTGGTTTTCGCTCAAAAACTTCCCGGAAATGACAACAGCACAGCAACGCTGTGCCTGGGACACCATGCAGTGCCAAACGGAACGCTAGTGAAAACAATCACGAATGATCAAATTGAAGTGACTAATGCTACTGAGCTGGTTCAGAGTTCCTCAACAGGTAGAATATGCGACAGTCCTCACCGAATCCTTGATGGAAAAAACTGCACACTGATAGATGCTCTATTGGGAGACCCTCATTGTGATGGCTTCCAAAATAAGGAATGGGACCTTTTTGTTGAACGCAGCAAAGCTTACAGCAACTGTTACCCTTATGATGTGCCGGATTATGCCTCCCTTAGGTCACTAGTTGCCTCATCAGG…	>AY661149	A/Netherlands/179/1993	1993											179	NL/179/93	*	*	*	*	*	*	*	*	*	*	*	*	*	*	*	*	*	*	*	*	*	*	*	*	*	*	*	*	*	*	*	*	320	*
AACCATGAAGACTATCATTGCTTTGAGCTACATTTTATGTCTGGTTTTCGCCCAAAAACTTCCCGGAAATGACAACAGCACAGCAACGCTGTGCCTGGGGCATCATGCAGTGCCAAACGGAACTCTAGTGAAAACAATCACGAATGATCAAATTGAAGTGACTAATGCTACTGAGCTGGTTCAGAGTTCCTCAACAGGTAGAATATGCGACAGTCCTCACCGAATCCTCGATGGAAAAAACTGCACACTGATAGATGCTCTATTGGGAGACCCTCATTGTGATGACTTCCAAAATAAGGAATGGGACCTTTTTGTTGAACGCAGCAAAGCTTACAGCAATTGTTACCCTTATGATGTGCCAGATTATGCCTCCCTTAGGTCACTAGTTGCCTCATCAGG…	>AY661132	A/Paris/287/1993	1993											180	PA/287/93	*	*	*	*	*	*	*	*	*	*	*	*	*	*	*	*	*	*	*	*	*	*	*	*	*	*	*	*	*	*	*	*	160	*
AACCATGAAGACTATCATTGCTTTGAGCTACATTTTATGTCTGGTTTTCGCTCAAAAACTTCCCGGAAATGACAACAGCACAGCAACGCTGTGCCTGGGACATCATGCAGTGCCAAACGGAACGCTAGTGAAAACAATCACGAATGATCAAATTGAAGTGACTAATGCTACTGAATTGGTTCAGAGTTCCTCAACAGGTAGAATATGCGACAGTCCTCACCGAATCCTTGATGGAAAAAACTGCACACTGATAGATGCTCTATTGGGAGACCCTCATTGTGATGGCTTCCAAAATAAGGAATGGGACCTTTTTGTTGAACGCAGCAAAGCTTACAGCAACTGTTACCCTTATGATGTGCCGGATTATGCCTCCCTTAGGTCACTAGTTGCCTCATCAGG…	>AY661156	A/Shiga/6/1993	1993											181	SG/6/93	*	*	*	*	*	*	*	*	*	*	*	*	*	*	*	*	*	*	*	*	*	*	*	*	*	*	*	*	*	*	*	*	10	*
AACCATGAAGACTATCATTGCTTTGAGCTACATTTTATGTCTGGTTTTCGCTCAAAAACTTCCCGGAAATGACAACAGCACAGCAACGCTGTGCCTGGGACATCATGCAGTGCCAAACGGAACGCTAGTGAAAACAATCACGAATGATCAAATTGAAGTGACTAATGCTACTGAGTTGGTTCAGAGTTCCTCAACAGGTAGAATATGCGACAGTCCTCACCGAATCCTTGATGGAAAAAACTGCACACTGATAGATGCTCTATTGGGAGACCCTCATTGTGATGGCTTCCAAAATAAGGAATGGGACCTTTTTGTTGAACGCAGCAAAGCTTACAGCAACTGTTACCCTTATGATGTGCCGGATTATGCCTCCCTTAGGTCACTAGTTGCCTCATCAGG…	>AY661152	A/Yamagata/56/1993	1993											182	YA/56/93	*	*	*	*	*	*	*	*	*	*	*	*	*	*	*	*	*	*	*	*	*	*	*	*	*	*	*	*	*	*	*	*	10	*
AACCATGAAGACTATCATTGCTTTGAGCTACATTTTATGTCTGGTTTTCGCTCAAAAACTTCCCGGAAATGACAACAGCACAGCAACGCTGTGCCTGGGACATCATGCAGTGCCAAACGGAACGCTAGTGAAAACAATCACGAATGATCAAATTGAAGTGACTAATGCTACTGAGTTGGTTCAGAGTTCCTCAACAGGTAGAATATGCGACAGTCCTCACCGAATCCTTGATGGAAAAAACTGCACACTGATAGATGCTCTATTGGGAGACCCTCATTGTGATGGCTTCCAAAATAAGGAATGGGACCTTTTTGTTGAACGCAGCAAAGCTTACAGCAACTGTTACCCTTATGATGTGCCGGATTATGCCTCCCTTAGGTCACTAGTTGCCTCATCAGG…	>AY661153	A/Yamagata/61/1993	1993											183	YA/61/93	*	*	*	*	*	*	*	*	*	*	*	*	*	*	*	*	*	*	*	*	*	*	*	*	*	*	*	*	*	*	*	*	10	*
AACCATGAAGACTATCATTGCTTTGAGCTACATTTTATGTCTGGTTTTCGCTCAAAAACTTCCCGGAAATGACAACAGCACAGCAACGCTGTGCCTGGGACATCATGCAGTGCCAAACGGAACGCTAGTGAAAACAATCACGAATGATCAAATTGAAGTGACTAATGCTACTGAGTTGGTTCAGAGTTCCTCAACAGGTAGAATATGCGACAGTCCTCACCGAATCCTTGATGGAAAAAACTGCACACTGATAGATGCTCTATTGGGAGACCCTCATTGTGATGGCTTCCAAAATAAGGAATGGGACCTTTTTGTTGAACGCAGCAAAGCTTACAGCAACTGTTACCCTTATGATGTGCCGGATTATGCCTCCCTTAGGTCACTAGTTGCCTCATCAGG…	>AY661154	A/Yamagata/62/1993	1993											184	YA/62/93	*	*	*	*	*	*	*	*	*	*	*	*	*	*	*	*	*	*	*	*	*	*	*	*	*	*	*	*	*	*	*	*	10	*
AACCATGAAGACTATCATTGCTTTGAGCTACATTTTATGTCTGGTTTTCGCTCAAAAACTTCCCGGAAATGACAACAGCACAGCAACGCTGTGCCTGGGACACCATGCAGTGCCAAACGGAACGCTAGTGAAAACAATCACGAATGATCAAATTGAAGTGACTAATGCTACTGAGCTGGTTCAGAGTTCCTCAACAGGTAGAATATGCGACAGTCCTCACAGAATCCTTGATGGAAAAAACTGCACACTGATAGATGCTCTATTGGGAGACCCTAATTGTGATGGCTTCCAAAATAAGGAATGGGACCTTTTTGTTGAACGCAGCAAAGCTTACAGCAACTGTTACCCTTATGATGTGCCGGATTATGCCTCCCTTAGGTCACTAGTTGCCTCATCAGG…	>AY661167	A/Netherlands/399/1993	1993											185	NL/399/93	*	*	*	*	*	*	*	*	*	*	*	*	*	*	*	*	*	*	*	*	*	*	*	*	*	*	*	*	*	*	*	*	*	*
AACCATGAAGACTATCATTGCTTTGAGCTACATTTTATGTCTGGTTTTCGCTCAAAAACTTCCCGGAAATGACAACAGCACAGCAACGCTGTGCCTGGGACATCATGCAGTGCCAAACGGAACGCTAGTGAAAACAATCACGAATGATCAAATTGAAGTGACTAATGCTACTGAGTTGGTTCAGAGTTCCTCAACAGGTAGAATATGCGGCAGTCCTCACCGAATCCTTGATGGAAAAAACTGCACACTGATAGATGCTCTATTGGGAGACCCTCATTGTGATGGCTTCCAAAATAAGGAATGGGACCTTTTTGTTGAACGCAGCAAAGCTTACAGCAACTGTTACCCTTATGATGTGCCGGATTATGCCTCCCTTAGGTCACTAGTTGCCTCATCAGG…	>AY661159	A/Shandong/9/1993	1993											186	SD/9/93	*	10	10	*	10	10	*	*	10	*	*	10	*	10	*	*	*	*	*	*	*	*	10	*	*	*	*	*	*	*	10	*	20	*
AACCATGAAGACTATCATTGCTTTGAGCTACATTTTATGTCTGGTTTTCGCTCAAAAACTTCCCGGAAATGACAACAGCACAGCAACGCTGTGCCTGGGACATCATGCAGTGCCAAACGGAACACTAGTGAAAACAATCACGAATGATCAAATTGAAGTGACTAATGCTACTGAGCTGGTTCAGAGTTCCTCAACAGGTAGAATATGCGACAGTCCTCACCGAATCCTTGATGGAAAAAACTGCACACTGATAGATGCTCTATTGGGAGACCCTCATTGTGATGGCTTCCAAAATAAGGAATGGGACCTTTTTGTTGAACGCAGCAAAGCTTACAGCAACTGTTACCCTTATGATGTGCCGGATTATGCCTCCCTTAGGTCACTAGTTGCCTCGTCAGG…	>AY661168	A/Lyon/672/1993	1993											187	LY/672/93	*	*	*	*	*	*	*	*	*	*	*	*	*	*	*	*	*	*	*	*	*	*	*	*	*	*	*	*	*	*	*	*	*	*
AACCATGAAGACTATCATTGCTTTGAGCTACATTTTATGTCTGGTTTTCGCTCAAAAACTTCCCGGAAATGACAACAGCACAGCAACGCTGTGCCTGGGACACCATGCAGTGCCAAACGGAACGCTAGTGAAAACAATCACGAATGATCAAATTGAAGTGACCAATGCCACTGAGCTGGTTCAGAGTTCCTCAACAGGTAGAATATGCGACAGTCCTCACCGAATCCTTGATGGAAAAAACTGCACACTGATAGATGCTCTATTGGGAGACCCTAATTGTGATGGCTTCCAAAATAAGGAATGGGACCTTTTTGTTGAACGCAGCAAAGCTTACAGCAGCTGTTACCCTTATGATGTGCCGGATTATGCCTCCCTTAGGTCACTAGTTGCCTCATCAGG…	>AY661169	A/Lyon/1803/1993	1993											188	LY/1803/93	*	*	*	*	*	*	*	*	*	*	*	*	*	*	*	*	*	*	*	*	*	*	*	*	*	*	*	*	*	*	*	*	*	*
AACCATGAAGACTATCATTGCTTTGAGCTACATTTTATGTCTGGTTTTCGCTCAAAAACTTCCCGGAAATGACAACAGCACAGCAACGCTGTGCCTGGGACACCATGCAGTGCCAAACGGAACGCTAGTGAAAACAATCACGAATGATCAAATTGAAGTGACTAATGCTACTGAGCTGGTTCAGAGTTCCTCAACAGGTAGAATATGCGACAGTCCTCACAGGATCCTTGATGGAAAAAACTGCACACTGATAGATGCTCTATTGGGAGACCCTAATTGTGATGGCTTCCAAAATAAGGAATGGGACCTTTTTGTTGAACGCAGCAAAGCTTACAGCAACTGTTACCCTTATGATGTGCCGGATTATGCCTCCCTTAGGTCACTAGTTGCCTCATCAGG…	>AY661162	A/Netherlands/357/1993	1993											189	NL/357/93	*	*	*	*	*	*	*	*	*	*	*	*	*	*	*	*	*	*	*	*	*	*	*	*	*	*	*	*	*	*	*	*	*	*
CAAAAACTTCCCGGAAATGACAACAGCACAGCAACGCTGTGCCTGGGACACCATGCAGTGCCAAACGGAACGCTAGTGAAAACAATCACGAATGATCAAATTGAAGTGACTAATGCTACTGAGCTGGTTCAGAGTTCCTCAACAGGTAGAATATGCGACAGTCCTCACCGAATCCTTGATGGAAAAAACTGCACACTGATAGATGCTCTATTGGGAGACCCTCATTGTGATGGCTTCCAAAATAAGGAATGGGACCTTTTTGTTGAACGCAGCAAAGCTTACAGCAACTGTTACCCTTATGATGTGCCGGATTATGCCTCCCTTAGGTCACTAGTTGCCTCATCAGGCACCCTGGAGTTTATCAATGAAGACTTCAATTGGACTGGAGTCGCTCAGGAT…	>AY661164	A/Netherlands/371/1993	1993											190	NL/371/93	*	*	*	*	*	*	*	*	*	*	*	*	*	*	*	*	*	*	*	*	*	*	*	*	*	*	*	*	*	*	*	*	*	*
AACCATGAAGACTATCATTGCTTTGAGCTACATTTTATGTCTGGTCTTCGCTCAAAAACTTCCCGGAAATGACAACAGCACAGCAACGCTGTGCCTGGGACACCATGCAGTGCCAAACGGAACGCTAGTGAAAACAATCACGAATGATCAAATTGAAGTGACTAATGCTACTGAGCTGGTTCAGAGTTCCTCAACAGGTAGAATATGCGACAGTCCTCACCGAATCCTTGATGGAAAAAACTGCACACTGATAGATGCTCTATTGGGAGACCCTCATTGTGATGGCTTCCAAAATAAGGAATGGGACCTTTTTGTTGAACGCAGCAAAGCTTACAGCAACTGTTACCCTTATGATGTGCCGGATTATGCCTCCCTTAGGTCACTAGTTGCCTCATCAGG…	>AY661163	A/Netherlands/372/1993	1993											191	NL/372/93	*	*	*	*	*	*	*	*	*	*	*	*	*	*	*	*	*	*	*	*	*	*	*	*	*	*	*	*	*	*	*	*	*	*
AACCATGAAGACTATCATTGCTTTGAGCTACATTTTATGTCTGGTTTTCGCTCAAAAACTTCCCGGAAATGACAACAGCACAGCAACGCTGTGCCTGGGACACCATGCAGTGCCAAACGGAACGCTAGTGAAAACAATCACGAATGATCAAATTGAAGTGACTAATGCTACTGAGCTGGTTCAGAGTTCCTCAACAGGTAGAATATGCGACAGTCCTCACCGAATCCTTGATGGAAAAAACTGCACACTGATAGATGCTCTATTGGGAGACCCTCATTGTGATGGCTTCCAAAATAAGGAATGGGACCTTTTTGTTGAACGCAGCAAAGCTTACAGCAACTGTTACCCTTATGATGTGCCGGATTATGCCTCCCTTAGGTCACTAGTTGCCTCATCAGG…	>AY661166	A/Netherlands/398/1993	1993											192	NL/398/93	*	*	*	*	*	*	*	*	*	*	*	*	*	*	*	*	*	*	*	*	*	*	*	*	*	*	*	*	*	*	*	*	*	*
AACCATGAAGACTATCATTGCTTTGAGCTACATTTTATGTCTGGTTTTCGCTCAAAAACTTCCCGGAAATGACAACAGCACAGCAACGCTGTGCCTGGGACACCATGCAGTGCCAAACGGAACGCTAGTGAAAACAATCACGAATGATCAAATTGAAGTGACTAATGCTACTGAGCTGGTTCAGAGTTCCTCAACAGGTAGAATATGCGACAGTCCTCACAGAATCCTTGATGGAAAAAACTGCACACTGATAGATGCTCTATTGGGAGACCCTAATTGTGATGGCTTCCAAAATAAGGAATGGGACCTTTTTGTTGAACGCAGCAAAGCTTACAGCAACTGTTACCCTTATGATGTGCCGGATTATGCCTCCCTTAGGTCACTAGTTGCCTCATCAGG…	>AY661165	A/Netherlands/440/93	1993											193	NL/440/93	*	*	*	*	*	*	*	*	*	*	*	*	*	*	*	*	*	*	*	*	*	*	*	*	*	*	*	*	*	*	*	*	*	*
AACCATGAAGACTATCATTGCTTTGAGCTACATTTTATGTCTGGTTTTCGCTCAAAAACTTCCCGGAAATGACAACAGCACAGCAACGCTGTGCCTGGGACACCATGCAGTGCCAAACGGAACGCTAGTGAAAACAATCACGAATGATCAAATTGAAGTGACTAATGCTACTGAGCTGGTTCAGAGTTCCTCAACAGGTAGAATATGCGACAGTCCTCACCGAGTCCTTGATGGAAAAAACTGCACACTGATAGATGCTCTATTGGGAGACCCTCATTGTGATGGCTTCCAAAATAAGGAATGGGACCTTTTTGTTGAACGCAGCAAAGCTTACAGCAACTGTTACCCTTATGATGTGCCGGATTATGCCTCCCTTAGGTCACTAGTTGCCTCACCAGG…	>AY661173	A/Oslo/2219/1993	1993											194	OS/2219/93	*	*	*	*	*	*	*	*	*	*	*	*	*	*	*	*	*	*	*	*	*	*	*	*	*	*	*	*	*	*	*	*	*	*
AACCATGAAGACTATCATTGCTTTGAGCTACATTTTATGTCTGGTTTTCGCTCAAAAAATTCCCGGAAATGACAACAGCACAGCAACGCTGTGCCTGGGACACCATGCAGTGCCAAACGGAACGCTAGTGAAAACAATCACGAATGATCAAATTGAAGTGACTAATGCTACTGAGCTGGTTCAGAGTTCCTCAACAGGTAGAATATGCGACAGTCCTCACCGAATCCTTGATGGAAAAAACTGCACACTGATAGATGCTCTATTGGGAGACCCTAATTGTGATGGCTTCCAAAATAAGGAATGGGACCTTTTTGTTGAACGCAGCAAAGCTTACAGCAACTGTTACCCTTATGATGTGCCGGATTATGCCTCCCTTAGGTCACTAGTTGCCTCATCAGG…	>AY661174	A/Oslo/2352/1993	1993											195	OS/2352/93	*	*	*	*	*	*	*	*	*	*	*	*	*	*	*	*	*	*	*	*	*	*	*	*	*	*	*	*	*	*	*	*	*	*
AACCATGAAGACTATCATTGCTTTGAGCTACATTTTATGTCTGGTGTTCGCTCAAAAACTTCCCGGAAATGACAACAGCACAGCAACGCTGTGCCTGGGACACCATGCAGTGCCAAACGGAACGCTAGTGAAAACAATCACGAATGATCAAATTGAAGTGACTAATGCTACTGAGCTGGTTCAGAGTTCCTCAACAGGTAGAATATGCGACAGTCCTCACCGAATCCTTGATGGAAAAAACTGCACACTGATAGATGCTCTATTGGGAGACCCTCATTGTGATGGCTTCCAAAATAAGGAATGGGACCTTTTTGTTGAACGCAGCAAAGCTTACAGCAACTGTTACCCTTATGATGTGCCGGATTATGCCTCCCTTAGGTCACTAGTTGCCTCATCAGG…	>AY661161	A/Stockholm/20/1993	1993											196	ST/20/93	*	*	*	*	*	*	*	*	*	*	*	*	*	*	*	*	*	*	*	*	*	*	*	*	*	*	*	*	*	*	*	*	*	*
AACCATGAAGACTATCATTGCTTTGAGCTACATTTTATGTCTGGTTTTCGCTCAAAAACTTCCCGGAAATGACAACAGCACAGCAACGCTGTGCCTGGGACACCATGCAGTGCCAAACGGAACGCTAGTGAAAACAATCACGAATGATCAAATTGAAGTGACTAATGCTACTGAGCTGGTTCAGAGTTCCTCAACAGGTAGAATATGCGACAGTCCTCACCGAATCCTTGATGGAGAAAACTGCACACTGATAGATGCTCTATTGGGAGACCCTAATTGTGATGGCTTCCAAAATAAGGAATGGGACCTTTTTGTTGAACGCAGCAAAGCTTACAGCAACTGTTACCCTTATGATGTGCCGGATTATGCCTCCCTTAGGTCACTAGTTGCCTCATCAGG…	>AY661157	A/Victoria/104/1993	1993											197	VI/104/93	*	*	*	*	*	*	*	*	*	*	*	*	*	*	*	*	*	*	*	*	*	*	*	*	*	*	*	*	*	*	*	*	*	*
AACCATGAAGACTATCATTGCTTTGAGCTACATTTTATGTCTGGTTTTCGCTCAAAAACTTCCCGGAAATGACAACAGCACAGCAACGCTGTGCCTGGGACACCATGCAGTGCCAAACGGAACGCTAGTGAAAACAATCACGAATGATCAAATTGAAGTGACTAATGCTACTGAGCTGGTTCAGAGTTCCTCAACAGGTAGAATATGCGACAGTCCTCACCGAATCCTTGATGGAAAAAACTGCACACTGATAGATGCTCTATTGGGAGACCCTCATTGTGATGGCTTCCAAAATAAGGAATGGGACCTTTTTGTTGAACGCAGCAAAGCTTACAGCAACTGTTACCCTTATGATGTGCCGGATTATGCCTCCCTTAGGTCACTAGTTGCCTCATCAGG…	>AY661158	A/Wellington/59/1993	1993											198	WE/59/93	*	*	*	*	*	*	*	*	*	*	*	*	*	*	*	*	*	*	*	*	*	*	*	*	*	*	*	*	*	*	*	*	*	*
TAATTCTATTAACCATGAAGACTATCATTGCTTTGAGCTACATTTTATGTCTGGTTTTCGCTCAAAAACTTCCCGGAAATGACAACAGCACAGCAACGCTGTGCCTGGGACACCATGCGGTGCCAAACGGAACGCTAGTGAAAACAATCACGAATGATCAAATTGAAGTGACTAATGCTACTGAGCTGGTTCAGAGTTCCTCAACAGGTAGAATATGCTACAGTCCTCACCGAATCCTTGATGGAAACAACTGCACACTGATAGATGCTCTATTGGGAGACCCTCATTGTGATGGCTTCCAAAATAAGGAATGGGACCTTTTTGTTGAACGCAGCAAAGCTTACAGCAACTGTTACCCTTATGATGTGCCGGATTATGCCTCCCTTAGGTCACTAGTTG…	>CY112661	A/Singapore/19/1993	1993											199	SP/19/93	*	*	*	*	*	*	*	*	*	*	*	*	*	*	*	*	*	*	*	*	*	*	*	*	*	*	*	*	*	*	*	*	*	*
AACCATGAAGACTATCATTGCTTTGAGCTACATTTTATGTCTGGTTTTCGCTCAAAAACTTCCCGGAAATGACAACAGCACAGCAACGCTGTGCCTGGGACACCATGCAGTGCCAAACGGAACGCTAGTGAAAACAATCACGAATGATCAAATTGAAGTGACTAATGCTACTGAGCTGGTTCAGAGTTCCTCAACAGGTAGAATATGCGACAGTCCTCACCGAATCCTTGATGGAAAAAACTGCACACTGATAGATGCTCTATTGGGAGACCCTCATTGTGATGGCTTCCAAAATAAGGAATGGGACCTTTTTGTTGAACGCAGCAAAGCTTACAGCAACTGTTACCCTTATGATGTGCCGGATTATGCCTCCCTTAGGTCACTAGTTGCCTCATCAGG…	>AY661170	A/Lyon/1815/1993	1993											200	LY/1815/93	*	*	*	*	*	*	*	*	*	*	*	*	*	*	*	*	*	*	*	*	*	*	*	*	*	*	*	*	*	*	*	*	*	*
AACCATGAAGACTATCATTGCTTTGAGCTACATTTTATGTCTGGTTTTCGCTCAAAAACTTCCCGGAAATGACAACAGCACAGCAACGCTGTGCCTGGGACACCATGCAGTGCCAAACGGAACGCTAGTGAAAACAATCACGAATGATCAAATTGAAGTGACTAATGCTACTGAGCTGGTTCAGAGTTCCTCAACAGGTAGAATATGCGACAGTCCTCACCGAATCCTTGATGGAAAAAACTGCACACTGATAGATGCTCTATTGGGAGACCCTCATTGTGATGGCTTCCAAAATAAGGAATGGGACCTTTTTGTTGAACGCAGCAAAGCTTACAGCAACTGTTACCCTTATGATGTGCCGGATTATGCCTCCCTTAGGTCACTAGTTGCCTCATCAGG…	>AY661171	A/Lyon/22686/1993	1993											201	LY/22686/93	*	*	*	*	*	*	*	*	*	*	*	*	*	*	*	*	*	*	*	*	*	*	*	*	*	*	*	*	*	*	*	*	*	*
AACCATGAAGACTATCATTGCTTTGAGCTACATTTTATGTCTGGTTTTCGCTCAAAAACTTCCCGGAAATGACAACAGCACAGCAACGCTGTGCCTGGGACACCATGCAGTGCCAAACGGAACGCTAGTGAAAACAATCACGAATGATCAAATTGAAGTGACTAATGCTACTGAGCTGGTTCAGAGTTCCTCAACAGGTAGAATATGCGACAGCCCTCACCGAATCCTTGATGGAAAAAACTGCACACTGATAGATGCTCTATTGGGAGACCCTCATTGTGATGGCTTCCAAAATAAGGAATGGGACCTTTTTGTTGAACGCAGCAAAGCTTACAGCAGCTGTTACCCTTATGATGTGCCGGATTATGCCTCCCTTAGGTCACTAGTTGCCTCATCAGG…	>AY661172	A/Lyon/23602/1993	1993											202	LY/23602/93	*	*	*	*	*	*	*	*	*	*	*	*	*	*	*	*	*	*	*	*	*	*	*	*	*	*	*	*	*	*	*	*	*	*
AACCATGAAGACTATCATTGCTTTGAGCCACATTTTATGTCTGGTTTTCGCTCAAAAACTTCCCGGAAATGACAACAGCACAGCAACGCTATGCCTGGGACATCATGCAGTGCCAAACGGAACGCTAGTGAAAACAATCACGAATGATCAAATTGAAGTGACTAATGCTACTGAGTTGGTTCAGAGTTCTTCAACAGGTAGAATATGCGACAGTCCTCACCGAATCCTTGATGGAAAAAACTGCACACTGATAGATGCTCTATTGGGAGACCCTCATTGTGATGGCTTCCAAAATAAGGAATGGGACCTTTTTGTTGAACGCAGCAAAGCTTACAGCAACTGTTACCCTTATGATGTGCCGGATTATGCCTCCCTTAGGTCACTAGTTGCCTCATCAGG…	>AY661211	A/Singapore/3/1993	1993											203	SP/3/93	*	*	*	*	*	*	*	*	*	*	*	*	*	*	*	*	*	*	*	*	*	*	*	*	*	*	*	*	*	*	*	*	*	*
CAAAAACTTCCCGGAAATGACAACAGCACAGCAACGCTGTGCCTGGGACACCATGCAGTGCCAAACGGAACGCTAGTGAAAACAATCACGAATGATCAAATTGAAGTGACTAATGCTACTGAGCTGGTTCAGAGTTCCTCAACAGGTAGAATATGCGACAGTCCTCACCGAATCCTTGATGGAAAAAACTGCACACTGATAGATGCTCTATTGGGAGACCCTCATTGTGATGGCTTCCAAAATAAGGAATGGGACCTTTTTGTTGAACGCAGCGAAGCTTACAGCAGCTGTTACCCTTATGATGTGCCGGATTATGCCTCCCTTAGGTCACTAGTTGCCTCATCAGGCACCCTGGAGTTTATCAATGAAGACTTCAATTGGACTGGAGTCGCTCAGGAT…	>AF008828	A/Guangdong/25/1993	1993											204	GD/25/93	10	*	*	*	10	*	*	*	*	*	*	*	*	*	*	*	*	*	*	*	*	*	10	*	*	*	*	*	*	*	*	*	*	*
CAAAAACTTCCCGGAAATGACAACAGCACAGCAACGCTGTGCCTGGGACACCATGCAGTGCCAAACGGAACGCTAGTGAAAACAATCACGAATGATCAAATTGAAGTGACTAATGCTACTGAGCTGGTTCAGAGTTCCTCAACAGGTAGAATATGCGACAGTCCTCACCGAATCCTTGATGGAAAAAACTGCACACTGATAGATGCTCTATTGGGAGACCCTAATTGTGATGGCTTCCAAAATAAGGAATGGGACCTTTTTGTTGAACGCAGCAAAGCTTACAGCAACTGTTACCCTTATGATGTGCCGGACTACGCCTCCCTTAGGTCCCTAGTTGCCTCATCAGGCACCCTGGAGTTTACCAATGAAGACTTCAATTGGACTGGAGTCGCTCAGGAT…	>Z46413	A/Scotland/142/1993	1993											205	SL/142/93	*	*	*	*	*	*	*	*	*	*	*	*	*	*	*	*	*	*	*	*	*	*	*	*	*	*	*	*	*	*	*	*	*	*
CAAAAACTTCCCGGAAATGATAACAGCACAGCAACGCTGTGTCTGGGACACCATGCAGTGCCAAACGGAACGCTAGTGAAAACAATCACGAATGATCAAATTGAAGTGACTAATGCTACTGAGCTGGTTCAGAGTTCCTCAACAGGTAGAATATGCGACAGTCCTCACCGAATCCTTGATGGGAAAAACTGCACACTGATAGATGCTCTATTGGGAGACCCTCATTGTGATGGCTTCCAGAATAAGGAATGGGACCTTTTTGTTGAACGCAGCAAAGCTTACAGCAACTGTTACCCTTATGATGTGCCGGATTATGCCTCCCTTAGGTCACTAGTTGCCTCATCAGGCACCCTGGAGTTTATCAATGAAGACTTCAATTGGACTGGAGTCGCTCAGGAT…	>Z46414	A/Scotland/160/1993	1993											206	SL/160/93	*	*	*	*	*	*	*	*	*	*	*	*	*	*	*	*	*	*	*	*	*	*	*	*	*	*	*	*	*	*	*	*	*	*
AACCATGAAGACTATCATTGCTTTGAGCTACATTTTATGTCTGGTTTTCGCTCAAAAACTTCCCGGAAATGACAACAGCACAGCAACGCTGTGCCTGGGACACCATGCAGTGCCAAACGGAACGCTAGTGAAAACAATCACGAATGATCAAATTGAAGTGACTAATGCTACTGAGCTGGTTCAGAGTTCCCCAACAGGTAGAATATGCGACAGTCCTCACCGAATCCTTGATGGAAAGAACTGCACACTGATAGATGCTCTATTGGGAGACCCTCATTGTGATGGCTTCCAAAATAAGGAATGGGACCTTTTTGTTGAACGCAGCAAAGCTTACAGCAACTGTTACCCTTATGATGTGCCGGATTATGCCTCCCTTAGGTCACTAGTTGCCTCATCAGG…	>AY661175	A/Hong Kong/1/1994	1994											207	HK/1/94	*	*	*	*	*	*	*	*	*	*	*	*	*	*	*	*	*	*	*	*	*	*	*	*	*	*	*	*	*	*	*	*	*	*
CAAAAACTTCCCGGAAATGACAACAGCACAGCAACGCTGTGCCTGGGACACCATGCAGTGCCAAACGGAACGCTAGTGAAAACAATCACGAATGATCAAATTGAAGTGACTAATGCTACTGAGCTGGTTCAGAGTTCCTCAACAGGTAGAATATGCGACAGTCCTCACCGAATCCTTGATGGAAAAAACTGCACACTGATAGATGCTCTATTGGGAGACCCTCATTGTGATGGCTTCCAAAATAAGGAATGGGACCTTTTTGTTGAACGCAGCAAAGCTTACAGCAGCTGTTACCCTTATGATGTGCCGGATTATGCCTCCCTTAGGTCACTAGTTGCCTCATCAGGCACCCTGGAGTTTATCAATGAAGACTTCAATTGGACTGGAGTCGCTCAGGAT…	>Z46408	A/Hong Kong/2/1994	1994											208	HK/2/94	*	*	*	*	*	*	*	*	*	*	*	*	*	*	*	*	*	*	*	*	*	*	*	*	*	*	*	*	*	*	*	*	*	*
AACCATGAAGACTATCATTGCTTTGAGCTACATTTTATGTCTGGTTTTCGCTCAAAAACTTCCCGGAAATGACAACAGCACAGCAACGCTGTGCCTGGGACACCATGCAGTGCCAAACGGAACGCTAGTGAAAACAATCACGAATGATCAAATTGAAGTGACTAATGCTACTGAGCTGGTTCAGAGTTCCCCAACAGGTAGAATATGCGACAGTCCTCACCGAATCCTTGATGGAAAGAACTGCACACTGATAGATGCTCTATTGGGAGACCCTCATTGTGATGGCTTCCAAAATAAGGAATGGGACCTTTTTGTTGAACGCAGCAAAGCTTACAGCAACTGTTACCCTTATGATGTGCCGGATTATGCCTCCCTTAGGTCACTAGTTGCCTCATCAGG…	>AY661204	A/Hong Kong/55/1994	1994											209	HK/55/94	*	*	*	*	*	*	*	*	*	*	*	*	*	*	*	*	*	*	*	*	*	*	*	*	*	*	*	*	*	*	*	*	*	*
AACCATGAAGACTATCATTGCTTTGAGCTACATTTTATGTCTGGTTTTCGCTCAAAAACTTCCCGGAAATGACAACAGCACAGCAACGCTGTGCCTGGGACACCATGCAGTGCCAAACGGAACGCTAGTGAAAACAATCACGAATGATCAAATTGAAGTGACTAATGCTACTGAGCTGGTTCAGAGTTCCTCAACAGGTAGAATATGCGACAGTCATCACCGAATCCTTGATGGAAAAAACTGCACACTGATAGATGCTCTATTGGGAGACCCTCATTGTGATGGCTTCCAAAATAAGGAATGGGACCTTTTTGTTGAACGCAGCAAAGCTTACAGCAACTGTTACCCTTATGATGTGCCGGATTATGCCTCCCTTAGGTCACTAGTTGCCTCATCAGG…	>AY661178	A/Hong Kong/56/1994	1994											210	HK/56/94	*	*	*	*	*	*	*	*	*	*	*	*	*	*	*	*	*	*	*	*	*	*	*	*	*	*	*	*	*	*	*	*	*	*
AACCATGAAGACCATCATTGCTTTGAGCTACATTTTATGTCTGGTTTTCGCTCAAAAACTTCCCGGAAATGACAACAGCACAGCAACGCTGTGCCTGGGACACCATGCAGTGCCAAACGGAACGCTAGTGAAAACAATCACGAATGATCAAATTGAAGTGACTAATGCTACTGAGCTGGTTCAGAGTTCCTCAACAGGTAGAATATGCGACAGTCCTCACCGAATCCTTGATGGAAAAAACTGCACACTGATAGATGCTCTATTGGGAGACCCTCATTGTGATGGCTTCCAAAATAAGGAATGGGACCTTTTTGTTGAACGCAGCAAAGCTTACAGCAACTGTTACCCTTATGATGTGCCGGATTATGCCTCCCTTAGGTCACTAGTTGCCTCATCAGG…	>AY661176	A/South Australia/15/1994	1994											211	SA/15/94	*	*	*	*	*	*	*	*	*	*	*	*	*	*	*	*	*	*	*	*	*	*	*	*	*	*	*	*	*	*	*	*	*	*
AACCATGAAGACCATCATTGCTTTGAGCTACATTTTATGTCTGGTTTTCGCTCAAAAACTTCCCGGAAATGACAACAGCACAGCAACGCTGTGCCTGGGACACCATGCAGTGCCAAACGGAACGCTAGTGAAAACAATCACGAATGATCAAATTGAAGTGACTAATGCTACTGAGCTGGTTCAGAGTTCCTCAACAGGTAGAATATGCGACAGTCCTCACCGAATCCTTGATGGAAAAAACTGCACACTGATAGATGCTCTATTGGGAGACCCTCATTGTGATGGCTTCCAAAATAAGGAATGGGACCTTTTTGTTGAACGCAGCAAAGCTTACAGCAACTGTTACCCTTATGATGTGCCGGATTATGCCTCCCTTAGGTCACTAGTTGCCTCATCAGG…	>AY661177	A/South Australia/25/1994	1994											212	SA/25/94	*	*	*	*	*	*	*	*	*	*	*	*	*	*	*	*	*	*	*	*	*	*	*	*	*	*	*	*	*	*	*	*	*	*
CAAAAACTTCCCGGAAATGACAACAGCACAGCAACGCTGTGCCTGGGACACCATGCAGTGCCAAACGGAACGCTAGTGAAAACAATCACGAATGATCAAATTGAAGTGACTAATGCTACTGAGCTGGTTCAGAGTTCCTCAACAGGTAGAATATGCGACAGTCCTCACCGAATCCTTGATGGAAAAAACTGCACACTGATAGATGCTCTATTGGGAGACCCTCATTGTGATGGCTTCCAAAATAAGGAATGGGACCTTTTTGTTGAACGCAGCAAAGCTTACAGCAACTGTTACCCTTATGATGTGCCGGATTATGCCTCCCTTAGGTCACTAGTTGCCTCATCAGGCACCCTGGAGTTTATCAATGAAGACTTCAATTGGACTGGAGTCGCTCAGGAT…	>Z46405	A/England/7/1994	1994											213	EN/7/94	*	*	*	*	*	*	*	*	*	*	*	*	*	*	*	*	*	*	*	*	*	*	*	*	*	*	*	*	*	*	*	*	*	*
CAAAAACTTCCCGGAAATGACAACAGCACAGCAACGCTGTGCCTGGGACACCATGCAGTGCCAAACGGAACGCTAGTGAAAACAATCACGAATGATCAAATTGAAGTGACTAATGCTACTGAGCTGGTTCAGAGTTCCCCAACAGGTAGAATATGCGACAGTCCTCACCGAATCCTTGATGGAAAGAACTGCACACTGATAGATGCTCTATTGGGAGACCCTCATTGTGATGGCTTCCAAAATAAGGAATGGGACCTTTTTGTTGAACGCAGCAAAGCTTACAGCAACTGTTACCCTTATGATGTGCCGGATTATGCCTCCCTTAGGTCACTAGTTGCCTCATCAGGCACCCTGGAGTTTATCAACGAAAACTTCAATTGGACTGGAGTCGCTCAGGAT…	>AY661180	A/Johannesburg/33/1994	1994											214	JO/33/94	10	*	10	*	10	10	*	*	10	*	*	10	*	10	*	*	*	*	*	*	*	*	10	*	*	*	*	*	*	*	10	*	20	*
AACCATGAAGACTATCATTGCTTTGAGCTACATTTTATGTCTGGTTTTCGCTCAAAAACTTCCCGGAAATGACAACAGCACAGCAACGCTGTGCCTGGGACACCATGCAGTGCCAAACGGAACGCTAGTGAAAACAATCACGAATGATCAAATTGAAGTGACTAATGCTACTGAGCTGGTTCAGAATTCCCCAACAGGTAGAATATGCGACAGTCCTCACCGGATCCTTGATGGAAAGAACTGCACACTGATAGATGCTCTATTGGGAGACCCTCATTGTGATGGCCTCCAAAATAAGGAATGGGACCTTTTTGTTGAACGCAGCAAAGCTTACAGCAACTGTTACCCTTATGATGTGCCGGATTATGCCTCCCTTAGGTCACTAGTTGCCTCATCAGG…	>AY661179	A/Johannesburg/47/1994	1994											215	JO/47/94	*	*	*	*	*	*	*	*	*	*	*	*	*	*	*	*	*	*	*	*	*	*	*	*	*	*	*	*	*	*	*	*	*	*
AACCATGAAGACTATCATTGCTTTGAGCTACATTTTATGTCTGGTTTTCGCTCAAAAACTTCCCGGAAATGACAACAGCACAGCAACGCTGTGCCTGGGACACCATGCAGTGCCAAACGGAACGCTAGTGAAAACAATCACGAATGATCAAATTGAAGTGACTAATGCTACTGAGCTGGTTCAGAGTTCCTCAACAGGTAGAATATGCGACAGTCCTCACCGAATCCTTGATGGAAAAAACTGCACACTGATAGATGCTCTATTGGGAGACCCTCATTGTGATGGCTTCCAAAATAAGGAATGGGACCTTTTTGTTGAACGCAGCAAAGCTTACAGCAACTGTTACCCTTATGATGTGCCGGATTATGCCTCCCTTAGGTCACTAGTTGCCTCATCAGG…	>AY661020	A/Netherlands/18/1994	1994											216	NL/18/94	10	*	*	*	10	*	*	*	*	*	*	*	*	*	*	*	*	*	*	*	*	*	10	*	*	*	*	*	*	*	*	*	*	*
AACCATGAAGACTATCATTGCTTTGAGCTACATTTTATGTCTGGTTTTCGCTCAAAAACTTCCCGGAAATGACAACAGCACAGCAACGCTGTGCCTGGGACACCATGCAGTGCCAAACGGAACGCTAGTGAAAACAATCACGAATGATCAAATTGAAGTGACTAATGCTACTGAGCTGGTTCAGAGTTCCTCAACAGGTAGAATATGCGACAGTCCTCACCGAATCCTTGATGGAAAAAACTGCACACTGATAGATGCTCTATTGGGAGACCCTCATTGTGATGGCTTCCAAAATAAGGAATGGGACCTTTTTGTTGAACGCAGCAAAGCTTACAGCAACTGTTACCCTTATGATGTGCCGGATTATGCCTCCCTTAGGTCACTAGTTGCCTCATCAGG…	>AY661183	A/Finland/338/1995	1995											217	FI/338/95	*	*	*	*	*	*	*	*	*	*	*	*	*	*	*	*	*	*	*	*	*	*	*	*	*	*	*	*	*	*	*	*	*	*
AACCATGAAGACCATCATTGCTTTGAGCTACATTTTATGTCTGGTTTTCGCTCAAAAACTTCCCGGAAATGACAACAGCACAGCAACGCTGTGCCTGGGACACCATGCAGTGCCAAACGGAACGCTAGTGAAAACAATCACGAATGATCAAATTGAAGTGACTAATGCTACTGAGCTGGTTCAGAGTTCCTCAACAGGTAGAATATGCGACAGTCCTCACCGAATCCTTGATGGAAAAAACTGCACACTGATAGATGCTCTATTGGGAGACCCTCATTGTGATGGCTTCCAAAATAAGGAATGGGACCTTTTTGTTGAACGCAGCAAAGCTTACAGCAACTGTTACCCTTATGATGTGCCGGATTATGCCTCCCTTAGGTCACTAGTTGCCTCATCAGG…	>AY661182	A/Geneva/AI9509/95	1995											218	GE/A9509/95	*	*	*	*	*	*	*	*	*	*	*	*	*	*	*	*	*	*	*	*	*	*	*	*	*	*	*	*	*	*	*	*	*	*
AACCATGAAGACTATCATTGCTTTGAGCTACATTTTATGTCTGGTTTTCGCTCAAAAACTTCCCGGAAATGACAACAGCACAGCAACGCTGTGCCTGGGACACCATGCAGTGCCAAACGGAACGCTAGTGAAAACAATCACGAATGATCAAATTGAAGTGACTAATGCTACTGAGCTGGTTCAGAGTTCCTCAACAGGTAGAATATGCGACAGTCCTCACCGAATCCTTGATGGAAAAAACTGCACACTGATAGATGCTCTATTGGGAGACCCTCATTGTGATGGCTTCCAAAATAAGGAATGGGACCTTTTTGTTGAACGCAGCAAAGCTTACAGCAACTGTTACCCTTATGATGTGCCGGATTATGCCTCCCTTAGGTCACTAGTTGCCTCATCAGG…	>AY661185	A/Hong Kong/32/1995	1995											219	HK/32/95	*	*	*	*	*	*	*	*	*	*	*	*	*	*	*	*	*	*	*	*	*	*	*	*	*	*	*	*	*	*	*	*	*	*
CAAAAACTTCCCGGAAATGACAACAGCACAGCAACGCTGTGCCTGGGACACCATGCAGTGCCAAACGGAACGCTAGTGAAAACAATCACGAATGATCAAATTGAAGTGACTAATGCTACTGAGCTGGTTCAGAGTTCCTCAACAGGTAGAATATGCGACAGTCCTCACCGAATCCTTGATGGAAAAAACTGCACACTGATAGATGCTCTATTGGGAGACCCTCATTGTGATGGCTTCCAAAATAAGGAATGGGACCTTTTTGTTGAACGCAGCAAAGCTTACAGCAACTGTTACCCTTATGATGTGCCGGATTATGCCTCCCTTAGGTCACTAGTTGCCTCATCAGGCACCCTGGAGTTTACCAATGAAGGCTTCAATTGGACTGGGGTCGCTCAGGAT…	>AY661184	A/Finland/339/1995	1995											220	FI/339/95	*	*	*	*	*	*	*	*	*	*	*	*	*	*	*	*	*	*	*	*	*	*	*	*	*	*	*	*	*	*	*	*	*	*
CAAAAACTTCCCGGAAATGACAACAGCACAGCAACGCTGTGCCTGGGACACCATGCAGTGCCAAACGGAACGCTAGTGAAAACAATCACGAATGATCAAATTGAAGTGACTAATGCTACTGAGCTGGTTCAGAGTTCCTCAACAGGTAGAATATGCGACAGTCCTCACCGAATCCTTGATGGAAAAAACTGCACACTGATAGATGCTCTATTGGGAGACCCTCATTGTGATGGCTTCCAAAATAAGGAATGGGACCTTTTTGTTGAACGCAGCAAAGCTTACAGCAACTGTTACCCTTATGATGTGCCGGATTATGCCTCCCTTAGGTCACTAGTTGCCTCATCAGGCACCCTGGAGTTTACCAAGGAAGGCTTCAATTGGACTGGAGTCGCTCAGAAT…	>AF008755	A/Hong_Kong/3/1995	1995											221	HK/3/95	*	*	*	*	*	*	*	*	*	*	*	*	*	*	*	*	*	*	*	*	*	*	*	*	*	*	*	*	*	*	*	*	*	*
AACCATGAAGACTATCATTGCTTTGAGCTACATTTTATGTCTGGTTTTCGCTCAAAAACTTCCCGGAAATGACAACAGCACAGCAACGCTGTGCCTGGGACACCATGCAGTGCCAAACGGAACGCTAGTGAAAACAATCACGAATGATCAAATTGAAGTGACTAATGCTACTGAGCTGGTTCAGAGTTCCTCAACAGGTAGAATATGCGACAGTCCTCACCGAATCCTTGATGGAAAAAACTGCACACTGATAGATGCTCTATTGGGAGACCCTCATTGTGATGGCTTCCAAAATAAGGAATGGGACCTTTTTGTTGAACGCAGCAAAGCTTACAGCAACTGTTACCCTTATGATGTGCCGGATTATGCCTCCCTTAGGTCACTAGTTGCCTCATCAGG…	>AY661196	A/Finland/381/1995	1995											222	FI/381/95	*	*	*	*	*	*	*	*	*	*	*	*	*	*	*	*	*	*	*	*	*	*	*	*	*	*	*	*	*	*	*	*	*	*
AACCATGAAGACTATCATTGCTTTGAGCTACATTTTATGTCTGGTTTTCGCTCAAAAACTTCCCGGAAATGACAACAGCACAGCAACGCTGTGCCTGGGACACCATGCAGTGCCAAACGGAACGCTAGTGAAAACAATCACGAATGATCAAATTGAGGTGACTAATGCTACTGAGCTGGTTCAGAGTTCCTCAACAGGTAGAATATGCGACAGTCCTCACCGAATCCTTGATGGAAAAAACTGCACACTGATAGATGCTCTATTGGGAGACCCTCATTGTGATGGCTTCCAAAATAAGGAATGGGACCTTTTTGTTGAGCGCAGCAAAGCTTACAGCAACTGTTACCCTTATGATGTGCCGGATTATGCCTCCCTTAGATCACTAGTTGCCTCATCAGG…	>AY661186	A/Hong Kong/38/1995	1995											223	HK/38/95	*	*	*	*	*	*	*	*	*	*	*	*	*	*	*	*	*	*	*	*	*	*	*	*	*	*	*	*	*	*	*	*	*	*
AACCATGAAGACTATCATTGCTTTGAGCTACATTTTATGTCTGGTTTTCGCTCAAAAACTTCCCGGAAATGACAACAGCACAGCAACGCTGTGCCTGGGACACCATGCAGTGCCAAACGGAACGCTAGTGAAAACAATCACGAATGATCAAATTGAAGTGACTAATGCTACTGAGCTGGTTCAGAGTTCCTCAACAGGTAGAATATGCGACAGTCCTCACCGAATCCTTGATGGAAAAAACTGCACACTGATAGATGCTCTATTGGGAGACCCTCATTGTGATGGCTTCCAAAATAAGGAATGGGACCTTTTTGTTGAACGCAGCAAAGCTTACAGCAACTGTTACCCTTATGATGTGCCGGATTATGCCTCCCTTAGGTCACTAGTTGCCTCATCAGG…	>AY661187	A/Hong Kong/49/1995	1995											224	HK/49/95	*	*	*	*	*	*	*	*	*	*	*	*	*	*	*	*	*	*	*	*	*	*	*	*	*	*	*	*	*	*	*	*	*	*
AACCATGAAGACTATCATTGCTTTGAGCTACATTTTATGTCTGGTTTTCGCTCAAAAACTTCCCGGAAATGACAACAGCACGGCAACGCTGTGCCTGGGACACCATGCAGTGCCAAACGGAACGCTAGTGAAAACAATCACGAATGACCAAATTGAAGTGACTAATGCTACTGAGCTGGTTCAGAGTTCCTCAACAGGTAGAATATGCGACAGTCCTCACCGAATCCTTGATGGAAAAAACTGCACACTGATAGATGCTCTATTGGGAGACCCTCATTGTGATGGCTTCCAAAATAAGGAATGGGACCTTTTTGTTGAACGCAGCAAAGCTTACAGCAACTGTTACCCTTATGATGTGCCGGATTATGCCTCCCTTAGGTCACTAGTTGCCTCATCCGG…	>AY661189	A/Hong Kong/55/1995	1995											225	HK/55/95	*	*	*	*	*	*	*	*	*	*	*	*	*	*	*	*	*	*	*	*	*	*	*	*	*	*	*	*	*	*	*	*	*	*
AACCATGAAGACTATCATTGCTTTGAGCTACATTTTATGTCTGGTTTTCGCTCAAAAACTTCCCGGAAATGACAACAGCACAGCAACGCTGTGCCTGGGACACCATGCAGTGCCAAACGGAACGCTAGTGAAAACAATCACGAATGATCAAATTGAAGTGACTAATGCTACTGAGCTGGTTCAGAGTTCCTCAACAGGTAGAATATGCGACAGTCCTCACCGAATCCTTGATGGAAAAAACTGCACACTGATAGATGCTCTATTGGGAGACCCTCATTGTGATGGCTTCCAAAATAAGGAATGGGACCTTTTTGTTGAACGCAGCAAAGCTTACAGCAACTGTTACCCTTATGATGTGCCGGATTATGCCTCCCTTAGGTCACTAGTTGCCTCATCAGG…	>AY661192	A/Lyon/2279/1995	1995											226	LY/2279/95	10	*	*	*	10	*	*	*	*	*	*	*	*	*	*	*	*	*	*	*	*	*	10	*	*	*	*	*	*	*	*	*	*	*
CAAAAACTTCCCGGAAATGACAACAGCACGGCAACGCTGTGCCTGGGACACCATGCAGTGCCAAACGGAACGCTAGTGAAAACAATCACGAATGACCAAATTGAAGTGACTAATGCTACTGAGCTGGTTCAGAGTTCCTCAACAGGTAGAATATGCGACAGTCCTCACCGAATCCTTGATGGAAAAAACTGCACACTGATAGATGCTCTATTGGGAGACCCTCATTGTGATGGCTTCCAAAATAAGGAGTGGGACCTTTTTGTTGAACGCAGCAAAGCTTACAGCAACTGTTACCCTTATGATGTGCCGGATTATGCTTCCCTTAGGTCACTAGTTGCCTCATCCGGCACCCTGGAGTTTACCAATGAAGGCTTCAATTGGACTGGAGTCGCTCAGGAT…	>AF008725	A/Nanchang/933/1995	1995											227	NA/933/95	10	*	*	*	10	*	*	*	*	*	*	*	*	*	*	*	*	*	*	*	*	*	10	*	*	*	*	*	*	*	*	*	*	*
AACCATGAAGACTATCATTGCTTTGAGCTACATTTTATGTCTGGTTTTCGCTCAAAAACTTCCCGGAAATGACAACAGCACAGCAACGCTGTGCCTGGGACACCATGCAGTGCCAAACGGAACGCTAGTGAAAACAATCACAAATGATCAAATTGAAGTGACTAATGCTACTGAGCTGGTTCAGAGTTCCTCAACAGGTAGAATATGCGACAGTCCTCACCGAATCCTTGATGGAAAAAACTGCACACTGATAGATGCTCTATTGGGAGACCCTCATTGTGATGGCTTCCAAAATAAGGAATGGGACCTTTTTGTTGAACGCAGCAAAGCTTACAGCAACTGTTACCCTTATGATGTGCCGGATTATGCTTCCCTTAGGTCACTAGTTGCCTCATCAGG…	>AY661191	A/Netherlands/271/1995	1995											228	NL/271/95	*	*	*	*	*	*	*	*	*	*	*	*	*	*	*	*	*	*	*	*	*	*	*	*	*	*	*	*	*	*	*	*	*	*
AACCATGAAGACTATCATTGCTTTGAGCTACATTTTATGTCTGGCTTTCGCTCAAAAACTTCCCGGAAATGACAACAGCACAGCAACGCTGTGCCTGGGACACCATGCAGTGCCAAACGGAACGCTAGTGAAAACAATCACGAATGATCAAATTGAAGTGACTAATGCTACTGAGCTGGTTCAGAGTTCCTCAACAGGTAGAATATGCGACAGTCCTCACCGAATCCTTGATGGAAAAAACTGCACACTGATAGATGCTCTATTGGGAGACCCTCATTGTGATGGCTTCCAAAATAAGGAATGGGACCTTTTTGTTGAACGCAGCAAAGCTTACAGCAACTGTTACCCTTATGATGTGCCGGATTATGCCTCCCTTAGGTCACTAGTTGCCTCATCAGG…	>AY661188	A/Victoria/75/1995	1995											229	VI/75/95	*	*	*	*	*	*	*	*	*	*	*	*	*	*	*	*	*	*	*	*	*	*	*	*	*	*	*	*	*	*	*	*	*	*
AACCATGAAGACTATCATTGCTTTGAGCTACATTTTATGTCTGGTTTTCGCTCAAAAACTTCCCGGAAATGACAACAGCACGGCAACGCTGTGCCTGGGACACCATGCAGTGCCAAACGGAACGCTAGTGAAAACAATCACGAATGACCAAATTGAAGTGACTAATGCTACTGAGCTGGTTCAGAGTTCCTCAACAGGTAGAATATGCGACAGTCCTCACCGAATCCTTGATGGAAAAAACTGCACACTGATAGATGCTCTATTGGGAGACCCTCATTGTGATGGCTTCCAAAATAAGGAATGGGACCTTTTTGTTGAACGCAGCAAAGCTTACAGCAACTGTTACCCTTATGATGTGCCGGATTATGCTTCCCTTAGGTCACTAGTTGCCTCATCCGG…	>AY661190	A/Wuhan/359/1995	1995											230	WU/359/95	*	*	*	*	*	*	*	*	*	*	*	*	*	*	*	*	*	*	*	*	*	*	*	*	*	*	*	*	*	*	*	*	*	*
AACCATGAAGACTATCATTGCTTTGAGCTACATTTTATGTCTGGTTTTCGCTCAAAAACTTCCCGGAAATGACAACAGCACAGCAACGCTGTGCCTGGGACACCATGCAGTGCCAAACGGAACGCTAGTGAAAACAATCACGAATGATCAAATTGAAGTGACTAATGCTACTGAGCTGGTTCAGAGTTCTCCAACAGGTAGAATATGCGACAGTCCTCACCGAATCCTTGATGGAAAGAACTGCACACTGATAGATGCTCTATTGGGAGACCCTCATTGTGATGGCTTCCAAAATAAGGAATGGGACCTTTTTGTTGAACGCAGCAAAGCTTACAGCAACTGTTACCCTTATGATGTGCCGGATTATGCCTCCCTTAGGTCACTAGTTGCCTCATCAGG…	>AY661181	A/Netherlands/1/1995	1995											231	NL/1/95	10	*	*	10	10	*	10	*	*	*	10	*	10	*	*	*	10	10	*	10	10	*	10	*	*	*	10	10	*	*	*	*	*	*
AACCATGAAGACTATCATTGCTTTGAGCTACATTTTATGTCTGGTTTTCGCTCAAAAACTTCCCGGAAATGACAACAGCACGGCAACGCTGTGCCTGGGACACCATGCAGTGCCAAACGGAACGCTAGTGAAAACAATCACGAATGACCAAATTGAAGTGACTAATGCTACTGAGCTGGTTCAGAGTTCCTCAACAGGTAGAATATGCGACAGTCCTCACCGAATCCTTGATGGAAAAAACTGCACACTGATAGATGCTCTATTGGGAGACCCTCATTGTGATGGCTTCCAAAATAAGGAATGGGACCTTTTTGTTGAACGCAGCAAAGCTTACAGCGACTGTTACCCTTATGATGTGCCGGATTATGCTTCCCTTAGGTCACTAGTTGCCTCATCCGG…	>AY661197	A/Brisbane/8/1996	1996											232	BR/8/96	*	*	*	*	*	*	*	*	*	*	*	*	*	*	*	*	*	*	*	*	*	*	*	*	*	*	*	*	*	*	*	*	*	*
AACCATGAAGACTATCATTGCTTTGAGCTACATTTTATGTCTGGTTTTCGCTCAAAAACTTCCCGGAAATGACAACAGCACGGCAACGCTGTGCCTGGGACACCATGCAGTGCCAAACGGAACGCTAGTGAAAACAATCACGAATGACCAAATTGAAGTGACTAATGCTACTGAGCTGGTTCAGAGTTCCTCAACAGGTAGAATATGCGACAGTCCTCACCGAATCCTTGATGGAAAAAACTGCACACTGATAGATGCTCTATTGGGAGACCCTCATTGTGATGGCTTCCAAAATAAGGAATGGGACCTTTTTGTTGAACGCAGCAAAGCTTACAGCAACTGTTACCCTTATGATGTGCCGGATTATGCCTCCCTTAGGTCACTAGTTGCCTCATCCGG…	>AY661195	A/Geneva/3958/1996	1996											233	GE/3958/96	*	*	*	*	*	*	*	*	*	*	*	*	*	*	*	*	*	*	*	*	*	*	*	*	*	*	*	*	*	*	*	*	*	*
AACCATGAAGACTATCATTGCTTTGAGCTACATTTTATGTCTGGTTTTCGCTCAAAAACTTCCCGGAAATGACAACAGCACGGCAACGCTGTGCCTGGGACACCATGCAGTGCCAAACGGAACGCTAGTGAAAACAATCACGAATGACCAAATTGAAGTGACTAATGCTACTGAGCTGGTTCAGAGTTCCTCAACAGGTAGAATATGCGACGGTCCTCACCGAATCATTGATGGAAAAAACTGCACACTGATAGATGCTCTATTGGGAGACCCTCATTGTGATGGCTTCCAAAATAAGGAATGGGACCTTTTTGTTGAACGCAGCAAAGCTTACAGCAACTGTTACCCTTATGATGTGCCAGATTATGCCTCCCTTAGGTCACTAGTTGCCTCATCCGG…	>AY661193	A/Hong Kong/20/1996	1996											234	HK/20/96	*	*	*	*	*	*	*	*	*	*	*	*	*	*	*	*	*	*	*	*	*	*	*	*	*	*	*	*	*	*	*	*	*	*
CAAAAACTTCCCGGAAATGACAACAGCACAGCAACGCTGTGCCTGGGACACCATGCAGTGCCAAACGGAACGCTAGTGAAAACAATCACGAATGATCAAATTGAAGTGACTAATGCTACTGAGCTGGTTCAGAGTTCCCCAACAGGTAGAATATGCGACAGTCCTCACCGGATCCTTGATGGAAGAAACTGCACACTGATAGATGCTCTATTGGGAGACCCTCATTGTGATGGCTTCCAAAATAAGGAATGGGACCTTTTTGTTGAACGCAGCAAAGCTTACAGCAACTGTTACCCTTATGATGTGCCGGATTATGCCTCCCTTAGGTCACTAGTTGCCTCATCAGGCACCCTGGAGTTTATCAACGAAAACTTCAATTGGACTGGAGTCGCTCAGGAT…	>AF008769	A/Hong_Kong/42/1996	1996											235	HK/42/96	*	*	*	*	*	*	*	*	*	*	*	*	*	*	*	*	*	*	*	*	*	*	*	*	*	*	*	*	*	*	*	*	*	*
CAAAAACTTCCCGGAAATGACAACAGCACGGCAACGCTGTGCCTGGGACACCATGCAGTGCCAAACGGAACGCTAGTGAAAACAATCACGAATGACCAAATTGAAGTGACTAATGCTACTGAGCTGGTTCAGAGTTCCTCAACAGGTAGAATATGCGACAGTCCTCACCGAATCCTTGATGGAAAAAACTGCACACTGATAGATGCTCTATTGGGAGACCCTCATTGTGATGGCTTCCAAAATAAGGAATGGGACCTTTTTGTTGAACGCAGCAAAGCTTACAGCAACTGTTACCCTTATGATGTGTCGGATTATGCCTCCCTTAGGTCACTAGTTGCCTCATCCGGTACCCTGGAGTTTAACAATGAAAGCTTCAATTGGACTGGAGTCGCTCAGAAT…	>AF008711	A/Hong Kong/357/1996	1996											236	HK/357/96	*	*	*	*	*	*	*	*	*	*	*	*	*	*	*	*	*	*	*	*	*	*	*	*	*	*	*	*	*	*	*	*	*	*
CAAAAACTTCCCGGAAATGACAACAGCACGGCAACGCTGTGCCTGGGACACCATGCAGTGCCAAACGGAACGCTAGTGAAAACAATCACGAATGACCAAATTGAAGTGACTAATGCTACTGAGCTGGTTCAGAGTTCCTCAACAGGTAAAATATGCGACAGTCCTCACCGAATCCTTGATGGAAAAAACTGCACACTGATAGATGCTCTATTGGGAGACCCTCATTGTGATGGCTTCCAAAATAAGGAATGGGACCTTTTTGTTGAACGCAGCAAAGCTTACAGCAACTGTTACCCTTATGATGTGCCGGATTATGCCTCCCTTAGGTCACTAGTTGCCTCATCCGGCACCCTGGAGTTTAACAATGAAAGCTTCAATTGGACTGGAGTCGCTCAGAAT…	>AF180602	A/Hong Kong/358/1996	1996											237	HK/358/96	*	*	*	*	*	*	*	*	*	*	*	*	*	*	*	*	*	*	*	*	*	*	*	*	*	*	*	*	*	*	*	*	*	*
CAAAAACTTCCCGGAAATGACAACAGCACAGCAACGCTGTGCCTGGGACACCATGCAGTGCCAAACGGAACGCTAGTGAAAACAATCACGAATGATCAAATTGAAGTGACTAATGCTACTGAGCTGGTTCAGAGTTCCCCAACAGGTAGAATATGCGACAGTCCTCACCGAATCCTTGATGGAAAGAACTGCACACTGATAGATGCTCTTTTGGGAGACCCTCATTGTGATGGCTTCCAAAATAAGGAATGGGACCTTTTTGTTGAACGCAGCAAAGCTTACAGCAACTGTTACCCTTATGATGTGCCGGATTATGCCTCCCTTAGGTCACTAGTTGCCTCATCAGGCACCCTGGAGTTTATCAACGAAAACTTCAATTGGACTGGAGTCGCTCAGGAT…	>AF180570	A/Hong Kong/434/1996	1996											238	HK/434/96	*	*	*	*	*	*	*	*	*	*	*	*	*	*	*	*	*	*	*	*	*	*	*	*	*	*	*	*	*	*	*	*	*	*
AACCATGAAGACTATCATTGCTTTGAGCTACATTTTATGTCAGGTTTTCGCTCAAAAACTTCCCGGAAATGACAACAGCACAGCAACGCTGTGCCTGGGACACCATGCAGTGCCAAACGGAACGCTAGTGAAAACAATCACGAATGATCAAATTGAAGTGACTAATGCTACTGAGCTGGTTCAGAGTTCCTCAACAGGTAGAATATGCGACAGTCCTCACCGAATCCTTGATGGAAAAAACTGCACACTGATAGATGCTCTATTGGGAGACCCTCATTGTGATGGCTTCCAAAATAAGGAATGGGACCTTTTTGTTGAACGCAGCAAAGCTTACAGCAACTGTTACCCTTATGATGTGCCGGATTATGCCTCCCTTAGGTCACTAGTTGCCTCATCAGG…	>AY661194	A/Netherlands/91/1996	1996											239	NL/91/96	*	*	*	*	*	*	*	*	*	*	*	*	*	*	*	*	*	*	*	*	*	*	*	*	*	*	*	*	*	*	*	*	*	*
AACCATGAAGACTATCATTGCTTTGAGCTACATTTTATGTCTGGTTTTCGCTCAAAAACTTCCCGGAAATGACAACAGCACGGCAACGCTGTGCCTGGGACACCATGCAGTGCCAAACGGAACGCTAGTGAAAACAATCACGAATGACCAAATTGAAGTGACTAATGCTACTGAGCTGGTTCAGAGTTCCTCAACAGGTATAATATGCGACAGTCCTCACCGAATCCTTGATGGAAAAAACTGCACACTGATAGATGCTCTATTGGGAGACCCTCATTGTGATGGCTTCCAAAATAAGGAATGGGACCTTTTTGTTGAACGCAGCAAAGCTTACAGCAACTGTTACCCTTATGATGTGCCGGATTATGCCTCCCTTAGGTCACTAGTTGCCTCATCCGG…	>AY661198	A/Singapore/1/1996	1996											240	SP/1/96	10	*	*	*	10	*	*	*	*	*	*	*	*	*	*	*	*	*	*	*	*	*	10	*	*	*	*	*	*	*	*	*	*	*
AACCATGAAGACTATCATTGCTTTGAGCTACATTCTATGTCTGGTTTTCGCTCAAAAACTTCCCGGAAATGACAACAGCACGGCAACGCTGTGCCTGGGACACCATGCAGTGCCAAACGGAACGCTAGTGAAAACAATCACAAATGACCAAATTGAAGTTACTAATGCTACTGAGCTGGTTCAGAGTTCCTCAACAGGTAGAATATGCGACAGTCCTCACCGAATCCTTGATGGAAAAAACTGCACACTGATAGATGCTCTATTGGGAGACCCTCATTGTGATGGCTTCCAAAATAAGGAATGGGACCTTTTTGTTGAACGCAGCAAAGCTTACAGCAACTGTTACCCTTATGATGTGCCGGATTATGCCTCCCTTAGGTCACTAGTTGCCTCATCCGG…	>AY661210	A/Nice/491/1996	1996											241	NE/491/97	*	*	*	*	*	*	*	*	*	*	*	*	*	*	*	*	*	*	*	*	*	*	*	*	*	*	*	*	*	*	*	*	*	*
TGTCTGGTTTTCGCCCAAAAACTTCCCGGAAATGACAACAGCACGGCAACGCTGTGCCTGGGACACCATGCAGTGCCAAACGGAACGCTAGTGAAAACAATCACAAATGACCAAATTGAAGTGACTAATGCTACTGAGCTGGTTCAGAGTTCCTCAACAGGTAGAATATGCGACAGTCCTCACCGAATCCTTGATGGAAAAAACTGCACACTGATAGATGCTCTATTGGGAGACCCTCATTGTGATGGCTTCCAAAATAAGGAATGGGACCTTTTTGTTGAACGCAGCAAAGCTTACAGCAACTGTTACCCTTATGATGTGCCGGATTATGCCTCCCTTAGGTCACTAGTTGCCTCATCCGGCACCCTGGAGTTTACCAATGAAGGCTTCAATTGGACT…	>AF131997	A/Lyon/1781/1996	1996											242	LY/1781/96	*	*	*	*	*	*	*	*	*	*	*	*	*	*	*	*	*	*	*	*	*	*	*	*	*	*	*	*	*	*	*	*	*	*
AACCATGAAGACTATCATTGCTTTGAGCTACATTTTATGTCTGGTTTTCGCTCAAAAAATTCCCGGAAATGACAACAGCACGGCAACGCTGTGCCTGGGACACCATGCAGTGCCAAACGGAACGCTAGTGAAAACAATCACGAATGACCAAATTGAAGTGACTAATGCTACTGAGCTGGTTCAGAGTTCCTCAACAGGTAGAATATGCGACAGTCCTCACCGAATCCTTGATGGAGAAAACTGCACACTGATAGATGCTCTATTGGGAGACCCTCATTGTGATGGCTTCCAAAATAAGGAATGGGACCTTTTTGTTGAACGCAGCAAAGCCTACAGCAACTGTTACCCTTATGATGTGCCGGATTATGCCTCCCTTAGGTCACTAGTTGCCTCATCTGG…	>AY661201	A/Auckland/10/1997	1997											243	JO/10/97	*	*	*	*	*	*	*	*	*	*	*	*	*	*	*	*	*	*	*	*	*	*	*	*	*	*	*	*	*	*	*	*	*	*
CAAAAACTTCCCGGAAATGACAACAGCACGGCAACGCTGTGCCTGGGACACCATGCAGTGCCAAACGGAACGCTAGTGAAAACAATCACGAATGACCAAATTGAAGTGACTAATGCTACTGAGCTGGTTCAGAGTTCCTCAACAGGTAGAATATGCGACAGTCCTCACCGAATCCTTGATGGAAAAAACTGCACACTGATAGATGCTCTATTGGGAGACCCTCATTGTGATGGCTTCAAAAATAAGGAATGGGACCTTTTTGTTGAACGCAGCACAGCTTACAGCAACTGTTACCCTTATGATGTGCCGGATTATGCCTCCCTTAGGTCACTAGTTGCCTCATCCGGCACCCTGGAGTTTACCAATGAAGGCTTCAATTGGACTGGAGTCGCTCAGGAT…	>AF368444	A/Oslo/21/1997	1997											244	OS/21/97	*	*	*	*	*	*	*	*	*	*	*	*	*	*	*	*	*	*	*	*	*	*	*	*	*	*	*	*	*	*	*	*	*	*
CAAAAACTTCCCGGAAATGACAACAGCACGGCAACGCTGTGCCTGGGACACCATGCAGTGCCAAACGGAACGCTAGTGAAAACAATCACGAATGACCAAATTGAAGTGACTAATGCTACTGAGCTGGTTCAGAGTTCCTCAACAGGTAGAATATGCGACAGTCCTCACCGAATCCTTGATGGAAAAAACTGCACACTGATAGATGCTCTATTGGGAGACCCTCATTGTGATGGCTTCAAAAATAAGGAATGGGACCTTTTTGTTGAACGCAGCACAGCTTACAGCAACTGTTACCCTTATGATGTGCCGGATTATGCCTCCCTTAGGTCACTAGTTGCCTCATCCGGCACCCTGGAGTTTACCAATGAAGGCTTCAATTGGGCTGGAGTCGCTCAGGAT…	>AF368446	A/Oslo/244/1997	1997											245	OS/244/97	*	*	*	*	*	*	*	*	*	*	*	*	*	*	*	*	*	*	*	*	*	*	*	*	*	*	*	*	*	*	*	*	*	*
AACCATGAAGACTATCATTGCTTTGAGCTACATTTTATGTCTGGTTTTCGCTCAAAAACTTCCCGGAAATGACAACAGCACGGCAACGCTGTGCCTGGGACACCATGCAGTGCCAAACGGAACGCTAGTGAAAACAATCACGAATGACCAAATTGAAGTGACTAATGCTACTGAGCTGGTTCAGAGTTCCTCAACAGGTAGAATATGCGACAGTCCTCACCGAATCCTTGATGGAAAAAACTGCACACTGATAGATGCTCTATTGGGAGACCCTCATTGTGATGGCTTCAAAAATAAGGAATGGGACCTTTTTGTTGAACGCAGCACAGCTTACAGCAACTGTTACCCTTATGATGTGCCGGATTATGCCTCCCTTAGGTCACTAGTTGCCTCATCCGG…	>AY661202	A/Hong Kong/1/1997	1997											246	HK/1/97	*	*	*	*	*	*	*	*	*	*	*	*	*	*	*	*	*	*	*	*	*	*	*	*	*	*	*	*	*	*	*	*	*	*
CAAAAACTTCCCGGAAATGACAACAGCACGGCAACGCTGTGCCTGGGACACCATGCAGTGCCAAACGGAACGCTAGTGAAAACAATCACGAATGACCAAATTGAAGTGACTAATGCTACTGAGCTGGTTCAGAGTTCCTCAACAGGTAGAATATGCGACAGTCCTCACCAAATCCTTGATGGGAAAAACTGCACACTGATAGATGCTCTATTGGGAGACCCTCATTGTGATGGCTTCAAAAATAAGGAATGGGACCTTTTTGTTGAACGCAGCACAGCTTACAGCAACTGTTACCCTTATGATGTGCCGGATTATGCCTCCCTTAGGTCACTAGTTGCCTCATCGGGCACCCTGGAGTTTACCAATGAAGGCTTCAATTGGGCTGGAGTCGCTCAGGAT…	>AF180643	A/Johannesburg/10/1997	1997											247	AU/10/97	10	*	*	*	10	*	*	*	*	*	*	*	*	*	*	*	*	*	*	*	*	*	10	*	*	*	*	*	*	*	*	*	*	*
AACCATGAAGACTATCATTGCTTTGAGCTACATTTTATGTCTGGTTTTCGCTCAAAAACTTCCCGGAAATGACAACAGCACGGCAACGCTGTGCCTGGGACACCATGCAGTGCCAAACGGAACGCTAGTGAAAACAATCACGAATGACCAAATTGAAGTGACTAATGCTACTGAGCTGGTTCAGAGTTCCTCAACGGGTAGAATATGCGACAGTCCTCACCGAATCCTTGATGGAAAAAACTGCACACTGATAGATGCTCTATTGGGAGACCCTCATTGTGATGGCTTCCAAAATAAGGAATGGGACCTTTTTGTTGAACGCAGCACAGCTTACAGCAACTGTTACCCTTATGATGTGCCGGATTATGCCTCCCTTAGGTCACTAGTTGCCTCATCCGG…	>AY661203	A/Hong Kong/280/1997	1997											248	HK/280/97	*	*	*	*	*	*	*	*	*	*	*	*	*	*	*	*	*	*	*	*	*	*	*	*	*	*	*	*	*	*	*	*	*	*
AACCATGAAGACTATCATTGCTTTGAGCTACATTTTATGTCTGGTTTTCGCTCAAAAAATTCCCGGAAATGACAACAGCACGGCAACGCTGTGCCTGGGACACCATGCAGTGCCAAACGGAACGCTAGTGAAAACAATCACGAATGACCAAATTGAAGTGACTAATGCTACTGAGCTGGTTCAGAGGTCCTCAACAGGTAGAATATGCGACAGTCCTCACCGAATCCTTGATGGAGAAAACTGCACACTGATAGATGCTCTATTGGGAGACCCTCATTGTGATGGCTTCCAAAATAAGGAATGGGACCTTTTTGTTGAACGCAGCAAAGCCTACAGCAACTGTTACCCTTATGATGTGCCGGATTATGCCTCCCTTAGGTCACTAGTTGCATCATCCGG…	>AY661205	A/Netherlands/300/1997	1997											249	NL/300/97	10	*	*	*	10	*	*	*	*	*	*	*	*	*	*	*	*	*	*	*	*	*	10	*	*	*	*	*	*	*	*	*	*	*
TAATTCTATTAACCATGAAGACTATCATTGCTTTGAGCTACATTTTATGTCTGGTTTTCGCTCAAAAAATTCCCGGAAATGACAACAGCACGGCAACGCTGTGCCTGGGACACCATGCAGTGCCAAACGGAACGCTAGTGAAAACAATCACGAATGACCAAATTGAAGTGACTAATGCTACTGAGCTGGTTCAGAGTTCCTCAACAGGTAGAATATGCGACAGTCCTCACCGAATCCTTGATGGAGAAAACTGCACACTGATAGATGCTCTATTGGGAGACCCTCATTGTGATGGCTTCCAAAATAAGGAATGGGACCTTTTTGTTGAACGCAGCAAAGCCTACAGCAACTGTTACCCTTATGATGTGCCGGATTATGCCTCCCTTAGGTCACTAGTTG…	>CY112885	A/Sydney/5/1997	1997											250	SY/5/97	10	*	*	*	10	*	*	*	*	*	*	*	*	*	*	*	*	*	*	*	*	*	10	*	*	*	*	*	*	*	*	*	*	*
AACCATGAAGACTATCATTGCTTTGAGCTACATTTTATGTCTGGTTTTCGCTCAAAAACTTCCCGGAAATGACAACAGCACGGCAACGCTGTGCCTGGGACACCATGCAGTGCCAAACGGAACGCTAGTGAAAACAATCACGAATGACCAAATTGAAGTGACTAATGCTACTGAGCTGGTTCAGGGTTCCTCAACAGGTAGAATATGCGACAGTCCTCACCAAATCCTTGATGGAAAAAACTGCACACTGATAGATGCTCTATTGGGAGACCCTCATTGTGATGGCTTCCAAAATAAGGAATGGGACCTTTTTGTCGAACGCAGCACAGCTTACAGCAACTGTTACCCTTATGATGTGCCGGATTATGCCTCCCTTAGGTCACTAGTTGCCTCATCCGG…	>AY661209	A/Netherlands/5/1998	1998											251	NL/5/98	10	*	*	*	10	*	*	*	*	*	*	*	*	*	*	*	*	*	*	*	*	*	10	*	*	*	*	*	*	*	*	*	*	*
AACCATGAAGACTATCATTGCTTTAAGCTACATTTTATGTCTGGTTTTCGCTCAAAAACTTCCCGGAAATGACAACAGCACGGCAACGCTGTGCCTGGGACACCATGCAGTGCCAAACGGAACGCTAGTGAAAACAATCACGAATGACCAAATTGAAGTGACTAATGCTACTGAGCTGGTTCAGAGTTCCTCAACAGGTAGAATATGCGACAGTCCTCACCGAATCCTTGATGGAGAAAACTGCACACTGATAGATGCTCTATTGGGAGACCCTCATTGTGATGGCTTCCAAAATAAGGAATGGGACCTTTTTGTTGAACGCAGCAAAGCCTACAGCAACTGTTACCCTTATGATGTGCAGGATTATGCCTCCCTTAGGTCACTAGTTGCCTCATCCGG…	>AY661206	A/Netherlands/414/1998	1998											252	NL/414/98	10	*	*	*	10	*	*	*	*	*	*	*	*	*	*	*	*	*	*	*	*	*	*	*	*	*	*	*	*	*	*	*	*	*
AACCATGAAGACTATCATTGCTTTGAGCTACATTTTATGTCTGGTTTTCGCTCAAAAACTTCCCGGAAATGACAACAGCACGGCAACGCTGTGCCTGGGACACCATGCAGTGCCAAACGGAACGCTAGTGAAAACAATCACGAATGACCAAATTGAAGTGACTAATGCTACTGAGCTGGTTCAGAGTTCCTCAACAGGTAGAATATGCGACAGTCCTCACCGAATCCTTGATGGAGAAAACTGCACACTGATAGATGCTCTATTGGGAGACCCTCATTGTGATGGCTTCCAAAATAAGGAATGGGACCTTTTTGTTGAACGCAGCAAAGCCTACAGCAACTGTTACCCTTATGATGTACCGGATTATGCCTCCCTTAGGTCACTAGTTGCCTCATCCGG…	>AY661208	A/Netherlands/462/1998	1998											253	NL/462/98	*	*	*	*	*	*	*	*	*	*	*	*	*	*	*	*	*	*	*	*	*	*	*	*	*	*	*	*	*	*	*	*	*	*
AACCATGAAGACTATCATTGCTTTGAGCTACATTTTATGTCTGGTTTTCGCTCAAAAACTTCCCGGAAATGACAACAGCACGGCAACGCTGTGCCTGGGACACCATGCAGTGCCAAACGGAACGTTAGTGAAAACAATCACGAATGACCAAATTGAAGTGACTAATGCTACTGAGCTGGTTCAGAGTTCCTCAACAGGTAGAATATGCGACAGTCCTCACCGAATCCTTGATGGAGAAAACTGCACACTGATAGATGCTCTATTGGGAGACCCTCATTGTGATGGCTTCCAAAATAAGGAATGGGACCTTTTTGTTGAACGCAGCAAAGCCTACAGCAACTGTTACCCTTATGATGTGCCGGATTATGCCTCCCTTAGGTCACTAGTTGCCTCATCCGG…	>AY661207	A/Netherlands/427/1998	1998											254	NL/427/98	10	*	*	*	10	*	*	*	*	*	*	*	*	*	*	*	*	*	*	*	*	*	10	*	*	*	*	*	*	*	*	*	*	*
AACCATGAAGACTATCATTGCTTTGAGCTACATTTTATGTCTGGTTTTCGCTCAAAAACTTCCCGGAAATGACAACAGCACGGCAACGCTGTGCCTGGGACACCATGCAGTGCCAAACGGAACGCTAGTGAAAACAATCACGAATGACCAAATTGAAGTGACTAATGCTACTGAGCTGGTTCAGAGTTCCTCAACAGGTAGAATATGCGACAGTCCTCACCAAATCCTTGATGGAGAAAACTGCACACTGATAGATGCTCTATTGGGAGACCCACATTGTGATGGCTTCCAAAATAAGGAATGGGACCTTTTTGTTGAACGCAGCAAAGCCTACAGCAACTGTTACCCTTATGATGTGCCGGATTATGCCTCCCTTAGGTCACTAGTTGCCTCATCCGG…	>AY661019	A/Moscow/10/1999	1999											255	MW/10/99	*	*	*	*	*	*	*	*	*	*	*	*	*	*	*	*	*	*	*	*	*	*	*	*	*	*	*	*	*	*	*	*	*	*
AACCATGAAGACTATCATTGCTTTGAGCTACATTTTATGTCTGGTTTTCGCTCAAAAACTTCCCGGAAATGACAACAGCACGGCAACGCTGTGCCTGGGGCACCATGCAGTGCCAAACGGAACGCTAGTGAAAACAATCACGAATGACCAAATTGAAGTGACTAATGCTACTGAGCTGGTTCAGAGTTCCTCAACAGGTAGAATATGCGACAGTCCTCACCAAATCCTTGATGGAGAAAACTGCACACTAATAGATGCTCTATTGGGAGACCCTCATTGTGATGGCTTCCAAAATAAGGAATGGGACCTTTTCGTTGAACGCAGCAAAGCCTACAGCAACTGTTACCCTTATGATGTGCCGGATTATGCCTCCCTTAGGTCACTAGTTGCCTCATCCGG…	>AY661026	A/Netherlands/301/1999	1999											256	NL/301/99	*	*	*	*	*	*	*	*	*	*	*	*	*	*	*	*	*	*	*	*	*	*	*	*	*	*	*	*	*	*	*	*	*	*
TTAACCATGAAGACTATCATTGCTTTGAGCTACATTTTATGTCTGGTTTTCGCTCAAAAACTTCCCGGAAATGACAACAGCACGGCAACGCTGTGCCTGGGGCACCATGCAGTGTCAAACGGAACGCTAGTGAAAACAATCACGAATGACCAAATTGAAGTGACTAATGCTACTGAGCTGGTTCAGAGTTCCTCAACAGGTAGAATATGCGACAGTCCTCACCAAATCCTTGATGGAGAAAACTGCACACTAATAGATGCTCTATTGGGAGACCCTCATTGTGATGGCTTCCAAAATAAGGAATGGGACCTTTTTGTTGAACGCAGCAAAGCCTACAGCAACTGTTACCCTTATGATGTGCCGGATTATGCCTCCCTTAGGTCACTAGTTGCCTCATCC…	>KM821317	A/Panama/2007/1999	1999											257	PM/2007/99	*	*	*	*	*	*	*	*	*	*	*	*	*	*	*	*	*	*	*	*	*	*	*	*	*	*	*	*	*	*	*	*	*	*
AACCATGAAGACTATCATTGCTTTGAGCTACATTTTATGTCTGGTTTTCGCTCAAAAACTTCCCGTAAATGACAACAGCACGGCAACGCTGTGCCTGGGACACCATGCAGTGCCAAACGGAACGCTAGTGAAAACAATCACGAATGACCACATTGAAGTGACTAATGCTACTGAGCTGGTTCAGAGTTCCTCAACAGGTAGAATATGCGACATTCCTCACCAAATCCTTGATGGAGAAAACTGCACACTAATAGATGCTCTATTGGGAGACCCTCATTGTGATGGCTTCCAAAATAAGGAATGGGACCTTTTTGTTGAACGCAGCACAGCCTACAGCAACTGTTACCCTTATGATGTGCCGGATTATGCCTCCCTTAGGTCACTAGTTGCCTCATCCGG…	>AY661021	A/Netherlands/3/2000	2000											258	NL/3/00	*	*	*	*	*	*	*	*	*	*	*	*	*	*	*	*	*	*	*	*	*	*	*	*	*	*	*	*	*	*	*	*	*	*
AACCATGAAGACTATCATTGCTTTGAGCTACATTTTATGTCTGGTTTTCGCTCAAAAACTTCCCGGAAATGACAACAGCACGGCAACGCTGTGCCTGGGGCACCATGCAGTGCCAAACGGAACGCTAGTGAAAACAATCACGAATGACCAAATTGAAGTGACTAATGCTACTGAGCTGGTTCAGAGTTCCTCAACAGGTAGAATATGCGACAGTCCTCACCAAATCCTTGATGGAGAAAACTGCACACTAATAGATGCTCTATTGGGAGACCCTCATTGTGATGGCTTCCAAAATAAGGAATGGGACCTTTTTGTTGAACGCAGCAAAGCCTACAGCAACTGTTACCCTTATGATGTGCCGGATTATGTCTCCCTTAGGTCACTAGTTGCCTCATCAGG…	>AY661022	A/Netherlands/118/2001	2001											259	NL/118/01	*	*	*	*	*	*	*	*	*	*	*	*	*	*	*	*	*	*	*	*	*	*	*	*	*	*	*	*	*	*	*	*	*	*
AACCATGAAGACTATCATTGCTTTGAGCTACATTTTATGTCTGGTTTTCGCTCAAAAACTTCCCGGAAATGACAACAGCACGGCAACGCTGTGCCTGGGACACCATGCAGTGCCAAACGGAACGCTAGTGAAAACAATCACGAATGACCAAATTGAAGTGACTAATGCTACTGAGCTGGTTCAGAGTTCCTCAACAGGTGGAATATGCGACAGTCCTCACCAAATCCTTGATGGAGAAAACTGCACACTAATAGATGCTCTATTGGGAGACCCTCATTGTGATGGCTTCCAAAATAAGGAATGGGACCTTTTTGTTGAACGCAGCAAAGCCTACAGCAACTGTTACCCTTATGATGTGCCGGATTATGCCTCCCTTAGGTCACTAGTTGCCTCATCCGG…	>AY661024	A/Netherlands/126/2001	2001											260	NL/126/01	*	*	*	*	*	*	*	*	*	*	*	*	*	*	*	*	*	*	*	*	*	*	*	*	*	*	*	*	*	*	*	*	*	*
AACCATGAAGACTATCATTGCTTTGAGCTACATTTTATGTCTGGTTTTCGCTCAAAAACTTCCCGTAAATGACAACAGCACGGCAACGCTGTGCCTGGGACACCATGCAGTGCCAAACGGAACGCTAGTGAAAACAATCACGAATGACAACATTGAAGTGACTAATGCTACTGAGCTGGTTCAGAGTTCCTCAACAGGTAGAATATGCGACAGTCCTCACCAAATCCTTGATGGAGAAAACTGCACACTAATAGATGCTCTATTGGGAGACCCTCATTGTGATGGCTTCCAAAATAAGGAATGGGACCTTTTTGTTGAACGCAGCACAGCCTACAGCAACTGTTACCCTTATGATGTGCCGGATTATGCCTCCCTTAGGTCACTAGTTGCCTCATCCGG…	>AY661023	A/Netherlands/124/2001	2001											261	NL/124/01	*	*	*	*	*	*	*	*	*	*	*	*	*	*	*	*	*	*	*	*	*	*	*	*	*	*	*	*	*	*	*	*	*	*
AACCATGAAGACTATCATTGCTTTGAGCTACATTTTATGTCTGGTTTTCGCTCAAAAACTTCCCGGAAATGACAACAGCACGGCAACGCTGTGCCTGGGGCACCATGCAGTGCCAAACGGAACGCTAGTGAAAACAATCACGAATGACCAAATTGAAGTGACTAATGCTACTGAGCTGGTTCAGAGTTCCTCAACAGGTAGAATATGCGACAGTCCTCACCAAATCCTTGATGGAGAAAACTGCACACTAATAGATGCTCTATTGGGAGACCCTCATTGTGATGGCTTCCAAAATAAGGAATGGGACCTTTTTGTTGAACGCAGCAAAGCCTACAGCAACTGTTACCCTTATGATGTGCCGGATTATGTCTCCCTTAGGTCACTAGTTGCCTCATCAGG…	>AY661031	A/Netherlands/1/2002	2002											262	NL/1/02	*	*	*	*	*	*	*	*	*	*	*	*	*	*	*	*	*	*	*	*	*	*	*	*	*	*	*	*	*	*	*	*	*	*
AACCATGAAGACTATCATTGCTTTGAGCTGCATTTTATGCCTGGTTTTCGCTCAAAAACTTCCCGGAAATGACAACAGCACGGCAACGCTGTGCCTGGGGCACCATGCAGTGCCAAACGGAACGCTAGTGAAAACAATCACGAATGACCAAATTGAAGTAACTAATGCTACTGAGCTGGTTCAGAGTTCCTCAACAGGTAGAATATGCGACAGTCCTCACCAAATCCTTGATGGAGAAAACTGCACACTAATAGATGCTCTATTGGGAGACCCTCATTGTGATGGCTTCCAAAATAAGGAATGGGACCTTTTTGTTGAACGCAGCAAAGCCTACAGCAACTGTTACCCTTATGATGTGCCGGATTATGTCTCCCTTAGGTCACTAGTTGCCTCATCAGG…	>AY661030	A/Netherlands/120/2002	2002											263	NL/120/02	*	*	*	*	*	*	*	*	*	*	*	*	*	*	*	*	*	*	*	*	*	*	*	*	*	*	*	*	*	*	*	*	*	*
CATGAAGACTATCATTGCTTTGAGCTACATTCTATGTCTGGTTTTCGCTCAAAAACTTCCCGGAAATGACAACAGCACGGCAACGCTGTGCCTTGGGCACCATGCAGTACCAAACGGAACGATAGTGAAAACAATCACGAATGACCAAATTGAAGTTACTAATGCTACTGAGCTGGTTCAGAGTTCCTCAACAGGTGGAATATGCGACAGTCCTCATCAGATCCTTGATGGAGAAAACTGCACACTAATAGATGCTCTATTGGGAGACCCTCAGTGTGATGGCTTCCAAAATAAGAAATGGGACCTTTTTGTTGAACGCAGCAAAGCCTACAGCAACTGTTACCCTTATGATGTGCCGGATTATGCCTCCCTTAGGTCACTAGTTGCCTCATCCGGCAC…	>KM821324	A/Fujian/411/2002	2002											264	FU/411/02	*	*	*	*	*	*	*	*	*	*	*	*	*	*	*	*	*	*	*	*	*	*	*	*	*	*	*	*	*	*	*	*	*	*
CAAAAACTTCCCGGAAATGACAACAGCACGGCAACGCTGTGCCTTGGGCACCATGCAGTACCAAACGGAACGATAGTGAAAACAATCACGAATGACCAAATTGAAGTTACTAATGCTACTGAGCTGGTTCAGAGTTCCTCAACAGGTGGAATATGCGACAGTCCTCATCAGATCCTTGATGGAGAAAACTGCACACTAATAGATGCTCTATTGGGAGACCCTCAGTGTGATGGCTTCCAAAATAAGAAATGGGACCTTTTTGTTGAACGCAGCAAAGCCTACAGCAACTGTTACCCTTATGATGTGCCGGATTATGCCTCCCTTAGGTCACTAATTGCCTCATCCGGCACACTGGAGTTTACCAATGAAAGCTTCAATTGGACTGGAGTCACTCAGAAT…	>AY661034	A/Netherlands/22/2003	2003											265	NL/22/03	*	*	*	*	*	*	*	*	*	*	*	*	*	*	*	*	*	*	*	*	*	*	*	*	*	*	*	*	*	*	*	*	*	*
CAAAAGCTTCCCGGAAATGACAACAGCACGGCAACGCTGTGCCTTGGGCACCATGCAGTACCAAACGGAACGATAGTGAAAACAATCACGAATGACCAAATTGAAGTTACTAATGCTACTGAGCTGGTTCAGAGTTCCTCAACAGGTGGAATATGCAACAGTCCTCATCAGATCCTTGATGGAGAAAACTGCACACTAATAGATGCTCTATTGGGAGACCCTCAGTGTGATGGCTTCCAAAATAAGAAATGGGACCTTTTTGTTGAACGCAGCAAAGCCTACAGCAACTGTTACCCTTATGATGTGCCGGATTATGCCTCCCTTAGGTCACTAGTTGCCTCATCCGGCACACTGGAGTTTAACAATGAAAGCTTCAATTGGACTGGAGTCACTCAGAAT…	>AY661035	A/Netherlands/213/2003	2003											266	NL/213/03	*	*	*	*	*	*	*	*	*	*	*	*	*	*	*	*	*	*	*	*	*	*	*	*	*	*	*	*	*	*	*	*	*	*
CAAAAGCTTCCCGGAAATGACAACAGCACGGCAACGCTGTGCCTTGGGCACCATGCAGTACCAAACGGAACGATAGTGAAAACAATCACGAATGACCAAATTGAAGTTACTAATGCTACTGAGCTGGTTCAGAGTTCCTCAACAGGTGGAATATGCAACAGTCCTCATCAGATCCTTGATGGAGAAAACTGCACACTAATAGATGCTCTATTGGGAGACCCTCAGTGTGATGGCTTCCAAAATAAGAAATGGGACCTTTTTGTTGAACGCAGCAAAGCCTACAGCAACTGTTACCCTTATGATGTGCCGGATTATGCCTCCCTTAGGTCACTAGTTGCCTCATCCGGCACACTGGAGTTTAACAATGAAAGCTTCAATTGGACTGGAGTCACTCAGAAT…	>AY661036	A/Netherlands/217/2003	2003											267	NL/217/03	*	*	*	*	*	*	*	*	*	*	*	*	*	*	*	*	*	*	*	*	*	*	*	*	*	*	*	*	*	*	*	*	*	*
CAAAAGCTTCCCGGAAATGACAACAGCACGGCAACGCTGTGCCTTGGGCACCATGCAGTACCAAACGGAACGATAGTGAAAACAATCACGAATGACCAAATTGAAGTTACTAATGCTACTGAGCTGGTTCAGAGTTCCTCAACAGGTGGAATATGCAACAGTCCTCATCAGATCCTTGATGGAGAAAACTGCACACTAATAGATGCTCTATTGGGAGACCCTCAGTGTGATGGCTTCCAAAATAAGAAATGGGACCTTTTTGTTGAACGCAGCAAAGCCTACAGCAACTGTTACCCTTATGATGTGCCGGATTATGCCTCCCTTAGGTCACTAGTTGCCTCATCCGGCACACTGGAGTTTAACAATGAAAGCTTCAATTGGACTGGAGTCACTCAGAAT…	>AY661037	A/Netherlands/222/2003	2003											268	NL/222/03	*	*	*	*	*	*	*	*	*	*	*	*	*	*	*	*	*	*	*	*	*	*	*	*	*	*	*	*	*	*	*	*	*	*
CAAAAGCTTCCCGGAAATGACAACAGCACGGCAACGCTGTGCCTTGGGCACCATGCAGTACCAAACGGAACGATAGTGAAAACAATCACGAATGACCAAATTGAAGTTACTAATGCTACTGAGCTGGTTCAGAGTTCCTCAACAGGTGGAATATGCGACAGTCCTCATCAGATCCTTGATGGAGAAAACTGCACACTAATAGATGCTCTATTGGGAGACCCTCAGTGTGATGGCTTCCAAAATAAGAAATGGGACCTTTTTGTTGAACGCAGCAAAGCCTACAGCAACTGTTACCCTTATGATGTGCCGGATTATGCCTCCCTTAGGTCACTAGTTGCCTCATCCGGCACACTGGAGTTTAACAATGAAAGCTTCAATTGGACTGGAGTCACTCAGAAT…	>AY661032	A/Finland/170/2003	2003											269	FI/170/03	*	*	*	*	*	*	*	*	*	*	*	*	*	*	*	*	*	*	*	*	*	*	*	*	*	*	*	*	*	*	*	*	*	*
CAAAAACTTCCCGGAAATGACAACAGCACGGCAACGCTGTGCCTGGGGCACCATGCAGTGCCAAACGGAACGCTAGTGAAAACAATCACGAATGACCAAATTGAAGTAACTAATGCTACTGAGCTGGTTCAGAGTTCCTCAACAAGTAGAATATGCGACAGTCCTCACCAAATCCTTGATGGAGAAAACTGCACACTAATAGATGCTCTATTGGGAGACCCTCATTGTGATGGCTTCCAAAATAAGGAATGGGACCTTTTTGTTGAACGCAGCAAAGCCTACAGCAACTGTTACCCTTATGATGTGCCGGATTATGTCTCCCTTAGGTCACTAGTTGCCTCATCAGGCACGCTGGAGTTTAACAATGAAAGCTTCAATTGGACTGGAGTCGCTCAGAAT…	>AY661033	A/Netherlands/20/2003	2003											270	NL/20/03	*	*	*	*	*	*	*	*	*	*	*	*	*	*	*	*	*	*	*	*	*	*	*	*	*	*	*	*	*	*	*	*	*	*
[truncated: 45 more columns]

## Sheet: 抗原数据
		1	2	3	4	5	6	7	8	9	10	11	12	13	14	15	16	17	18	19	20	21	22	23	24	25	26	27	28	29	30	31	32	33	34	35	36	37	38	39	40	41	42	43	44	45	46	47	48
		HK/1/68	EN/42/72	PC/1/73	SL/840/74	VI/3A/75	LE/360/86	TE/1A/77	BI/21793/72	BI/5930/74	AM/1609/77	BI/2461/78	RD/577/80	NL/209/80	NL/233/82	NL/241/82	NL/330/85	ST/10/85	NL/450/88	VI/2/90	LY/1149/91	MA/G252/93	NL/1/95	NL/218/95	NL/172/96	BA/1/79	PH/2/82	CC/4/85	WE/4/85	VI/7/87	SI/2/87	TE/1B/77	BA/2/79	EN/496/80	NL/333/85	CE/1A/84	CE/1B/84	CO/2/86	SH/11/87	NL/620/89	GU/54/89	BE/353/89	BE/32A/92	HK/34/90	BE/32B/92	SD/9/93	OS/2352/93	PR/413/94	GD/25/93
1	BI/15793/68	354	501	109	*	63	<10	<20	*	*	*	*	*	*	*	*	<10	*	*	*	*	*	*	*	*	<10	<10	*	<10	*	*	*	*	<10	*	*	*	*	*	*	*	*	*	*	*	*	*	*	*
2	BI/16190/68	640	320	80	40	40	*	*	640	320	<10	<10	<10	<10	<10	<10	<10	<10	*	<10	<10	<10	<10	<10	<10	*	*	*	*	*	*	*	*	*	*	*	*	*	*	*	*	*	*	*	*	*	*	*	*
3	BI/16398/68	1163	1163	291	73	89	*	<20	*	*	<20	<20	*	*	*	*	*	*	*	*	*	*	*	*	*	*	*	*	*	<20	*	35	<20	<20	*	*	<20	<20	*	*	*	<20	*	*	*	*	*	*	*
4	BI/808/69	320	640	120	80	160	<10	*	*	*	*	*	*	*	*	*	*	*	*	*	*	*	*	*	*	*	*	*	*	*	*	*	*	*	*	*	*	*	*	*	*	*	*	*	*	*	*	*	*
5	BI/908/69	1280	640	80	40	57	<10	<20	*	*	<20	<20	*	*	*	*	*	*	*	*	*	*	*	*	*	*	*	*	*	<20	*	60	<20	<20	*	*	<20	<20	*	*	*	<20	*	*	*	*	*	*	*
6	BI/17938/69	554	453	113	42	46	<10	<20	*	*	<20	<20	*	*	*	*	<10	*	*	*	*	*	*	*	*	<10	<10	*	*	<20	*	25	<20	<20	*	*	<20	<20	*	*	*	<20	*	*	*	*	*	*	*
7	BI/93/70	1109	640	*	57	46	<10	<20	*	*	<20	<20	*	*	*	*	<10	*	*	*	*	*	*	*	*	<10	<10	*	*	<20	*	<20	<20	<20	*	*	<20	<20	*	*	*	<20	*	*	*	*	*	*	*
8	BI/2668/70	320	320	80	24	46	<10	<20	*	*	<20	<20	*	*	*	*	<10	*	*	*	*	*	*	*	*	<10	<10	*	*	<20	*	<20	<20	<20	*	*	<20	<20	*	*	*	<20	*	*	*	*	*	*	*
9	BI/6449/71	165	392	57	*	35	<10	<20	*	*	<20	<20	*	*	*	*	<10	<20	*	*	*	*	*	*	*	<10	<10	*	<20	<20	*	<20	<20	<20	*	*	<20	<20	*	*	*	<20	*	*	*	*	*	*	*
10	BI/21438/71	905	905	139	98	89	<10	<40	*	*	<20	<20	*	*	*	*	<10	<20	*	*	*	*	*	*	*	<10	<10	*	*	<20	*	40	<20	<20	*	*	<20	<20	*	*	*	<20	*	*	*	*	*	*	*
11	BI/21801/71	905	905	160	98	87	<10	<40	*	*	<20	<20	*	*	*	*	<10	<20	*	*	*	*	*	*	*	<10	<10	*	*	<20	*	35	<20	<20	*	*	<20	<20	*	*	*	<20	*	*	*	*	*	*	*
12	BI/6022/72	453	905	226	226	184	<10	<80	*	*	<20	<20	*	*	*	*	<10	<20	*	*	*	*	*	*	*	<10	<10	*	*	<20	*	80	<20	<20	*	*	<20	<20	*	*	*	<20	*	*	*	*	*	*	*
13	BI/5168/76	<10	160	640	80	1280	*	80	*	*	*	*	*	*	*	*	*	*	*	*	*	*	*	*	*	*	*	*	*	*	*	*	*	*	*	*	*	*	*	*	*	*	*	*	*	*	*	*	*
14	BI/4273/75	40	320	640	2560	40	*	32	*	*	*	*	*	*	*	*	<10	*	*	*	*	*	*	*	*	<10	<10	*	<10	*	*	*	*	<10	*	*	*	*	*	*	*	*	*	*	*	*	*	*	*
15	BI/334/75	<10	320	1280	160	160	*	20	*	*	*	*	*	*	*	*	<10	*	*	*	*	*	*	*	*	<10	<10	*	<10	*	*	*	*	<10	*	*	*	*	*	*	*	*	*	*	*	*	*	*	*
16	BI/1843/75	40	160	1280	160	160	*	40	*	*	*	*	*	*	*	*	*	*	*	*	*	*	*	*	*	*	*	*	*	*	*	*	*	*	*	*	*	*	*	*	*	*	*	*	*	*	*	*	*
17	BI/21793/72	80	1280	1280	640	160	*	40	1280	1280	<10	<10	<10	<10	<10	<10	<10	<10	<10	<10	<10	<10	<10	<10	<10	<10	<10	*	<10	*	*	*	*	<10	*	*	*	*	*	*	*	*	*	*	*	*	*	*	*
18	BI/23290/72	80	640	640	320	226	*	*	*	*	<20	<20	*	*	*	*	*	<20	*	*	*	*	*	*	*	*	*	*	<20	<20	*	160	<20	<20	*	*	<20	<20	*	*	*	<20	*	*	*	*	*	*	*
19	BI/23337/72	80	640	640	320	226	*	<80	*	*	<20	<20	*	*	*	*	*	<20	*	*	*	*	*	*	*	*	*	*	<20	<20	*	160	<20	<20	*	*	<20	<20	*	*	*	<20	*	*	*	*	*	*	*
20	BI/552/73	160	640	1280	640	226	*	*	*	*	20	20	*	*	*	*	*	<20	*	*	*	*	*	*	*	*	*	*	<20	<20	*	200	<20	<20	*	*	<20	20	*	*	*	<20	*	*	*	*	*	*	*
21	BI/748/73	52	640	1280	291	135	<10	<60	*	*	<20	<20	*	*	*	*	<10	<20	*	*	*	*	*	*	*	<10	<10	<10	<20	<20	*	160	<20	<20	*	*	<20	<20	*	*	*	<20	*	*	*	*	*	*	*
22	BI/3517/73	80	1280	1280	320	101	*	<80	*	*	<20	<20	*	*	*	*	<10	<20	*	*	*	*	*	*	*	<10	<10	*	<20	<20	*	160	<20	<20	*	*	<20	<20	*	*	*	<20	*	*	*	*	*	*	*
23	BI/5146/74	40	320	640	640	80	*	16	*	*	*	*	*	*	*	*	<10	*	*	*	*	*	*	*	*	<10	<10	*	<10	*	*	*	*	<10	*	*	*	*	*	*	*	*	*	*	*	*	*	*	*
24	BI/5930/74	40	320	2560	160	160	*	40	640	1280	<10	<10	<10	<10	<10	<10	<10	<10	<10	<10	<10	<10	<10	<10	<10	*	*	*	*	*	*	*	*	*	*	*	*	*	*	*	*	*	*	*	*	*	*	*	*
25	BI/5931/74	16	291	905	80	320	<10	24	*	*	*	*	*	*	*	*	<10	*	*	*	*	*	*	*	*	<10	<10	*	<10	*	*	*	*	<10	*	*	*	*	*	*	*	*	*	*	*	*	*	*	*
26	BI/7398/74	20	320	2560	320	80	*	20	*	*	*	*	*	*	*	*	*	*	*	*	*	*	*	*	*	*	*	*	*	*	*	*	*	*	*	*	*	*	*	*	*	*	*	*	*	*	*	*	*
27	BI/9459/74	60	392	2560	320	254	*	*	*	*	20	<20	*	*	*	*	<10	<20	*	*	*	*	*	*	*	<10	<10	*	<20	<20	*	160	<20	<20	*	*	<20	20	*	*	*	<20	*	*	*	*	*	*	*
28	BI/2600/75	80	320	1280	2560	40	*	40	*	*	*	*	*	*	*	*	*	*	*	*	*	*	*	*	*	*	*	*	*	*	*	*	*	*	*	*	*	*	*	*	*	*	*	*	*	*	*	*	*
29	BI/2813/75	40	320	1280	160	80	*	80	320	1280	<10	<10	<10	<10	<10	<10	<10	<10	<10	<10	<10	<10	<10	<10	<10	*	*	*	*	*	*	*	*	*	*	*	*	*	*	*	*	*	*	*	*	*	*	*	*
30	BI/628/76	<10	120	320	80	80	*	1280	*	*	*	*	*	*	*	*	480	*	*	*	*	*	*	*	*	40	240	*	480	*	*	*	*	480	*	*	*	*	*	*	*	*	*	*	*	*	*	*	*
31	BI/1761/76	<10	320	320	160	1016	*	80	*	*	1280	80	*	*	*	*	80	80	*	*	*	*	*	*	*	<10	80	*	160	<20	*	320	<20	*	*	*	20	320	*	*	*	<20	*	*	*	*	*	*	*
32	BI/2271/76	<10	120	640	160	160	*	2032	*	*	*	*	*	*	*	*	640	*	*	*	*	*	*	*	*	80	320	*	640	*	*	*	*	480	*	*	*	*	*	*	*	*	*	*	*	*	*	*	*
33	BI/5029/76	<10	160	160	40	905	*	80	*	*	1280	80	*	*	*	*	*	80	*	*	*	*	*	*	*	*	*	*	160	<20	*	320	100	<20	*	*	<20	320	*	*	*	<20	*	*	*	*	*	*	*
34	BI/5657/76	<10	160	320	80	905	*	98	*	*	1280	80	*	*	*	*	*	80	*	*	*	*	*	*	*	*	*	*	200	<20	*	320	160	<20	*	*	20	240	*	*	*	<20	*	*	*	*	*	*	*
35	BI/6545/76	<20	210	320	80	905	80	61	*	*	1600	80	*	*	*	*	80	80	*	*	*	*	*	*	*	<10	80	40	113	<20	*	320	100	<80	*	*	20	320	*	*	*	<20	*	*	*	*	*	*	*
36	AM/1609/77	10	320	320	80	2560	*	105	160	640	2560	<10	<10	320	80	320	139	160	<10	<10	<10	<10	<10	<10	<10	<10	160	*	160	*	*	*	*	80	*	*	*	*	*	*	*	*	*	*	*	*	*	*	*
37	BI/3895/77	10	320	320	160	1016	*	77	*	*	1280	80	*	*	*	*	120	80	*	*	*	*	*	*	*	<10	120	*	160	<20	*	320	160	*	*	*	20	320	*	*	*	<20	*	*	*	*	*	*	*
38	RD/5828/77	60	320	320	320	905	*	179	*	*	1280	70	*	*	*	*	*	20	*	*	*	*	*	*	*	*	*	*	40	20	*	120	20	<20	*	*	20	40	*	*	*	*	*	*	*	*	*	*	*
39	RD/8179/77	40	320	640	160	1197	*	126	*	*	2560	100	*	*	*	*	*	80	*	*	*	*	*	*	*	*	*	*	160	<20	*	320	80	<20	*	*	<20	320	*	*	*	<20	*	*	*	*	*	*	*
40	NL/209/80	<10	15	*	<10	57	640	421	<10	80	226	3620	5120	2560	1280	2560	1016	1431	*	<10	<10	<10	<10	<10	<10	302	844	960	1280	25	80	2560	1016	*	*	*	240	10240	*	*	*	20	*	*	*	*	*	*	*
41	RD/577/80	<10	10	*	<10	53	960	716	<10	80	320	2449	2560	5120	2560	2560	1016	1280	*	<10	<10	<10	<10	<10	<10	226	842	1120	972	28	80	2560	905	2032	*	*	179	8095	*	*	*	<20	*	*	*	*	*	*	*
42	NL/233/82	*	*	*	*	20	*	*	<10	<10	226	905	1280	1280	2560	5120	2560	905	40	<10	<10	<10	<10	<10	<10	*	*	*	960	40	*	640	640	640	*	*	120	2560	*	*	*	20	*	*	*	*	*	*	*
43	NL/241/82	*	*	*	*	40	*	200	<10	<10	172	972	640	2560	1280	2560	1280	1280	80	<10	<10	<10	<10	<10	<10	*	*	*	1280	40	*	1280	1120	1280	*	*	113	3620	*	*	*	35	*	*	*	*	*	*	*
44	NL/330/85	*	*	*	*	20	*	160	<10	<10	*	441	320	640	320	1280	1810	1431	320	<10	<10	<10	<10	<10	<10	40	1280	*	2395	113	*	320	640	506	*	*	277	8868	*	*	*	25	*	*	*	*	*	*	*
45	ST/10/85	*	*	*	*	40	*	*	<10	<10	*	358	320	640	320	2560	2560	3620	640	<10	80	<10	<10	<10	<10	*	*	*	2560	640	*	320	640	320	*	*	400	8960	*	*	*	160	*	*	*	*	*	*	*
46	CO/2/86	<10	<10	*	<10	28	2560	160	<10	<10	*	226	320	640	320	2560	1280	3620	1280	<10	80	<10	<10	<10	<10	34	571	640	2382	318	120	400	960	386	640	*	100	10240	*	*	*	160	*	*	*	*	*	*	*
47	NL/450/88	*	*	*	*	20	*	52	<10	<10	<40	*	<10	<10	<10	<10	556	1280	5653	1076	320	<10	<10	<10	<10	18	65	*	2774	890	2792	120	160	*	*	*	140	4661	7760	10240	10240	345	*	*	*	*	*	*	*
48	NL/620/89	*	*	*	*	20	*	*	<10	<10	<40	<20	<10	<10	<10	<10	453	905	2560	320	640	<10	<10	<10	<10	*	*	*	2217	1280	1280	20	40	<20	*	*	40	2560	10240	20480	10240	400	*	*	*	*	*	*	*
49	VI/2/90	*	*	*	*	*	*	*	<10	<10	<10	<10	<10	<10	<10	<10	*	640	508	1940	1810	<10	<10	<10	20	*	*	*	320	1280	160	*	*	*	*	*	*	640	211	3378	320	1280	80	*	*	*	*	*	*
50	LY/1149/91	*	*	*	*	*	*	*	<10	<10	<10	<10	<10	<10	<10	<10	<10	640	202	1016	2560	<40	*	*	*	*	*	*	160	*	80	*	*	*	*	*	*	320	80	1280	*	640	<40	71	40	<40	80	320	<40
51	MA/G102/93	*	*	*	*	*	*	*	<10	<10	<10	<10	<10	<10	<10	<10	<10	<10	57	<40	<40	101	1993	467	121	*	*	*	*	*	40	*	*	*	*	*	*	*	80	320	*	65	626	444	305	2551	1522	320	160
52	MA/G252/93	*	*	*	*	*	*	*	<10	<10	<10	<10	<10	<10	<10	<10	<10	<10	40	<10	29	1076	160	320	339	*	*	*	*	*	*	*	*	*	*	*	*	*	*	*	*	80	68	50	*	233	80	640	309
53	NL/241/93	*	*	*	*	*	*	*	<10	<10	<10	<10	<10	<10	<10	<10	<10	<10	40	<10	48	453	3836	2032	202	*	*	*	*	*	*	*	*	*	*	*	*	*	*	*	*	78	320	335	160	2032	1884	1810	1280
54	NL/1/95	<10	*	<10	*	*	*	*	<10	<10	<10	<10	<10	<10	<10	<10	<10	<10	<10	<10	74	453	4318	3342	*	*	*	*	*	*	<10	*	*	*	*	*	*	*	*	*	*	<10	*	320	*	1260	1301	1280	1402
55	WE/4/85	<10	<10	*	<10	20	1920	139	*	*	*	*	*	*	*	*	905	*	1280	*	*	*	*	*	*	50	557	640	2153	554	320	*	*	333	640	*	*	*	*	*	*	*	*	*	*	*	*	*	*
56	OK/5/88	*	*	*	*	*	*	36	*	*	*	*	*	*	*	*	243	*	905	*	*	*	*	*	*	20	46	*	254	1114	422	*	*	80	*	*	*	640	806	2560	80	*	*	*	*	*	*	*	*
57	SI/2/87	<10	<10	<10	<10	*	160	35	*	*	*	*	*	*	*	*	277	*	3225	40	*	*	<10	<10	<10	*	49	*	*	*	1824	240	*	30	*	*	*	320	3620	640	905	247	*	*	*	*	*	*	<10
58	VI/7/87	*	*	*	*	*	*	46	*	*	*	*	*	*	*	*	325	*	1114	*	*	*	*	*	*	20	43	*	470	1437	211	*	*	77	*	*	*	*	806	*	*	*	*	*	*	*	*	*	*
59	AL/4382/82	*	*	*	*	*	*	*	*	*	*	*	*	*	*	*	*	*	1280	*	*	*	*	*	*	1280	5120	*	5120	*	*	10240	2560	5120	*	*	*	*	*	*	*	*	*	*	*	*	*	*	*
60	LY/2380/81	*	*	*	*	*	*	*	*	*	*	*	*	*	*	*	*	*	2560	*	*	*	*	*	*	1280	2560	*	5120	*	*	5120	2560	5120	*	*	*	*	*	*	*	*	*	*	*	*	*	*	*
61	BI/4791/81	*	*	*	*	*	*	640	*	*	*	*	*	*	*	*	*	*	1280	*	*	*	*	*	*	453	905	*	2560	*	*	2560	1280	1810	*	*	*	*	*	*	*	*	*	*	*	*	*	*	*
62	BI/10684/82	*	*	*	*	*	*	1280	*	*	*	*	*	*	*	*	*	*	640	*	*	*	*	*	*	453	1280	*	2560	*	*	2560	905	3620	*	*	*	*	*	*	*	*	*	*	*	*	*	*	*
63	OS/13676/83	*	*	*	*	*	*	*	*	*	*	*	*	*	*	*	*	*	1280	*	*	*	*	*	*	640	2560	*	2560	*	*	2560	1280	5120	*	*	*	*	*	*	*	*	*	*	*	*	*	*	*
64	NL/333/85	*	*	*	*	*	320	320	*	*	*	*	*	*	*	160	*	*	1280	*	*	*	*	*	*	40	160	*	2560	*	*	1280	*	*	1280	1280	320	*	*	*	*	*	*	*	*	*	*	*	*
65	BA/1/79	*	<10	<10	<10	*	226	320	*	*	*	*	*	*	*	1280	640	*	320	*	*	*	*	*	*	640	905	*	1055	*	40	1280	*	1280	320	640	80	*	40	*	<10	<10	*	*	*	*	*	*	*
66	PH/2/82	<10	<10	<10	<10	*	226	*	*	*	*	*	*	*	*	2560	784	*	320	*	*	*	<10	<10	<10	*	*	*	462	*	190	640	*	196	640	640	40	*	80	*	<10	<10	*	*	*	*	*	*	<10
67	CE/1/84	*	*	*	*	*	320	320	*	*	*	*	*	*	*	*	*	*	640	*	*	*	*	*	*	40	160	*	*	*	*	*	*	*	1280	1280	640	*	*	*	*	*	*	*	*	*	*	*	*
68	LE/360/86	*	<10	<10	<10	*	640	113	*	*	*	*	*	*	*	160	453	*	905	*	*	*	*	*	*	<40	320	*	1786	160	57	*	*	160	320	160	40	*	320	*	80	<10	*	*	*	*	*	*	*
69	VI/1/88	*	*	*	*	*	*	40	*	*	*	*	*	*	*	*	557	*	1280	*	*	*	*	*	*	*	80	*	508	1470	453	*	*	160	*	*	*	640	1280	2560	80	*	*	*	*	*	*	*	*
70	CC/2/88	*	*	*	*	*	*	20	*	*	*	*	*	*	*	*	1016	*	1280	*	*	*	*	*	*	*	640	*	5120	320	40	*	*	160	*	*	*	*	*	*	*	*	*	*	*	*	*	*	*
71	ST/12/88	*	*	*	*	*	*	40	*	*	*	*	*	*	*	*	403	*	*	1280	*	*	*	*	*	40	40	*	*	1016	4064	*	*	80	*	*	*	5120	10240	10240	10240	320	*	*	*	*	*	*	*
72	EN/138/89	*	*	*	*	*	*	*	*	*	*	*	*	*	*	*	320	*	4457	640	*	*	*	*	*	*	*	*	1832	905	1114	*	*	*	*	*	*	640	10240	10240	*	320	*	*	*	*	*	*	*
73	EI/3447/89	*	*	*	*	*	*	*	*	*	*	*	*	*	*	*	160	*	*	*	*	*	*	*	*	*	*	*	*	*	1613	*	*	*	*	*	*	2560	5120	10240	5120	*	*	*	*	*	*	*	*
74	EN/427/88	*	*	*	*	*	*	*	*	*	*	*	*	*	*	*	320	*	2560	*	*	*	*	*	*	*	*	*	1280	640	2560	*	*	*	*	*	*	*	*	*	*	*	*	*	*	*	*	*	*
75	GE/5007/89	*	*	*	*	*	*	*	*	*	*	*	*	*	*	*	320	*	4064	*	*	*	*	*	*	*	*	*	2032	905	1280	*	*	*	*	*	*	2560	5120	10240	10240	*	*	*	*	*	*	*	*
76	WE/3/90	*	*	*	*	*	*	*	*	*	*	*	*	*	*	*	40	*	640	1280	*	*	*	*	18	*	*	*	160	640	160	*	*	*	*	*	*	640	320	2560	320	320	*	*	*	70	*	*	*
77	WK/1/89	*	*	*	*	*	*	*	*	*	*	*	*	*	*	*	160	*	2560	*	*	*	*	*	*	*	*	*	1280	453	508	*	*	*	*	*	*	1280	4064	10240	5120	*	*	*	*	*	*	*	*
78	AT/3572DASH5/88	*	*	*	*	*	*	*	*	*	*	*	*	*	*	*	320	*	10240	*	*	*	*	*	*	*	*	*	5120	1280	2560	*	*	*	*	*	*	5120	10240	10240	*	*	*	*	*	*	*	*	*
79	SH/11/87	*	<10	<10	<10	*	80	*	*	*	*	*	*	*	*	*	160	*	3880	160	*	*	*	*	*	<10	*	*	970	320	905	<10	*	*	*	*	*	320	1613	640	*	67	*	*	*	*	*	*	*
80	GU/54/89	*	<10	<10	<10	*	80	*	*	*	*	*	*	*	*	*	160	*	1280	160	*	*	*	*	*	<10	*	*	640	80	557	120	*	*	*	*	*	160	*	640	*	80	*	*	*	*	*	*	*
81	HK/1/89	*	*	*	*	*	*	*	*	*	*	*	*	*	*	*	320	*	5120	640	*	*	*	*	*	*	*	*	2560	905	1280	*	*	*	*	*	*	2560	5881	11763	10240	320	*	*	*	*	*	*	*
82	NL/650/89	*	*	*	*	*	*	*	*	*	*	*	*	*	*	*	160	*	1280	*	*	*	*	*	*	*	*	*	1016	80	640	*	*	*	*	*	*	320	5120	5120	10240	*	*	*	*	*	*	*	*
83	NL/738/89	*	*	*	*	*	*	*	*	*	*	*	*	*	*	*	113	*	1280	*	*	*	*	*	*	*	*	*	640	28	320	*	*	*	*	*	*	254	5120	5120	2560	*	*	*	*	*	*	*	*
84	SP/35/89	*	*	*	*	*	*	*	*	*	*	*	*	*	*	*	160	*	2229	640	*	*	*	*	*	*	*	*	1280	453	557	*	*	*	*	*	*	2229	2560	10240	5120	320	*	*	*	*	*	*	*
85	SP/40/89	*	*	*	*	*	*	*	*	*	*	*	*	*	*	*	160	*	1280	*	*	*	*	*	*	*	*	*	403	1810	320	*	*	*	*	*	*	806	2560	6451	2560	*	*	*	*	*	*	*	*
86	WE/5/89	*	*	*	*	*	*	*	*	*	*	*	*	*	*	*	*	*	2560	*	*	*	*	*	*	*	*	*	508	453	*	*	*	*	*	*	*	508	3225	3225	1280	*	*	*	*	*	*	*	*
87	ME/2/90	*	*	*	*	*	*	*	*	*	*	*	*	*	*	*	160	*	5120	320	*	*	*	*	*	*	*	*	1280	905	*	*	*	*	*	*	*	*	10240	10240	10240	160	*	*	*	*	*	*	*
88	SU/1/90	*	*	*	*	*	*	*	*	*	*	*	*	*	*	*	320	*	5120	*	*	*	*	*	*	*	*	*	2560	1280	1280	*	*	*	*	*	*	2560	5120	10240	10240	*	*	*	*	*	*	*	*
89	VI/33/92	*	*	*	*	*	*	*	*	*	*	*	*	*	*	*	*	*	905	2560	*	*	*	*	10	*	*	*	320	*	226	*	*	*	*	*	*	1280	320	3620	*	1810	*	*	*	40	*	*	*
90	NL/891/91	*	*	*	*	*	*	*	*	*	*	*	*	*	*	*	*	*	640	2560	*	*	*	*	15	*	*	*	320	*	113	*	*	*	*	*	*	640	160	3620	*	1280	*	*	*	40	*	*	*
91	CA/1/91	*	*	*	*	*	*	*	*	*	*	*	*	*	*	*	*	*	7241	640	*	*	*	*	*	*	*	*	3620	*	1280	*	*	*	*	*	*	3620	7241	10240	*	453	*	*	*	*	*	*	*
92	EN/260/91	*	*	*	*	*	*	*	*	*	*	*	*	*	*	*	*	*	640	2560	*	*	*	*	15	*	*	*	320	*	113	*	*	*	*	*	*	1280	160	3620	*	1280	*	*	*	40	*	*	*
93	EN/261/91	*	*	*	*	*	*	*	*	*	*	*	*	*	*	*	*	*	320	1016	*	*	*	*	25	*	*	*	127	*	40	*	*	*	*	*	*	403	101	1613	*	640	*	*	*	160	*	*	*
94	MA/G12/91	*	*	*	*	*	*	*	*	*	*	*	*	*	*	*	*	*	403	2560	*	*	*	*	10	*	*	*	320	*	160	*	*	*	*	*	*	640	160	4064	*	1280	*	*	*	40	*	*	*
95	NL/816/91	*	*	*	*	*	*	*	*	*	*	*	*	*	*	*	*	*	1280	2560	*	*	*	*	10	*	*	*	320	*	80	*	*	*	*	*	*	640	80	2560	*	1280	*	*	*	40	*	*	*
96	AM/4112/92	*	*	*	*	*	*	*	*	*	*	*	*	*	*	*	*	*	1280	2560	*	*	*	*	20	*	*	*	320	*	80	*	*	*	*	*	*	1280	160	5120	*	1280	*	*	*	60	*	*	*
97	ES/1285/92	*	*	*	*	*	*	*	*	*	*	*	*	*	*	*	*	*	320	2560	*	*	*	*	15	*	*	*	160	*	80	*	*	*	*	*	*	640	160	5120	*	640	*	*	*	35	*	*	*
98	FI/220/92	*	*	*	*	*	*	*	*	*	*	*	*	*	*	*	*	*	160	640	*	*	*	*	10	*	*	*	40	*	80	*	*	*	*	*	*	160	80	640	*	403	*	*	*	40	*	*	*
99	MA/G58/92	*	*	*	*	*	*	*	*	*	*	*	*	*	*	*	*	*	640	1280	*	*	*	*	20	*	*	*	160	*	80	*	*	*	*	*	*	1280	160	2560	*	640	*	*	*	80	*	*	*
100	NI/3129/92	*	*	*	*	*	*	*	*	*	*	*	*	*	*	*	*	*	640	2560	*	*	*	*	10	*	*	*	320	*	80	*	*	*	*	*	*	640	160	2560	*	1280	*	*	*	40	*	*	*
101	NL/819/92	*	*	*	*	*	*	*	*	*	*	*	*	*	*	*	*	*	640	1280	*	*	*	*	30	*	*	*	320	*	80	*	*	*	*	*	*	640	80	2560	*	1280	*	*	*	60	*	*	*
102	NL/935/92	*	*	*	*	*	*	*	*	*	*	*	*	*	*	*	*	*	1280	5120	*	*	*	*	20	*	*	*	320	*	80	*	*	*	*	*	*	1280	320	5120	*	2560	*	*	*	40	*	*	*
103	PA/583/92	*	*	*	*	*	*	*	*	*	*	*	*	*	*	*	*	*	403	2560	*	*	*	*	10	*	*	*	202	*	50	*	*	*	*	*	*	403	101	2560	*	806	*	*	*	20	*	*	*
104	PA/614/92	*	*	*	*	*	*	*	*	*	*	*	*	*	*	*	*	*	640	1280	*	*	*	*	20	*	*	*	320	*	80	*	*	*	*	*	*	640	160	2560	*	640	*	*	*	40	*	*	*
105	SA/8/92	*	*	*	*	*	*	*	*	*	*	*	*	*	*	*	*	*	226	905	*	*	*	*	10	*	*	*	57	*	57	*	*	*	*	*	*	320	113	905	*	453	*	*	*	20	*	*	*
106	SA/23/92	*	*	*	*	*	*	*	*	*	*	*	*	*	*	*	*	*	320	1280	*	*	*	*	10	*	*	*	80	*	160	*	*	*	*	*	*	320	160	640	*	640	*	*	*	10	*	*	*
107	SA/27/92	*	*	*	*	*	*	*	*	*	*	*	*	*	*	*	*	*	160	640	*	*	*	*	20	*	*	*	80	*	80	*	*	*	*	*	*	160	80	640	*	640	*	*	*	20	*	*	*
108	ST/7/92	*	*	*	*	*	*	*	*	*	*	*	*	*	*	*	*	*	320	1280	*	*	*	*	<10	*	*	*	160	*	80	*	*	*	*	*	*	640	160	5120	*	640	*	*	*	20	*	*	*
109	VI/68/92	*	*	*	*	*	*	*	*	*	*	*	*	*	*	*	*	*	640	5120	*	*	*	*	*	*	*	*	640	*	320	*	*	*	*	*	*	640	640	1280	*	5120	*	*	*	*	*	*	*
110	GE/5366/91	*	*	*	*	*	*	*	*	*	*	*	*	*	*	*	*	*	2560	320	*	*	*	*	*	*	*	*	1280	*	640	*	*	*	*	*	*	2560	5120	5120	*	320	*	*	*	*	*	*	*
111	BE/353/89	<10	<10	<10	<10	<20	80	<20	*	*	<20	<20	*	*	*	*	*	80	320	640	458	<10	<10	<10	<20	<10	*	*	226	480	120	<20	20	<20	*	*	<20	320	139	1280	80	1488	14	229	53	*	*	*	<10
112	LY/1182/91	*	*	*	*	*	*	*	*	*	*	*	*	*	*	*	*	*	320	1280	2560	*	*	*	40	*	*	*	160	*	67	*	*	*	*	*	*	320	67	1280	*	1076	20	*	*	80	*	*	*
113	BE/352/89	*	*	*	*	*	*	*	*	*	*	*	*	*	*	*	*	*	320	480	1280	40	*	*	10	*	*	*	160	*	120	*	*	*	*	*	*	480	240	1280	*	2334	40	640	80	80	*	*	*
114	PA/467/92	*	*	*	*	*	*	*	*	*	*	*	*	*	*	*	*	*	905	2560	*	*	*	*	10	*	*	*	640	*	113	*	*	*	*	*	*	1280	113	5120	*	1280	*	*	*	30	*	*	*
115	TI/5957/92	*	*	*	*	*	*	*	*	*	*	*	*	*	*	*	*	*	640	2560	*	*	*	*	15	*	*	*	320	*	113	*	*	*	*	*	*	905	160	3620	*	1280	*	*	*	40	*	*	*
116	AT/211/89	*	*	*	*	*	*	*	*	*	*	*	*	*	*	*	160	*	2560	*	*	*	*	*	*	*	*	*	1280	2560	320	*	*	*	*	*	*	1280	2560	10240	*	*	*	*	*	*	*	*	*
117	SP/34/89	*	*	*	*	*	*	*	*	*	*	*	*	*	*	*	160	*	1280	*	*	*	*	*	*	*	*	*	1280	160	320	*	*	*	*	*	*	640	2560	10240	*	*	*	*	*	*	*	*	*
118	SP/36/89	*	*	*	*	*	*	*	*	*	*	*	*	*	*	*	160	*	640	*	*	*	*	*	*	*	*	*	640	320	320	*	*	*	*	*	*	640	2560	5120	*	*	*	*	*	*	*	*	*
119	SP/53/89	*	*	*	*	*	*	*	*	*	*	*	*	*	*	*	320	*	2560	*	*	*	*	*	*	*	*	*	640	640	2560	*	*	*	*	*	*	2560	2560	10240	*	*	*	*	*	*	*	*	*
120	VI/1/89	*	*	*	*	*	*	*	*	*	*	*	*	*	*	*	160	*	320	*	*	*	*	*	*	*	*	*	320	40	320	*	*	*	*	*	*	320	5120	640	*	*	*	*	*	*	*	*	*
121	ME/5/90	*	*	*	*	*	*	*	*	*	*	*	*	*	*	*	160	*	2560	*	*	*	*	*	*	*	*	*	2560	1280	320	*	*	*	*	*	*	5120	5120	10240	*	*	*	*	*	*	*	*	*
122	SH/24/90	*	*	*	*	*	*	*	*	*	*	*	*	*	*	*	*	*	320	<40	80	40	*	*	18	*	*	*	*	*	160	*	*	*	*	*	*	*	5120	1280	*	160	320	10240	640	277	*	*	20
123	BE/32/92	<10	<10	<10	<10	*	<10	*	*	*	*	*	*	*	*	*	*	*	80	<40	55	40	73	48	48	<10	*	*	*	*	*	<10	*	*	*	*	*	*	*	160	40	79	735	10240	905	320	*	*	96
124	FI/247/92	*	*	*	*	*	*	*	*	*	*	*	*	*	*	*	*	*	40	<40	<10	80	*	*	*	*	*	*	*	*	20	*	*	*	*	*	*	*	<10	160	*	40	640	640	160	1280	*	*	*
125	NL/938/92	*	*	*	*	*	*	*	*	*	*	*	*	*	*	*	*	*	640	<40	127	20	*	*	70	*	*	*	*	*	80	*	*	*	*	*	*	*	5120	1280	*	127	479	6451	640	733	*	*	100
126	SE/C273/92	*	*	*	*	*	*	*	*	*	*	*	*	*	*	*	*	*	<10	<40	<40	40	*	*	35	*	*	*	*	*	<10	*	*	*	*	*	*	*	<10	40	*	*	306	226	320	1197	*	*	80
127	ST/12/92	*	*	*	*	*	*	*	*	*	*	*	*	*	*	*	*	*	80	<40	20	*	*	*	80	*	*	*	*	*	40	*	*	*	*	*	*	*	80	320	*	320	905	640	*	1693	*	*	320
128	ST/13/92	*	*	*	*	*	*	*	*	*	*	*	*	*	*	*	*	*	2560	1280	1280	*	*	*	12	*	*	*	*	*	320	*	*	*	*	*	*	*	640	640	*	1280	20	*	*	70	*	*	*
129	UM/1982/92	*	*	*	*	*	*	*	*	*	*	*	*	*	*	*	*	*	640	640	1280	*	*	*	*	*	*	*	*	*	80	*	*	*	*	*	*	*	160	2560	*	640	40	*	*	*	*	*	*
130	UM/2000/92	*	*	*	*	*	*	*	*	*	*	*	*	*	*	*	*	*	640	1280	2560	10	*	*	18	*	*	*	*	*	40	*	*	*	*	*	*	*	160	2560	*	640	28	320	80	80	*	*	*
131	AK/4/93	*	*	*	*	*	*	*	*	*	*	*	*	*	*	*	*	*	<10	<40	<10	*	*	*	55	*	*	*	*	*	<10	*	*	*	*	*	*	*	<10	80	*	40	423	640	*	847	*	*	240
132	ES/5458/93	*	*	*	*	*	*	*	*	*	*	*	*	*	*	*	*	*	320	1280	1280	*	*	*	60	*	*	*	*	*	40	*	*	*	*	*	*	*	80	2560	*	640	20	*	*	120	*	*	*
133	MA/G101/93	*	*	*	*	*	*	*	*	*	*	*	*	*	*	*	*	*	640	2560	2560	*	*	*	10	*	*	*	*	*	80	*	*	*	*	*	*	*	160	2560	*	1280	80	*	*	20	*	*	*
134	MA/G109/93	*	*	*	*	*	*	*	*	*	*	*	*	*	*	*	*	*	80	<40	40	*	*	*	140	*	*	*	*	*	40	*	*	*	*	*	*	*	80	320	*	80	453	320	*	1600	*	*	1920
135	MA/G116/93	*	*	*	*	*	*	*	*	*	*	*	*	*	*	*	*	*	320	1280	1280	*	*	*	15	*	*	*	*	*	40	*	*	*	*	*	*	*	80	1280	*	320	80	*	*	60	*	*	*
136	MA/G122/93	*	*	*	*	*	*	*	*	*	*	*	*	*	*	*	*	*	80	<40	40	*	*	*	240	*	*	*	*	*	40	*	*	*	*	*	*	*	80	320	*	80	905	640	*	2560	*	*	7680
137	MA/G130/93	*	*	*	*	*	*	*	*	*	*	*	*	*	*	*	*	*	80	<40	20	*	*	*	35	*	*	*	*	*	40	*	*	*	*	*	*	*	160	320	*	80	784	320	*	1920	*	*	80
138	NL/3/93	*	*	*	*	*	*	*	*	*	*	*	*	*	*	*	*	*	320	80	160	*	*	*	98	*	*	*	*	*	320	*	*	*	*	*	*	*	320	640	*	160	1431	640	*	1693	*	*	2240
139	NL/17/93	*	*	*	*	*	*	*	*	*	*	*	*	*	*	*	*	*	320	80	80	*	*	*	*	*	*	*	*	*	160	*	*	*	*	*	*	*	320	1280	*	320	1280	*	*	*	*	*	*
140	NL/101/93	*	*	*	*	*	*	*	*	*	*	*	*	*	*	*	*	*	160	<40	40	*	*	*	20	*	*	*	*	*	80	*	*	*	*	*	*	*	160	320	*	80	*	200	*	800	*	*	40
141	NL/115/93	*	*	*	*	*	*	*	*	*	*	*	*	*	*	*	*	*	80	<40	40	*	*	*	40	*	*	*	*	*	40	*	*	*	*	*	*	*	160	320	*	80	*	280	*	1120	*	*	90
142	NL/126/93	*	*	*	*	*	*	*	*	*	*	*	*	*	*	*	*	*	160	<40	40	*	*	*	20	*	*	*	*	*	40	*	*	*	*	*	*	*	160	320	*	80	*	160	*	640	*	*	60
143	NL/165/93	*	*	*	*	*	*	*	*	*	*	*	*	*	*	*	*	*	160	640	640	*	*	*	10	*	*	*	*	*	40	*	*	*	*	*	*	*	80	640	*	320	80	*	*	40	*	*	*
144	NL/179/93	*	*	*	*	*	*	*	*	*	*	*	*	*	*	*	*	*	320	<40	80	*	*	*	*	*	*	*	*	*	<10	*	*	*	*	*	*	*	320	320	*	320	1280	*	*	*	*	*	*
145	PA/287/93	*	*	*	*	*	*	*	*	*	*	*	*	*	*	*	*	*	640	640	1280	*	*	*	*	*	*	*	*	*	40	*	*	*	*	*	*	*	160	2560	*	320	40	*	*	*	*	*	*
146	SG/6/93	*	*	*	*	*	*	*	*	*	*	*	*	*	*	*	*	*	<10	<40	<10	*	*	*	100	*	*	*	*	*	<10	*	*	*	*	*	*	*	<10	40	*	<10	554	400	*	3200	*	*	240
147	YA/56/93	*	*	*	*	*	*	*	*	*	*	*	*	*	*	*	*	*	<10	<40	<10	*	*	*	100	*	*	*	*	*	<10	*	*	*	*	*	*	*	<10	<10	*	40	599	320	*	1600	*	*	160
148	YA/61/93	*	*	*	*	*	*	*	*	*	*	*	*	*	*	*	*	*	<10	<40	<10	*	*	*	13	*	*	*	*	*	<10	*	*	*	*	*	*	*	<10	40	*	20	*	180	*	560	*	*	70
149	YA/62/93	*	*	*	*	*	*	*	*	*	*	*	*	*	*	*	*	*	<10	<40	<10	*	*	*	90	*	*	*	*	*	<10	*	*	*	*	*	*	*	<10	40	*	<10	423	200	*	1120	*	*	70
150	NL/399/93	*	*	*	*	*	*	*	*	*	*	*	*	*	*	*	*	*	*	*	40	320	*	*	400	*	*	*	*	*	*	*	*	*	*	*	*	*	*	*	*	80	190	117	92	423	*	*	70
151	SD/9/93	*	<10	<10	<10	*	<10	*	*	*	*	*	*	*	*	*	*	*	*	*	<40	71	328	160	40	<10	*	*	*	*	<10	<10	*	*	*	*	*	*	20	*	<10	*	506	298	253	1113	640	160	<160
152	LY/672/93	*	*	*	*	*	*	*	*	*	*	*	*	*	*	*	*	*	*	*	44	80	932	*	120	*	*	*	*	*	*	*	*	*	*	*	*	*	*	*	*	58	298	296	101	789	1280	392	*
153	LY/1803/93	*	*	*	*	*	*	*	*	*	*	*	*	*	*	*	*	*	*	*	40	*	*	*	*	*	*	*	*	*	*	*	*	*	*	*	*	*	*	*	*	80	320	640	226	*	*	*	*
154	NL/357/93	*	*	*	*	*	*	*	*	*	*	*	*	*	*	*	*	*	*	*	40	*	*	*	70	*	*	*	*	*	*	*	*	*	*	*	*	*	*	*	*	80	689	733	453	1920	*	*	480
155	NL/371/93	*	*	*	*	*	*	*	*	*	*	*	*	*	*	*	*	*	*	*	20	160	*	*	75	*	*	*	*	*	*	*	*	*	*	*	*	*	*	*	*	40	153	77	80	701	*	*	1920
156	NL/372/93	*	*	*	*	*	*	*	*	*	*	*	*	*	*	*	*	*	*	*	40	640	*	*	160	*	*	*	*	*	*	*	*	*	*	*	*	*	*	*	*	80	40	67	50	306	*	*	200
157	NL/398/93	*	*	*	*	*	*	*	*	*	*	*	*	*	*	*	*	*	*	*	80	*	*	*	240	*	*	*	*	*	*	*	*	*	*	*	*	*	*	*	*	160	1224	1737	640	2240	*	*	2240
158	NL/440/93	*	*	*	*	*	*	*	*	*	*	*	*	*	*	*	*	*	*	*	40	*	*	*	100	*	*	*	*	*	*	*	*	*	*	*	*	*	*	*	*	139	923	689	453	3200	*	*	320
159	OS/2219/93	*	*	*	*	*	*	*	*	*	*	*	*	*	*	*	*	*	*	*	20	*	*	*	240	*	*	*	*	*	*	*	*	*	*	*	*	*	*	*	*	80	403	231	226	4480	*	*	2560
160	OS/2352/93	*	*	*	*	*	*	*	*	*	*	*	*	*	*	*	*	*	*	*	<80	50	1280	*	35	*	*	*	*	*	*	*	*	*	*	*	*	*	*	*	*	50	381	365	202	1115	1280	160	58
161	ST/20/93	*	*	*	*	*	*	*	*	*	*	*	*	*	*	*	*	*	*	*	92	453	*	*	416	*	*	*	*	*	*	*	*	*	*	*	*	*	*	*	*	183	421	402	291	1781	*	*	3840
162	VI/104/93	*	*	*	*	*	*	*	*	*	*	*	*	*	*	*	*	*	*	*	20	*	*	*	240	*	*	*	*	*	*	*	*	*	*	*	*	*	*	*	*	40	640	386	320	3200	*	*	160
163	WE/59/93	*	*	*	*	*	*	*	*	*	*	*	*	*	*	*	*	*	*	*	10	*	*	*	200	*	*	*	*	*	*	*	*	*	*	*	*	*	*	*	*	40	350	231	113	1120	*	*	960
164	SP/19/93	*	*	*	*	*	*	*	*	*	*	*	*	*	*	*	*	*	*	*	40	320	*	*	320	*	*	*	*	*	*	*	*	*	*	*	*	*	*	*	*	80	110	*	80	320	*	*	140
165	LY/1815/93	*	*	*	*	*	*	*	*	*	*	*	*	*	*	*	*	*	*	*	40	*	*	*	280	*	*	*	*	*	*	*	*	*	*	*	*	*	*	*	*	40	299	320	160	1920	*	*	5760
166	LY/22686/93	*	*	*	*	*	*	*	*	*	*	*	*	*	*	*	*	*	*	*	40	*	*	*	50	*	*	*	*	*	*	*	*	*	*	*	*	*	*	*	*	80	179	320	160	1600	*	*	1280
167	LY/23602/93	*	*	*	*	*	*	*	*	*	*	*	*	*	*	*	*	*	*	*	160	*	*	*	120	*	*	*	*	*	*	*	*	*	*	*	*	*	*	*	*	160	358	506	320	2560	*	*	1120
168	SP/3/93	*	*	*	*	*	*	*	*	*	*	*	*	*	*	*	*	*	*	*	20	80	*	*	80	*	*	*	*	*	*	*	*	*	*	*	*	*	*	*	*	40	386	345	320	2024	*	*	120
169	HK/1/94	*	*	*	*	*	*	*	*	*	*	*	*	*	*	*	*	*	*	*	160	160	*	*	160	*	*	*	*	*	*	*	*	*	*	*	*	*	*	*	*	160	196	212	160	1568	*	*	1920
170	HK/2/94	*	*	*	*	*	*	*	*	*	*	*	*	*	*	*	*	*	*	*	80	160	*	*	160	*	*	*	*	*	*	*	*	*	*	*	*	*	*	*	*	160	196	277	160	1197	*	*	1120
171	HK/55/94	*	*	*	*	*	*	*	*	*	*	*	*	*	*	*	*	*	*	*	80	320	2560	*	560	*	*	*	*	*	*	*	*	*	*	*	*	*	*	*	*	80	299	291	160	1379	1280	1280	2326
172	HK/56/94	*	*	*	*	*	*	*	*	*	*	*	*	*	*	*	*	*	*	*	80	320	*	*	320	*	*	*	*	*	*	*	*	*	*	*	*	*	*	*	*	160	358	320	160	2217	*	*	4480
173	SA/15/94	*	*	*	*	*	*	*	*	*	*	*	*	*	*	*	*	*	*	*	80	320	*	*	320	*	*	*	*	*	*	*	*	*	*	*	*	*	*	*	*	160	554	554	160	2024	*	*	2240
174	SA/25/94	*	*	*	*	*	*	*	*	*	*	*	*	*	*	*	*	*	*	*	80	160	*	*	320	*	*	*	*	*	*	*	*	*	*	*	*	*	*	*	*	160	320	599	80	2560	*	*	5120
175	GD/25/93	<10	*	<10	*	*	*	*	*	*	*	*	*	*	*	*	*	*	*	*	<40	320	1191	1024	117	*	*	*	*	*	<10	*	*	*	*	*	*	*	*	*	*	<10	240	115	*	1353	320	640	1432
176	SL/142/93	*	*	*	*	*	*	*	*	*	*	*	*	*	*	*	*	*	*	*	40	*	*	*	80	*	*	*	*	*	*	*	*	*	*	*	*	*	*	*	*	*	560	1197	*	1693	640	160	560
177	SL/160/93	*	*	*	*	*	*	*	*	*	*	*	*	*	*	*	*	*	*	*	<40	*	*	*	100	*	*	*	*	*	*	*	*	*	*	*	*	*	*	*	*	*	320	196	*	1109	320	640	2560
178	EN/7/94	*	*	*	*	*	*	*	*	*	*	*	*	*	*	*	*	*	*	*	<40	*	*	*	480	*	*	*	*	*	*	*	*	*	*	*	*	*	*	*	*	*	80	57	*	212	80	1280	400
179	JO/33/94	<10	<10	<10	<10	*	<10	*	*	*	*	*	*	*	*	*	*	*	*	*	<40	80	884	1320	80	<10	*	*	*	*	<10	<10	*	*	*	*	*	*	20	*	<10	<10	*	*	*	302	298	1280	907
180	FI/338/95	*	*	*	*	*	*	*	*	*	*	*	*	*	*	*	*	*	*	*	101	320	139	640	733	*	*	*	*	*	*	*	*	*	*	*	*	*	*	*	*	*	160	*	*	190	160	640	*
181	ST/506/95	*	*	*	*	*	*	*	*	*	*	*	*	*	*	*	*	*	*	*	40	160	602	1280	320	*	*	*	*	*	*	*	*	*	*	*	*	*	*	*	*	*	160	*	*	581	392	640	1280
182	JO/47/94	*	*	*	*	*	*	*	*	*	*	*	*	*	*	*	*	*	*	*	<40	320	1280	*	40	*	*	*	*	*	*	*	*	*	*	*	*	*	*	*	*	*	200	*	*	547	320	1280	1197
183	GE/A9509/95	*	*	*	*	*	*	*	*	*	*	*	*	*	*	*	*	*	*	*	57	320	320	806	120	*	*	*	*	*	*	*	*	*	*	*	*	*	*	*	*	*	80	113	*	291	226	320	*
184	HK/32/95	*	*	*	*	*	*	*	*	*	*	*	*	*	*	*	*	*	*	*	80	640	5120	*	320	*	*	*	*	*	*	*	*	*	*	*	*	*	*	*	*	*	240	277	*	1846	1810	2560	2930
185	GE/6447/91	*	*	*	*	*	*	*	*	*	*	*	*	*	*	*	*	*	320	1280	*	*	*	*	25	*	*	*	80	*	80	*	*	*	*	*	*	320	80	1280	*	640	*	*	*	30	*	*	*
186	LY/1189/91	*	*	*	*	*	*	*	*	*	*	*	*	*	*	*	*	*	640	2560	*	*	*	*	20	*	*	*	160	*	80	*	*	*	*	*	*	640	80	2560	*	2560	*	*	*	40	*	*	*
187	LY/1276/91	*	*	*	*	*	*	*	*	*	*	*	*	*	*	*	*	*	160	640	*	*	*	*	60	*	*	*	120	*	80	*	*	*	*	*	*	320	80	1280	*	640	*	*	*	60	*	*	*
188	LY/1337/91	*	*	*	*	*	*	*	*	*	*	*	*	*	*	*	*	*	320	1920	*	*	*	*	*	*	*	*	160	*	80	*	*	*	*	*	*	320	80	2560	*	1280	*	*	*	*	*	*	*
189	LY/1373/91	*	*	*	*	*	*	*	*	*	*	*	*	*	*	*	*	*	320	2560	*	*	*	*	20	*	*	*	160	*	160	*	*	*	*	*	*	320	160	1280	*	1280	*	*	*	40	*	*	*
190	LY/1594/91	*	*	*	*	*	*	*	*	*	*	*	*	*	*	*	*	*	320	2560	*	*	*	*	10	*	*	*	160	*	80	*	*	*	*	*	*	640	80	2560	*	1280	*	*	*	18	*	*	*
191	LY/23672/91	*	*	*	*	*	*	*	*	*	*	*	*	*	*	*	*	*	320	1280	*	*	*	*	10	*	*	*	120	*	80	*	*	*	*	*	*	320	80	1280	*	640	*	*	*	35	*	*	*
192	LY/24103/91	*	*	*	*	*	*	*	*	*	*	*	*	*	*	*	*	*	640	2560	*	*	*	*	20	*	*	*	320	*	160	*	*	*	*	*	*	640	160	2560	*	1280	*	*	*	20	*	*	*
193	LY/24222/91	*	*	*	*	*	*	*	*	*	*	*	*	*	*	*	*	*	640	2560	*	*	*	*	40	*	*	*	160	*	160	*	*	*	*	*	*	320	160	2560	*	2560	*	*	*	50	*	*	*
194	ST/20/91	*	*	*	*	*	*	*	*	*	*	*	*	*	*	*	*	*	640	2560	*	*	*	*	10	*	*	*	160	*	160	*	*	*	*	*	*	640	160	640	*	2560	*	*	*	30	*	*	*
195	FI/218/92	*	*	*	*	*	*	*	*	*	*	*	*	*	*	*	*	*	160	640	*	*	*	*	20	*	*	*	80	*	80	*	*	*	*	*	*	160	80	640	*	640	*	*	*	20	*	*	*
196	GE/5113/92	*	*	*	*	*	*	*	*	*	*	*	*	*	*	*	*	*	320	1280	*	*	*	*	10	*	*	*	80	*	160	*	*	*	*	*	*	320	160	2560	*	1280	*	*	*	10	*	*	*
197	HO/56798/92	*	*	*	*	*	*	*	*	*	*	*	*	*	*	*	*	*	320	1280	*	*	*	*	10	*	*	*	80	*	80	*	*	*	*	*	*	320	80	1280	*	1280	*	*	*	35	*	*	*
198	HO/56829/92	*	*	*	*	*	*	*	*	*	*	*	*	*	*	*	*	*	640	1280	*	*	*	*	40	*	*	*	160	*	160	*	*	*	*	*	*	640	160	2560	*	1280	*	*	*	40	*	*	*
199	HO/56941/92	*	*	*	*	*	*	*	*	*	*	*	*	*	*	*	*	*	320	1280	*	*	*	*	20	*	*	*	80	*	80	*	*	*	*	*	*	320	80	1280	*	1280	*	*	*	40	*	*	*
200	OV/31/92	*	*	*	*	*	*	*	*	*	*	*	*	*	*	*	*	*	1280	5120	*	*	*	*	15	*	*	*	640	*	160	*	*	*	*	*	*	2560	160	10240	*	2560	*	*	*	25	*	*	*
201	NI/3126/92	*	*	*	*	*	*	*	*	*	*	*	*	*	*	*	*	*	320	2560	*	*	*	*	30	*	*	*	160	*	80	*	*	*	*	*	*	320	80	2560	*	1280	*	*	*	40	*	*	*
202	NL/823/92	*	*	*	*	*	*	*	*	*	*	*	*	*	*	*	*	*	320	1280	*	*	*	*	20	*	*	*	160	*	80	*	*	*	*	*	*	320	80	1280	*	1280	*	*	*	40	*	*	*
203	PA/320/92	*	*	*	*	*	*	*	*	*	*	*	*	*	*	*	*	*	320	2560	*	*	*	*	18	*	*	*	160	*	160	*	*	*	*	*	*	640	160	2560	*	1280	*	*	*	25	*	*	*
204	PA/325/92	*	*	*	*	*	*	*	*	*	*	*	*	*	*	*	*	*	320	2560	*	*	*	*	12	*	*	*	160	*	160	*	*	*	*	*	*	320	80	2560	*	2560	*	*	*	20	*	*	*
205	PA/407/92	*	*	*	*	*	*	*	*	*	*	*	*	*	*	*	*	*	320	1280	*	*	*	*	10	*	*	*	160	*	80	*	*	*	*	*	*	320	160	2560	*	640	*	*	*	20	*	*	*
206	PA/417/92	*	*	*	*	*	*	*	*	*	*	*	*	*	*	*	*	*	640	1280	*	*	*	*	50	*	*	*	160	*	80	*	*	*	*	*	*	320	80	1280	*	640	*	*	*	80	*	*	*
207	PA/424/92	*	*	*	*	*	*	*	*	*	*	*	*	*	*	*	*	*	320	1280	*	*	*	*	40	*	*	*	80	*	80	*	*	*	*	*	*	320	80	2560	*	640	*	*	*	40	*	*	*
208	PA/457/92	*	*	*	*	*	*	*	*	*	*	*	*	*	*	*	*	*	320	2560	*	*	*	*	<5	*	*	*	160	*	160	*	*	*	*	*	*	640	160	2560	*	1280	*	*	*	10	*	*	*
209	PA/490/92	*	*	*	*	*	*	*	*	*	*	*	*	*	*	*	*	*	320	2560	*	*	*	*	25	*	*	*	160	*	80	*	*	*	*	*	*	320	80	2560	*	1280	*	*	*	35	*	*	*
210	PA/512/92	*	*	*	*	*	*	*	*	*	*	*	*	*	*	*	*	*	160	1280	*	*	*	*	20	*	*	*	80	*	80	*	*	*	*	*	*	320	60	1280	*	640	*	*	*	20	*	*	*
211	PA/548/92	*	*	*	*	*	*	*	*	*	*	*	*	*	*	*	*	*	320	1280	*	*	*	*	10	*	*	*	80	*	80	*	*	*	*	*	*	160	80	1280	*	1280	*	*	*	10	*	*	*
212	PA/564/92	*	*	*	*	*	*	*	*	*	*	*	*	*	*	*	*	*	320	1920	*	*	*	*	60	*	*	*	160	*	80	*	*	*	*	*	*	320	80	1280	*	640	*	*	*	60	*	*	*
213	PA/597/92	*	*	*	*	*	*	*	*	*	*	*	*	*	*	*	*	*	160	1280	*	*	*	*	20	*	*	*	80	*	40	*	*	*	*	*	*	160	40	640	*	640	*	*	*	35	*	*	*
214	RD/100540/92	*	*	*	*	*	*	*	*	*	*	*	*	*	*	*	*	*	640	2560	*	*	*	*	*	*	*	*	160	*	160	*	*	*	*	*	*	640	160	1280	*	2560	*	*	*	*	*	*	*
215	ST/8/92	*	*	*	*	*	*	*	*	*	*	*	*	*	*	*	*	*	160	1280	*	*	*	*	30	*	*	*	160	*	80	*	*	*	*	*	*	320	80	1280	*	640	*	*	*	60	*	*	*
216	FI/339/95	*	*	*	*	*	*	*	*	*	*	*	*	*	*	*	*	*	*	*	<40	*	226	1280	280	*	*	*	*	*	*	*	*	*	*	*	*	*	*	*	*	*	40	20	*	113	80	*	*
217	HK/3/95	*	*	*	*	*	*	*	*	*	*	*	*	*	*	*	*	*	*	*	80	*	2560	*	560	*	*	*	*	*	*	*	*	*	*	*	*	*	*	*	*	*	640	320	*	2395	1280	*	733
218	FI/381/95	*	*	*	*	*	*	*	*	*	*	*	*	*	*	*	*	*	*	*	<40	*	277	867	320	*	*	*	*	*	*	*	*	*	*	*	*	*	*	*	*	*	70	20	*	240	*	*	640
219	HK/38/95	*	*	*	*	*	*	*	*	*	*	*	*	*	*	*	*	*	*	*	80	*	1280	1280	640	*	*	*	*	*	*	*	*	*	*	*	*	*	*	*	*	*	480	480	*	960	*	*	960
220	HK/49/95	*	*	*	*	*	*	*	*	*	*	*	*	*	*	*	*	*	*	*	120	*	800	1280	960	*	*	*	*	*	*	*	*	*	*	*	*	*	*	*	*	*	60	20	*	320	*	*	320
221	HK/55/95	*	*	*	*	*	*	*	*	*	*	*	*	*	*	*	*	*	*	*	73	*	221	313	1113	*	*	*	*	*	*	*	*	*	*	*	*	*	*	*	*	*	1120	640	*	1920	*	*	200
222	LY/2279/95	<10	*	<10	*	*	*	*	*	*	*	*	*	*	*	*	*	*	*	*	88	*	459	448	458	*	*	*	*	*	<10	*	*	*	*	*	*	*	*	*	*	*	*	*	*	320	*	*	*
223	NA/933/95	<10	*	<10	*	*	*	*	*	*	*	*	*	*	*	*	*	*	*	*	98	*	140	355	784	*	*	*	*	*	*	*	*	*	*	*	*	*	*	*	*	*	320	140	*	420	*	*	85
224	NL/271/95	*	*	*	*	*	*	*	*	*	*	*	*	*	*	*	*	*	*	*	80	*	320	640	960	*	*	*	*	*	*	*	*	*	*	*	*	*	*	*	*	*	13	<5	*	70	*	*	280
225	VI/75/95	*	*	*	*	*	*	*	*	*	*	*	*	*	*	*	*	*	*	*	40	*	720	960	320	*	*	*	*	*	*	*	*	*	*	*	*	*	*	*	*	*	320	320	*	1280	*	*	1280
226	WU/359/95	*	*	*	*	*	*	*	*	*	*	*	*	*	*	*	*	*	*	*	52	*	89	170	363	*	*	*	*	*	*	*	*	*	*	*	*	*	*	*	*	*	*	*	*	*	*	*	*
227	BR/8/96	*	*	*	*	*	*	*	*	*	*	*	*	*	*	*	*	*	*	*	<80	*	<160	128	834	*	*	*	*	*	*	*	*	*	*	*	*	*	*	*	*	*	100	100	*	198	*	*	120
228	GE/3958/96	*	*	*	*	*	*	*	*	*	*	*	*	*	*	*	*	*	*	*	160	*	370	632	1174	*	*	*	*	*	*	*	*	*	*	*	*	*	*	*	*	*	120	80	*	320	*	*	50
229	HK/20/96	*	*	*	*	*	*	*	*	*	*	*	*	*	*	*	*	*	*	*	160	*	195	346	1148	*	*	*	*	*	*	*	*	*	*	*	*	*	*	*	*	*	80	80	*	320	*	*	80
230	HK/42/96	*	*	*	*	*	*	*	*	*	*	*	*	*	*	*	*	*	*	*	80	*	1324	1313	97	*	*	*	*	*	*	*	*	*	*	*	*	*	*	*	*	*	90	120	*	320	*	*	200
231	HK/357/96	*	*	*	*	*	*	*	*	*	*	*	*	*	*	*	*	*	*	*	160	*	160	640	2560	*	*	*	*	*	*	*	*	*	*	*	*	*	*	*	*	*	120	100	*	400	*	*	160
232	HK/358/96	*	*	*	*	*	*	*	*	*	*	*	*	*	*	*	*	*	*	*	80	*	120	160	640	*	*	*	*	*	*	*	*	*	*	*	*	*	*	*	*	*	60	60	*	240	*	*	40
233	HK/434/96	*	*	*	*	*	*	*	*	*	*	*	*	*	*	*	*	*	*	*	<40	*	453	761	50	*	*	*	*	*	*	*	*	*	*	*	*	*	*	*	*	*	80	80	*	320	*	*	2240
234	NL/91/96	*	*	*	*	*	*	*	*	*	*	*	*	*	*	*	*	*	*	*	160	*	1280	2560	60	*	*	*	*	*	*	*	*	*	*	*	*	*	*	*	*	*	40	640	*	720	*	*	720
235	SP/1/96	<10	*	<10	*	*	*	*	*	*	*	*	*	*	*	*	*	*	*	*	57	*	128	165	587	*	*	*	*	*	<10	*	*	*	*	*	*	*	*	*	*	*	140	280	*	1120	*	*	106
236	HK/1/97	*	*	*	*	*	*	*	*	*	*	*	*	*	*	*	*	*	*	*	*	*	187	235	854	*	*	*	*	*	*	*	*	*	*	*	*	*	*	*	*	*	160	120	*	160	*	*	240
237	NE/491/97	*	*	*	*	*	*	*	*	*	*	*	*	*	*	*	*	*	*	*	*	*	109	109	476	*	*	*	*	*	*	*	*	*	*	*	*	*	*	*	*	*	*	*	*	*	*	*	*
238	AU/10/97	<10	*	<10	*	*	*	*	*	*	*	*	*	*	*	*	*	*	*	*	*	*	<40	<80	242	*	*	*	*	*	<10	*	*	*	*	*	*	*	*	*	*	*	*	*	*	*	*	*	<10
239	HK/280/97	*	*	*	*	*	*	*	*	*	*	*	*	*	*	*	*	*	*	*	*	*	80	108	863	*	*	*	*	*	*	*	*	*	*	*	*	*	*	*	*	*	*	*	*	*	*	*	*
240	NL/300/97	<10	*	<10	*	*	*	*	*	*	*	*	*	*	*	*	*	*	*	*	*	*	*	*	422	*	*	*	*	*	<10	*	*	*	*	*	*	*	*	*	*	<10	*	*	*	*	*	*	<10
241	SY/5/97	<10	*	<10	*	*	*	*	*	*	*	*	*	*	*	*	*	*	*	*	*	*	<40	*	117	*	*	*	*	*	<10	*	*	*	*	*	*	*	*	*	*	<10	<5	<5	*	<5	*	*	<10
242	NL/5/98	<10	*	<10	*	*	*	*	*	*	*	*	*	*	*	*	*	*	*	*	*	*	160	163	542	*	*	*	*	*	<10	*	*	*	*	*	*	*	*	*	*	*	100	200	*	480	*	*	99
243	LY/1781/96	*	*	*	*	*	*	*	*	*	*	*	*	*	*	*	*	*	*	*	*	*	320	320	596	*	*	*	*	*	*	*	*	*	*	*	*	*	*	*	*	*	200	100	*	640	*	*	100
244	JO/10/97	*	*	*	*	*	*	*	*	*	*	*	*	*	*	*	*	*	*	*	*	*	80	160	422	*	*	*	*	*	*	*	*	*	*	*	*	*	*	*	*	*	320	120	*	358	*	*	90
245	OS/21/97	*	*	*	*	*	*	*	*	*	*	*	*	*	*	*	*	*	*	*	*	*	80	160	842	*	*	*	*	*	*	*	*	*	*	*	*	*	*	*	*	*	800	50	*	560	*	*	70
246	OS/244/97	*	*	*	*	*	*	*	*	*	*	*	*	*	*	*	*	*	*	*	*	*	160	320	708	*	*	*	*	*	*	*	*	*	*	*	*	*	*	*	*	*	160	160	*	320	*	*	60
247	NL/414/98	<10	*	<10	*	*	*	*	*	*	*	*	*	*	*	*	*	*	*	*	*	*	*	*	317	*	*	*	*	*	*	*	*	*	*	*	*	*	*	*	*	*	*	*	*	*	*	*	*
248	NL/462/98	*	*	*	*	*	*	*	*	*	*	*	*	*	*	*	*	*	*	*	*	*	*	*	*	*	*	*	*	*	*	*	*	*	*	*	*	*	*	*	*	*	*	*	*	*	*	*	*
249	MW/10/99	*	*	*	*	*	*	*	*	*	*	*	*	*	*	*	*	*	*	*	*	*	*	*	58	*	*	*	*	*	*	*	*	*	*	*	*	*	*	*	*	*	*	*	*	*	*	*	*
250	NL/301/99	*	*	*	*	*	*	*	*	*	*	*	*	*	*	*	*	*	*	*	*	*	*	*	86	*	*	*	*	*	*	*	*	*	*	*	*	*	*	*	*	*	*	*	*	*	*	*	*
251	NL/3/00	*	*	*	*	*	*	*	*	*	*	*	*	*	*	*	*	*	*	*	*	*	*	*	*	*	*	*	*	*	*	*	*	*	*	*	*	*	*	*	*	*	*	*	*	20	*	*	*
252	NL/427/98	<10	*	<10	*	*	*	*	*	*	*	*	*	*	*	*	*	*	*	*	*	*	*	<40	145	*	*	*	*	*	<10	*	*	*	*	*	*	*	*	*	*	*	*	*	*	*	*	*	*
253	TE/1/77	*	80	320	<10	*	320	248	*	*	*	*	*	*	*	*	453	*	*	*	*	*	*	*	*	254	496	*	453	*	<10	2560	*	1280	320	*	*	*	40	*	<10	<10	*	*	*	*	*	*	*
254	GF/V728/85	*	*	*	*	*	*	80	*	*	*	*	*	*	*	*	1280	*	*	*	*	*	*	*	*	40	320	*	1280	*	*	*	*	240	*	*	*	*	*	*	*	*	*	*	*	*	*	*	*
255	PM/2007/99	*	*	*	*	*	*	*	*	*	*	*	*	*	*	*	*	*	*	*	*	*	*	*	*	*	*	*	*	*	*	*	*	*	*	*	*	*	*	*	*	*	*	*	*	*	*	*	*
256	NL/118/01	*	*	*	*	*	*	*	*	*	*	*	*	*	*	*	*	*	*	*	*	*	*	*	*	*	*	*	*	*	*	*	*	*	*	*	*	*	*	*	*	*	*	*	*	*	*	*	*
257	NL/126/01	*	*	*	*	*	*	*	*	*	*	*	*	*	*	*	*	*	*	*	*	*	*	*	*	*	*	*	*	*	*	*	*	*	*	*	*	*	*	*	*	*	*	*	*	*	*	*	*
258	NL/1/02	*	*	*	*	*	*	*	*	*	*	*	*	*	*	*	*	*	*	*	*	*	*	*	243	*	*	*	*	*	*	*	*	*	*	*	*	*	*	*	*	*	*	*	*	40	*	*	25
259	NL/120/02	*	*	*	*	*	*	*	*	*	*	*	*	*	*	*	*	*	*	*	*	*	*	*	*	*	*	*	*	*	*	*	*	*	*	*	*	*	*	*	*	*	*	*	*	*	*	*	*
260	NL/18/94	<10	*	<10	*	*	*	*	*	*	*	*	*	*	*	*	*	*	*	*	*	*	63	210	214	*	*	*	*	*	<10	*	*	*	*	*	*	*	*	*	*	*	400	400	*	3840	*	*	*
261	FU/411/02	*	*	*	*	*	*	*	*	*	*	*	*	*	*	*	*	*	*	*	*	*	*	*	<10	*	*	*	*	*	*	*	*	*	*	*	*	*	*	*	*	*	*	*	*	*	*	*	<10
262	NL/22/03	*	*	*	*	*	*	*	*	*	*	*	*	*	*	*	*	*	*	*	*	*	*	*	100	*	*	*	*	*	*	*	*	*	*	*	*	*	*	*	*	*	*	*	*	*	*	*	<10
263	NL/213/03	*	*	*	*	*	*	*	*	*	*	*	*	*	*	*	*	*	*	*	*	*	*	*	200	*	*	*	*	*	*	*	*	*	*	*	*	*	*	*	*	*	*	*	*	*	*	*	<10
264	NL/217/03	*	*	*	*	*	*	*	*	*	*	*	*	*	*	*	*	*	*	*	*	*	*	*	40	*	*	*	*	*	*	*	*	*	*	*	*	*	*	*	*	*	*	*	*	*	*	*	<10
265	NL/222/03	*	*	*	*	*	*	*	*	*	*	*	*	*	*	*	*	*	*	*	*	*	*	*	100	*	*	*	*	*	*	*	*	*	*	*	*	*	*	*	*	*	*	*	*	*	*	*	<10
266	FI/170/03	*	*	*	*	*	*	*	*	*	*	*	*	*	*	*	*	*	*	*	*	*	*	*	50	*	*	*	*	*	*	*	*	*	*	*	*	*	*	*	*	*	*	*	*	*	*	*	<10
267	NL/124/01	*	*	*	*	*	*	*	*	*	*	*	*	*	*	*	*	*	*	*	*	*	*	*	280	*	*	*	*	*	*	*	*	*	*	*	*	*	*	*	*	*	*	*	*	*	*	*	25
268	NL/20/03	*	*	*	*	*	*	*	*	*	*	*	*	*	*	*	*	*	*	*	*	*	*	*	640	*	*	*	*	*	*	*	*	*	*	*	*	*	*	*	*	*	*	*	*	*	*	*	100
269	HK/1/68	1280	2560	53	<10	*	<10	*	*	*	*	*	*	*	*	*	*	*	*	*	*	*	<10	<10	<10	<10	*	*	*	*	*	<10	*	*	*	*	*	*	<10	*	*	*	*	*	*	*	*	*	<10
270	HK/107/71	*	320	1280	320	*	<10	*	*	*	*	*	*	*	*	*	*	*	*	*	*	*	*	*	*	<10	*	*	*	*	<10	<10	*	*	*	*	*	*	<10	*	<10	<10	*	*	*	*	*	*	*
271	EN/42/72	*	5120	1280	640	*	<10	*	*	*	*	*	*	*	*	*	*	*	*	*	*	*	*	*	*	<10	*	*	*	*	<10	<10	*	*	*	*	*	*	<10	*	<10	<10	*	*	*	*	*	*	*
272	PC/1/73	68	640	1227	640	*	<10	*	*	*	*	*	*	*	*	*	*	*	*	*	*	*	<10	<10	<10	<10	*	*	*	*	*	80	*	*	*	*	*	*	<10	*	<10	*	*	*	*	*	*	*	<10
273	VI/3/75	*	320	1280	320	*	40	*	*	*	*	*	*	*	*	*	*	*	*	*	*	*	*	*	*	<10	*	*	*	*	*	320	*	*	*	*	*	*	*	*	*	<10	*	*	*	*	*	*	*
[truncated: 31 more columns]
