# Supplementary material for: A sequence-based machine learning model for predicting antigenic distance for H3N2 influenza virus
Source: Front Microbiol. 2024 Jan 19;15:1345794. doi: 10.3389/fmicb.2024.1345794 (PMC10834737; doi:10.3389/fmicb.2024.1345794)
Supplement: Supplementary file 7 [file Data_Sheet_5.XLSX]

## Sheet: Sheet
Viruses	A/Panama/2007/1999	A/Fujian/411/2002	A/Wyoming/3/2003	A/New York/55/2004	A/California/7/2004	A/Hong Kong/4443/2005	A/Hiroshima/52/2005	A/Wisconsin/67/2005	A/Wisconsin/67/2005	A/Wisconsin/67/2005	A/Nepal/921/2006	A/Trieste/25c/2007	A/Sofia/319/2007	A/Wisconsin/3/2007	A/Brisbane/10/2007	A/Uruguay/716/2007	A/Brisbane/10/2007	A/Brisbane/10/2007	A/Brisbane/10/2007	A/Johannesburg/15/2008	A/Brisbane/24/2008	A/Finland/9/2008	A/England/394/2008	A/Hong Kong/1952/2009	A/Hong Kong/1985/2009	A/Perth/16/2009	A/Wisconsin/15/2009	A/Victoria/208/2009	A/Victoria/210/2009	A/Perth/16/2009	A/Victoria/210/2009	A/Perth/16/2009	A/Perth/16/2009	A/Alabama/5/2010	A/Perth/10/2010	A/Iowa/19/2010	A/Hong Kong/3969/2011	A/Stockholm/18/2011	A/Finland/190/2011	A/Norway/1789/2011	A/Victoria/361/2011	A/Berlin/93/2011	A/Berlin/93/2011	A/Victoria/361/2011	A/Victoria/361/2011	A/England/259/2011	A/Victoria/361/2011	A/Victoria/361/2011	A/Victoria/361/2011
	F2/01		F11/03	F6/05	F31/05	F24/05	F2/06	F6/06	F1/06	F18/08	F2/07	F5/07	F6/07	F15/07	F29/08	F26/08	F18/07	F29/09	F09/11	F22/08	F3/09	F12/088	F32/08	F22/09	F21/09	F25/09	F24/09	F7/10	F11/10	F30/09	F10/11	F35/11	F18/11	F27/10	F03/11	F15/11	F27/11	F28/11	F01/12	F03/12	Egg F05/12	T/C F11/12	T/C F17/12	T/C F14/12	T/C F15/12	F02/12	Egg F35/12	T/C F34/12	T/C F11/13
	1999	2002	2003	2004	2004	2005	2005	2005	2005	2005	2006	2007	2007	2007	2007	2007	2007	2007	2007	2008	2008	2008	2008	2009	2009	2009	2009	2009	2009	2009	2009	2009	2009	2010	2010	2010	2011	2011	2011	2011	2011	2011	2011	2011	2011	2011	2011	2011	2011
A/Panama/2007/1999	4388.57	80	640	40	40	40	<40	80
A/Egypt/130/2002		133.333
A/Finland/170/2003		640
A/Latvia/1506/2003		160
A/Finland/300/2003		640
A/Netherlands/222/2003		1280
A/Singapore/55/2003		160
A/Indonesia/22/2003		160
A/Dakar/19/2003		640
A/Christchurch/28/2003	160	640	1408
A/Austria/134419/2003		320
A/Trieste/19/2004		320
A/Madagascar/71824/2004		160
A/Dakar/15/2004		320
A/California/7/2004	96		871.111	1706.67	4352	576	365.714	1813.33			960	320	160
A/New York/55/2004	40		746.667	3840	4352	960	640	3520
A/Netherlands/132/2004	80		320
A/Hong Kong/4614/2004	40		160
A/Norway/1191/2004	80		160
A/North Dakota/1/2004	80		120
A/Finland/487/2004	80		640
A/Brisbane/23/2005	<40		320	640
A/Christchurch/64/2005	80		160	80
A/Macau/557/2005	<40		40	80
A/Norway/70/2005	80		640
A/Wisconsin/67/2005	80		480	1408	1056	1920	2742.86	4266.67	1508.57	1427.69	3072	2026.67	1600	1066.67	1520	2346.67		560	576	853.333	2560	360	200	<40	40	<40	160	129.231	40	40	70			<40	56	<40	40	<40
A/Netherlands/548/2005	<40		80	320	320	640
A/Berlin/5/2006			40	160	640	640	160	640
A/Bayern/4/2006			60	320	640	240	160	280			480	160	160
A/Hamburg/1/2006			40	80	160	160	160	160
A/Berlin/32/2006			40	80	160	160	160	160
A/Slovakia/134/2006	<40		60	160	853.333	1066.67	600	2048			1280
A/Berlin/2/2006			80	40	333.333	200	200	146.667			320	80	160
A/Johannesburg/245/2006			40	80	80	160	160	160
A/New Caledonia/9/2006								2560			5120	2560	1280	640
A/Hiroshima/33/2006					320	320	320	320
A/Madagascar/2699/2006					640	320	320	640
A/Lyon/1359/2006					160	320	160	80
A/Lyon/1312/2006					320	640	320	320
A/Netherlands/363/2006					160	640	320	320
A/Sofia/319/2007					1280	640	320	2176			2560	1760	1120	640
A/Hong Kong/2571/2007					<40	40		20			40	<40	40
A/Hong Kong/2657/2007					<40	40		20			80	<40	40
A/Zagreb/1216/2007								1280			1280	1280	640
A/Serres/77/2007					80	160	640	2720			4266.67	2133.33	1706.67	640
A/Johannesburg/74/2007								80			160	80	160
A/Perth/27/2007								160			640	160	80	160
A/Philippines/1616/2007								80			320	40	80	80
A/Sydney/230/2007								40			160	80	80	160
A/Johannesburg/91/2007								40			80	80	80	160
A/Uruguay/716/2007								2560	960	1706.67	2560	1600	1280	640	1351.11	2417.78	1280			800	1493.33	1280	266.667	<40	<40	40	80	<40	<40
A/Texas/37/2007								2560			640	640	640
A/Taiwan/760/2007								320			160	160	160
A/Lyon/1381/2007								640			80	80	160
A/Johannesburg/15/2008									520	160		520		240	586.667	693.333	2560			1668.57	373.333	853.333	266.667	66.6667	150	146.667	60
A/Brisbane/24/2008									1280	2560		3413.33		2560	5120	5120	1280			2986.67	4266.67		426.667	<40	40
A/England/669/2008										640		640		320	1280	2560	1280			640	320		480
A/Taiwan/471/2008										320		160		320	640	640				320	1280		160
A/Stockholm/26/2008										640		640		640	1280	1280				640	640		320
A/Sweden/9/2008										640		1280		640	640	2560				640	640		160
A/Switzerland/1397477/2008										<40		80		160	160	160				80	80		160
A/Paris/458/2008										640		1280		320	1280	5120	2560			640			426.667
A/Sweden/3/2008										1280		1280		640	1280	1280				1280	640		320
A/Seoul/4436/2008										640		640		320	640	1280				640	640		320
A/Firenze/24/08										<40		80		160	160	160				80	160		160
A/Hong Kong/1952/2009									173.333	40		93.3333			200	208				186.667	320	160		416	2560	1493.33	533.333
A/Hong Kong/1985/2009									50	80		53.3333			106.667	125.714	80			66.6667	40	66.6667		224	1600	672	784		640	640
A/Perth/15/2009									<40	<40		<40			<40	<40				<40	<40	<40		120	640
A/Madagascar/4286/2009									160	160		160			480	640				160	320	160		80	200
A/Lyon/CHU/20.526/2009									80			320			160	320				320	160			<40	40
A/Grenoble/1144/2009									80	40		340			160	240				320	160	40		800	3840
A/Johannesburg/126/2009									320	320		640			1280	640				<40	160	640		320	160
A/Brisbane/54/2009										640		1280			640	2560						640		<40	40
A/Johannesburg/556/2009										640		2560			1280	2560						1280		<40	40
A/Lisboa/32/2009										160		320			320	640						320		80	80
A/Scotland/5/2009										40		40			80	80						40		320	1280
A/Norway/1739/2009										40		80			160	60						40		640	2560
A/Johannesburg/385/2009										<40		40			160	320						80		320	2560
A/Wisconsin/15/2009									<40	40		<40			40	40		<40	60	<40		<40		100	1536	731.429	300	48.8889	148.571	457.143	272			853.333	355.556	640
A/Niigata/403/2009									80			<40			80	80				80		40		320	2560	1280	640
A/Mauritius/511/2009									160			160			320	320				160		160		320	1280	1280	640
A/Bucuresti/54/2009										<40		40		80	160	80				80	80		80
A/Israel/13/2009										<40		<40		80	160	80				40	40		80
A/Leon/5/2009										1280		2560		640	1280	2560				2560	640		640
A/Norway/14/2009										640		1280		640	2560	2560				1280			640
A/Bratislava/144/2009										1280		2560		640	1280	2560				1280	640		320
A/Lisboa/01/2009										1280		1280		640	2560	2560				2560	1280		640
A/Victoria/210/2009									200	176					160	40	640	502.857	256						1280	1066.67	1066.67	1882.35	4529.23	1344	4096	2133.33		468.571	2377.14	1706.67	1792	1024
A/Cameroon/445/2009									<40						<40	80				80		40		<40	<40	<40	<40
A/Hong Kong/33726/2009									80						160	160				160		80		<40	40	<40	<40
A/Hong Kong/26554/2009									80						160	160				80		80		640	2560	2560	1280
A/England/815/2009									40						160	160				80		80		160	640	320	160
A/Lyon/1715/2009									80						160	80				80		40		40	640	640	80
A/Hong Kong/26233/2009									80						80	80				80		40		160	1280	640	320
A/Bordeaux/1942/2009									<40						160	80				40		<40		160	1280	1280	640
A/Gibraltar/SB226/2009									40						160	160				80		80		80	320	320	160
A/Paris/5870/2009									40						<40	80				<40		<40		80	320	160	160
A/Paris/6047/2009									80						320	320				160		160		320	1280	1280	160
A/Cameroon/658/2009									40						160	160				80		40		80	640	320	160
A/Hong Kong/26560/2009									<40						<40	<40				<40		<40		80	1280	1280	80
A/Sweden/2/2009									80						160	160				160		160		320	2560	1280	640
A/Stockholm/89/2009									40						160	160				80		80		80	320	640	160
A/Finland/640/2009									40						160	160				80		80		40	320	320	80
A/Hong Kong/1737/2010									40						80	320									5120	1280	1280
A/Hong Kong/1775/2010									<40						80	160									5120	640	2560
A/Hong Kong/1837/2010									40						80	160									5120	640	2560
A/Rhode Island/01/2010									<40						<40	40									320	320	80	80	80
A/Stockholm/1/2010									<40						<40	160										160	320	320	320
A/Stockholm/2/2010									<40						<40	80	80									40	80	80	120	320
A/Brisbane/11/2010									<40						40	80									320	80	40	40	40
A/Alabama/05/2010									<40						<40	80									320	320	40	40	80
A/Perth/10/2010										100					<40		640	296	40							160	115.556	584.615	1471.11	450	180	533.333		640	1108.57	1520	2560	1280
A/Alaska/5/2010										160									80								160	640		320	1280			320	1280	1280
A/Guadeloupe/202/2010										<40									<40								80	<40		160	80			320	320	320
A/Johannesburg/34/2010																	80												1280	640
A/Johannesburg/60/2010																	80												640	1280
A/Cape Town/62/2010																	80												320	320
A/Norway/1330/2010										<40					<40												320	80	80	80				80
A/Hessen/5/2010										<40					<40												320	80	80	80				80
A/Yokohama/96/2010										<40					<40												160	80	80	80				80
A/Gothenburg/1/2010									<40						40											80	160	160	160
A/Stockholm/6/2010									40						<40											1280	160	160	640
A/Stockholm/7/2010									40						<40											1280	320	320	640
A/Denmark/105/2010									<40						80											320	160	160	160
A/Finland/40/2010									<40						160											640	320	320	320
A/Taiwan/851/2010										<40					<40												320	160	320	1280					640
A/Poitiers/1071/2010										40					80												640	320	320	320					1280
A/England/270/2010										<40					80												160	80	80	160					640
A/Lyon/1135/2010										<40					80												320	320	320	320					1280
A/Netherlands/34/2010										<40					40												80	80	80	160					320
A/Moldova/278/2011																		80								640	640	320	320					640	1280
A/Valladolid/40/2011																		40								320	320	320	160					320	640
A/Madagascar/0648/2011										<40									80								160	160		160	160			320	640
A/Hong Kong/3951/2011										<40									40								320	160		160	160			640	640
A/Norway/685/2011										40									80								320	160		160	160			640	640	640
A/Stockholm/6/2011										40									80								80	80		80	80			160	320	320
A/Stockholm/5/2011										<40									40								160	80		80	160			320	640	640
A/Stockholm/7/2011										40									40								640	160		320	640			320	640	640
A/Norway/1186/2011										<40									<40								320	160		160	160			320	320	640
A/Johannesburg/27/2011										<40								40									80	80	80					160	320
A/Hong Kong/3968/2011										<40								40									80	80	80					160	320
A/Hong Kong/3969/2011										<40							320	88									80	156	280	288		148.571		272	506.667	362.105	1077.89	421.053	1152	896	349.091	914.286	1920	2880	960	640
A/Montana/05/2011										<40								<40										<40	40	320				80	80	80	160	80
A/Bangladesh/5071/2011										<40								<40										40	80	160				80	160	160	320	160
A/Johannesburg/107/2011										<40								<40										80	160	320				160	320	320	640	320
A/Norway/1762/2011										<40								<40										40	80	160				80	160	80	320	160
A/Norway/1775/2011										<40								40										80	160	320				160	320	320	640	640
A/Norway/1789/2011										<40								40										240	160	640		224		293.333	320	480	1066.67	506.667	1280	1024	400	1920				480
A/Ireland/13527/2011										<40									40								320	320		320	320			640	1280
A/Ukraine/175/2011										<40									40								160	320		160	160			320	640
A/Madagascar/1121/2011										<40									80								160	640		320	160			320	1280
A/Stockholm/15/2011										<40									80								320	160		160	160			320	640
A/Stockholm/17/2011										<40									<40								80	<40		80	40			160	160
A/St Etienne/1130/2011										<40								40									160	160	160	160				320	320
A/Galati/47519/2011										<40					160												1280	1280	2560	1280					5120
A/Athens/108/2011										<40					80												320	320	320	320					640
A/England/257/2011																	160											160	160			80		320	320	320	640	640
A/England/258/2011																	80											80	80			80		160	320	320	640	320
A/England/259/2011																	80											133.333	80			133.333		213.333	320	213.333	853.333	426.667	960	640						640
A/Stockholm/29/2011																		<40										80	80			40		160	160	160	640	320
A/Netherlands/702/2011																		<40										80	80			80		160	320	320	640	160
A/Chiang Rai/277/2011																		40										320	160	160				320	640	640	1280	320
A/Tehran/8331/2011																		40										160	160	160				320	640	640	640	320
A/Utah/12/2011																		80										160	160	80				160	320	320	640	640
A/Norway/2366/2011																		160										160	160	160				320	320	320	640	320
A/Castilla La Mancha/RR8843/2011																		40										160	320	320				320	640	640	1280	640
A/Adjame/GR1272/2011																		40										160	160			80		160	320	320	1280	640
A/Adjame/GR1327/2011																		40										160	160			80		160	640	320	1280	640
A/Hong Kong/4960/2011																		40										80	160			80		160	320	320	320	320
A/Hong Kong/4937/2011																		40										160	80			160		160	320	320	1280	320
A/Ghom/9677/2011																		40										320	160			160		320	640	640	1280	640
A/Norway/2329/2011																		40										160	80			80		160	320	320	320	320
A/Agadir/87/2011																		40										160	160			160		160	640	320	1280	320
A/Hong Kong/5047/2011																		40										160	160			80		160	320	320	640	320
A/Rabat/197/2011																		40										80	80			80		160	320	320	640	320
A/Netherlands/710/2011																												80				40		160		160	160	80	160	320						160
A/Turkey/04/2011																												80				40		80		160	160	160	160	320						160
A/Antalya/204/2011																												80				80		160		160	320	320	320	640						320
A/Turkey/23/2011																												160				160		320		320	1280	640	1280	1280						320
A/Jordan/20110030780/2011																												80				80		80		160	320	320	320	320						320
A/Latvia/12-47890p/2011																												80				80		160		160	320	160	320	640						320
A/Bursa/250/2011																												160				80		160		160	640	320	640	640						320
A/Dakar/21/2011																												160				80		160		320	320	640	320	640						320
A/Dakar/23/2011																												160				80		160		320	320	640	320	320						320
A/Stockholm/42/2011																												160				160		640		640	640	320	1280	640						320
A/Turkey/35/2011																												40				40		40		80	320	160	160	320						80
A/Turkey/54/2011																												80				80		80		160	320	320	320	640						160
A/Astrakhan/65/2012																												40				<40		40		80	160	80	80	80
A/Bulgaria/218/2012																												320				40		80		160	160	160	320	320	80	640
A/Slovenia/459/2012																												320				160		320		640	640	640	2560	1280	320	2560
A/St Petersburg/2/2012																												320				40		80		160	320	160	320	640	80	640
A/Novosibirsk/6/2012																												320				320		320		640	1280	640	1280	2560	640	2560
A/Omsk/1/2012																												80				80		160		320	640	320	640	640	320	1280
A/St Petersburg/8/2012																												160				80		160		320	640	320	640	1280	320	1280
A/Slovenia/1049/2012																												320				160		160		320	640	320	640	1280	160	1280
A/Slovenia/274/2012																												160				40		160		160	160	160	160	640	80	640
A/Estonia/65266/2012																												320				320		640		640	1280	640	1280	1280	320	2560
A/Norway/606/2012																												160				60		320		320	640	320	640	640	160	1280
A/Norway/624/2012																												160				160		320		320	640	320	640	640	160	1280
A/Norway/625/2012																												80				80		320		320	320	160	320	320	160	640
A/Estonia/65858/2012																												320				80		320		640	640	640	640	640	160	1280
A/Estonia/66234/2012																												160				160		320		640	640	320	1280	1280	640	1280
A/Kaliningrad/4/2012																												160				160		320		640	1280	320	1280	1280	160	1280
A/Ekaterinburg/2/2012																												80				40		160		160	320	160	320	320	80	640
A/Ekaterinburg/4/2012																												80				40		80		160	320	160	320	320	160	640
A/Ukraine/78/2012																												640		160				640		1280	2560	640			640		2560	5120
A/England/49/2012																												320		160				640		640	1280	640			320		2560	2560
A/England/316/2012																												320		160				320		640	1280	640			320		2560	2560
A/England/476/2012																												320		160				320		640	1280	640			640		2560	2560
A/England/517/2012																												160		80				160		320	640	320			160		1280	1280
A/England/531/2012																												40		40				40		80	320	80			80		320	640
A/Belgrade/898/2012																												80				40		80		160	320	160			80		640	320
A/Nis/1471/2012																												80				80		160		320	640	320			160		1280	640
A/Belgrade/1470/2012																												160				80		320		320	640	320			160		2560	640
A/Beograd/1549/2012																												160				80		160		320	640	160			160		1280	640
A/Beograd/1607/2012																												320				160		320		640	1280	320			320		2560	1280
A/Leskovac/1701/2012																												320				160		320		640	1280	320			320		2560	640
A/Ukraine/5339/2012																												320		160				320		320	1280	320			320		1280		640
A/Ukraine/5333/2012																												320		160				320		320	1280	320			160		1280		640
A/S. Mitrovica/1387/2012																												160		160				320		320	1280	320			160		1280		640
A/Belgrade/1544/2012																												320		160				320		640	1280	320			320		2560		640
A/Denmark/6/2012																												80		40				80		160	320	160			160		640		320
A/Denmark/12/2012																												80		40				80		80	160	160			80		640		160
A/Denmark/24/2012																												320		80				160		320	640	640			320		1280		640
A/Denmark/25/2012																												160		80				160		160	640	320			160		1280		640
A/Denmark/28/2012																												160		80				160		160	640	160			160		1280		320
A/Ukraine/5426/2012																												40		40				80		160	320	80			80		320		160
A/Denmark/42/2012																												160		160				320		320	640	320			320		2560		640
A/Denmark/45/2012																												1280		640				1280		1280	2560	1280			1280		5120		2560
A/Iceland/13/2012																												80				40		160		160	160	320			160	1280			320
A/Georgia/255/2012																												160				80		160		160	640	320			160	640			320
A/Iceland/18/2012																												40				<40		80		80	320	80			80	320			160
A/Georgia/370/2012																												320				80		160		320	640	640			320	640			640
A/Lisboa/38/2012																												80				<40		160		160	320	160			160	640			320
A/Montenegro/190/2012																												160				80		160		320	640	160			320	640			640
A/Stockholm/14/2012																												160				80		160		320	1280	320			320	640			640
A/Georgia/512/2012																												320				320		640		640	1280	1280			640	1280			1280
A/Gomel/1692/2012																												80				40		80		80	640	160			160	640			320
A/Iceland/24/2012																												<40				<40		<40		40	80	40			40	160			40
A/Pavia/158/2012																												160				80		160		320	640	640			320	640			320
A/Georgia/301/2012																												80				80		80		80	320	320			160	320			320
A/Paris/919/2012																												80				40		80		160	320	160			160	320			320
A/Paris/972/2012																												<40				<40		<40		40	80	80			80	160			80
A/Madagascar/03408/2012																												80				40		80		160	320	320			160	320			320
A/Hong Kong/8152/2012																												80				40		80		80	320	320			160	320			160
A/Hong Kong/8150/2012																												160				40		80		160	320	320			160	320			320
A/Maryland/02/2012																												640				160		320		640	640	640			640	640			320
A/Ohio/2/2012																												80				160		640		320	640	240			160	320			320
A/Centre/1066/2012																												160				80		160		320	640	320			320	640			640
A/South Australia/30/2012																												60				160		320		320	640	320			240	320			320
A/Norway/1252/2012																												160				160		160		320	1280	320			160	1280			640
A/Norway/1359/2012																												320				160		320		640	1280	640			320	1280			640
A/Victoria/84/2012																												160				160		160		320	640	320			160	640			640
A/Alborz/96/2012																		40										320	160			160		320	640	640	1280	640
A/Tehran/104/2012																		40										160	80			80		160	320	160	640	320
A/Hamburg/1/2012																												160				160		320		320	640	320	160	640						320
A/England/12/2012																												160				160		320		320	640	320	1280	640						320
A/Austria/655242/2012																												160				80		320		320	640	320	1280	640						320
A/Bacau/89197/2012																												160				160		320		320	640	320	640	1280						640
A/Finland/196/2012																												160				80		160		160	320	320	320	320						320
A/Stockholm/12-00974/2012																												40				40		80		80	320	160	160	320						160
A/Stockholm/12-00752/2012																												80				40		80		160	160	320	320	320						160
A/Hawaii/22/2012																												847.273				338.182		389.091		1170.91		654.545				1632	1280	1536			763.636	700	640
A/Christchurch/512/2012																												2560				640		640		5120		2560				5120					2560	2560
A/Cameroon/12V-4093/2012																												40				40		40		80		160				320					80	320
A/Cameroon/12V-4660/2012																												80				40		160		160		320				640					160	320
A/Cameroon/12V-4685/2012																												160				80		320		320		320				1280					320	640
A/Jordan/30502/2012																												80				40		160		160		160				640					160	640
A/Netherlands/555/2012																												160				40		160		120		240				480					100	320
A/Netherlands/533/2012																												160				40		160		320		320				640					160	320
A/Glasgow/RVL5/2012																												80				<40		40		160		160				640					160	320
A/Switzerland/7628499/2012																												80				40		40		160		160				320					160	160
A/Cairo/63/2012																												120				240		200		240		240				640					240	480
A/Cairo/93/2012																												160				320		320		320		640				1280					320	640
A/Cameroon/12V-2580/2012																												40				<40		80		80		160				320					160	160
A/Cameroon/12V-4223/2012																												40				40		40		80		320				320					160	160
A/Cairo/132/2012																												160				320		320		320		320				1280					320	640
A/Moscow/84/2012																												80				40		40		80		160				640					80	320
A/Novosibirsk/77/2012																												160				80		160		160		640				1280					320	640
A/Iceland/25/2012																												120				100		120		120		320				960		640			160
A/England/565/2012																												<40				<40		40		40		80			80	160			160
A/England/569/2012																												40				<40		<40		40		160			80	160			160
A/Stockholm/30/2012																												80				40		160		160		160				320		640			160
A/Denmark/68/2012																												80				40		80		160		320				640		640			160
A/Denmark/67/2012																												80				40		80		160		320				640		640			160
A/England/575/2012																												80				40		80		160		320				320		160			160
A/Denmark/71/2012																												80				40		80		160		320				640		640			160
A/Stockholm/39/2012																												80				40		80		160		320				320		320			80
A/Denmark/78/2012																												80				40		40		80		160				320		320			80
A/Austria/705367/2012																												160				160		320		320		320				640		640			160
A/Austria/709778/2012																												160				80		320		320		320				640		640			160
A/Poitiers/2745/2012																												40				<40		<40		40		80				320					40	160
A/England/668/2012																												40				<40		80		80		160				320					80	320
A/England/670/2012																												40				<40		40		40		160				320					40	160
A/Brandenburg/3/2012																												80				40		160		160		320				640					160	160
A/Dakar/16/2012																												<40				<40		<40		<40		80				160					40	160
A/Cairo/59/2012																												160				640		320		320		320				640					320	640
A/Cairo/136/2012																												160				1280		320		320		640				1280					640	1280
A/Cairo/140/2012																												160				320		320		320		640				1280					320	640
A/Belgium/S0304/2012																												320				640		320		640		640				1280					320	640
A/Ghana/DILI-0405/2012																												40				40		80		160		160				320					80	160
A/Israel/10/2012																												<40				<40		<40		80		80				160					80	40
A/Switzerland/7586983/2012																												40				<40		40		80		160				320					80	160
A/Galicia/RR9911/2012																												640				640		640		1280		1280				2560					640	1280
A/Hong Kong/15/2013																												160				<40		40		160		160				320					40	160
A/Hong Kong/146/2013																												40				380.741	496.41	340		1568.89		1632				320	1280				340	400	1312
A/Almaty/2871/2013																												40				<40		<40		80		160				640					80	160
A/Cairo/158/2013																												160				320		320		160		320				320					160	320
A/Catalonia/5689S/2013																												160				160		320		640		640				2560					320	320
A/England/188/2013																												40				40		40		40		320				640					160	640
A/Bulgaria/270/2013																												160				320		160		160		640				1280					320	640
A/Bulgaria/253/2013																												80				40		80		80		320				640					160	320
A/Astrakhan/2/2013																												40				<40		40		40		80				320					40	160
A/Burgos/96/2013																												<40				160		80		160		640				640					80	320
A/Almaty/2958/2013																												40				320		180		440		906.667				320	1280				360	640	480
A/Slovenia/709/2013																												640				160		320		160		640				1280					640		640
A/Samara/73/2013																												160				139.355	315.897	253.333		290.909		471.579				640	1173.33				426.667	480	731.429
A/Kaliningrad/1/2013																												160				80		80		160		320				640					320		320
A/Valladolid/118/2013																												80				<40		80		80		160				320					80		320
A/Novosibirsk/32/2013																												80				40		40		80		160				320					160		320
A/Ukraine/5896/2013																												80				80		320		160		320				1280		1280			320
A/Ukraine/5837/2013																												<40				<40		<40		<40		80				640		640			80
A/Ukraine/5909/2013																												40				<40		40		80		160				640		640			80
A/Stockholm/1/2013																												80				60	48.8889	80		160		320				640		320			160		340
A/Nitra/360/2013																												160				80		160		160		320				1280		640			320
A/Stockholm/9/2013																												80				80		80		160		320				640		320			160
A/Galanta/592/2013																												80				40		80		80		160				640		320			160
A/Bratislava/887/2013																												160				80		320		160		320				1280		1280			160
A/Iceland/56/2013																												80				80		80		80		160				640		640			80
A/NosyBe/429/2013																												160				80		160		320		320					640				320	640
A/Maevatanana/563/2013																												40				<40		40		80		160					320				80	320
A/Minsk/1431/2013																												<40				<40		40		40		160					640				80	160
A/Maevatanana/974/2013																												160				160		160		320		320					1280				320	640
A/Estonia/76663/2013																												40				<40		80		80		160					320				160	320
A/Estonia/76676/2013																												160				160		320		640		640					1280				320	640
A/Belgium/G1034/2013																												80				<40		80		160		160					320				160	320
A/Norway/2255/2013																												160				80		160		320		320					1280				320	640
A/Estonia/77365/2013																												80				<40		80		80		160					320				80	320
A/Ghana/DILI-495/2013																												160				80		160		160		320					1280				160	640
A/Ghana/DILI-498/2013																												160				80		160		160		320					1280				160	640
A/Ghana/DARI-0063/2013																																40		160		160		160					640				160	320
A/South Africa/4655/2013																																80	66.6667	40		80		160					320				80	160	490
A/Vladivostok/73/2013																																40		160		80		160					320				160
A/Norway/2418/2013																																<40		40		80		160					320				80
A/American Samoa/4786/2013																																340		340		1360		720					1440				680
A/Ireland/M20189/2013																																40		80		80		160					640				80
A/Ireland/M28426/2013																																<40		40		40		80					320				40
A/Ireland/M28859/2013																																40		160		160		320					640				160
A/Chiba-C/39/2013																																<40		<40		<40		<40					<40				<40
A/Belgium/G0044 /2013																												80				40		160		160		320				640					160	320
A/Latvia/1-30021/2013																												160				80		160		160		160				640					160	320
A/Jiangxi-Xunyang/1790/2013																																<40				80		160											160
A/Pais Vasco/131532/2013																																40				320		320											640
A/Ankara/4084/2013																																<40				80		80											160
A/Cote d'Ivoire/2202/2013																																<40				40		80											160
A/Catalonia/2141012NS/2013																																<40				160		80											160
A/Catalonia/6623S/2013																																40				160		160											320
A/Madagascar/04245/2013																																40				160		160											320
A/Jordan/30541/2013																																<40				160													320
A/Jordan/30586/2013																																<40				80													160
A/Jordan/20564/2013																																<40				160													160
A/Cameroon/5793/2013																																<40				80													160
A/Switzerland/9715293/2013																																<40	42.7586			<40													40
A/Zambia/13/093/2013																																<40																	640
A/Moldova/368/2013																																<40		40		160		160					640				160
A/Moldova/440/2013																																<40		40		40		40					320				80
A/Jiangxi-Yushui/1220/2013																																80		160		160		320					640				160
A/Mauritius/703/2013																																40		160		160		320					640				160	640
A/Toulouse/2892/2013																																<40				80		80											160
A/Baleares/1521/2013																																80				160		320											320
A/Navarra/1528/2013																																80				160		320											640
A/England/617/2013																																<40				40		80											160
A/Netherlands/2244/2013																																<40				40		80											80
A/Stockholm/22/2013																																<40				80		80											160
A/Bursa/247/2013																																<40				80		160											160
A/Latvia/12019591/2013																																40				160		160											320
A/Centre/2484/2013																																80				320		320											640
A/Denmark/104/2013																																80				320		320											320
A/Ukraine/6004/2013																																40				80		160											160
A/Denmark/103/2013																																40				160		160											320
A/Norway/3105/2013																																<40				40		80											80
A/Norway/3265/2013																																40				80		160											320
A/Milano/59/2013																																<40				80		160											160
A/Norway/3303/2013																																<40				40		80											80
A/England/651/2013																																<40				<40		40											80
A/Limoges/3105/2013																																<40				80		80											160
A/Pavia/145/2013																																40				160		320											320
A/Belgium/13G1308/2013																																80				160		320											320
A/Baleares/14038/2013																																80				320		320											640
A/Niedersachsen/113/2013																																40				160		160											320
A/Bretagne/014/2014																																80				160		320											320
A/Ankara/266/2014																																<40				80		80											160
A/Madagascar/00153/2014																																80				640		320											640
A/Catalonia/2152420NS/2014																																40				80		80											160
A/Berlin/8/2014																																<40				160		160											320
A/Bremen/1/2014																																<40				160		80											160
A/Switzerland/9851384/2014																																<40				160													80
A/Cyprus/F30/2014																																<40				80													160
A/Bulgaria/040/2014																																40																	1280
A/Bulgaria/127/2014																																40																	640
A/Norway/272/2014																																40																	1280
A/Poland/160/2014																																40																	640
A/Norway/389/2014																																<40																	320
A/Dnipro/229/2014																																<40																	640
A/Ukraine/218/2014																																<40																	640
A/Dnipro/232/2014																																40																	1280
A/Norway/1003/2014																																40																	640
A/Norway/1020/2014																																<40																	640
A/Georgia/584/2014																																<40																	640
A/Switzerland/10261363/2014																																<40																	1280
A/Switzerland/10295823/2014																																<40																	640
A/Ukraine/77/2014																																<40																	160
A/Ukraine/86/2014																																<40																	160
A/Milano/58/2014																																<40
A/Parma/28/2014																																40
A/Milano/72/2014																																<40
A/Parma/40/2014																																<40
A/Serbia/NS-682/2014																																<40
A/Serbia/NS-707/2014																																80
A/Ukraine/6156/2014																																80
A/Ukraine/6161/2014																																80
A/Ireland/22878/2014																																40
A/Slovenia/712/2014																																<40
A/Slovenia/1162/2014																																40
A/Slovenia/1213/2014																																<40
A/Iceland/23/2014																																	160
A/Finland/405/2014																																	40
A/Iceland/45/2014																																	80
A/Finland/411/2014																																	<40
A/Calarasi/162804/2014																																	40
A/Austria/772655/2014																																	80
A/Finland/410/2014																																	160
A/Serbia/NS-783/2014																																	80
A/Hong Kong/5320/2014																																	60
A/Hong Kong/4801/2014																																	40
A/Palau/6759/2014																																	60
A/Belgium/14G0496/2014																																	160
A/Hong Kong/5738/2014																																	45.9259
A/Glasgow/4165/2014																																	<40
A/Nebraska/4/2014																																	<40
A/South Africa/4100/2014																																	80
A/South Africa/5403/2014																																	160
A/Pozarevac/1336/2014																																	160
A/South Africa/3622/2014																																	80
A/Lithuania/9133/2014																																<40
A/Lithuania/11496/2014																																40
A/Dakar/09/2014																																<40
A/Ghana/DILI-0479/2014																																	<40
A/Ghana/DILI-0483/2014																																	<40
A/Taiwan/442/2014
A/Sapporo/116/2014																																	40
A/Sakai/72/2014																																	<40
A/Haute Normandie/1087/2014																																	40
A/Centre/1497/2014																																	80
A/South Australia/55/2014																																	<40
A/Sydney/71/2014																																	<40
A/Cameroon/4680/2014																																	<40
A/Hong Kong/12/2014																																40				80		160											160
A/England/1/2014																																<40				80		160											160
A/Mures/157328/2014																																<40				80		160											160
A/Slovenia/108/2014																																40				80		160											320
A/Slovenia/17/2014																																80				160		320											320
A/Erzurum/99/2014																																<40				160		320											320
A/Aragon/266/2014																																<40				160		320											320
A/Adana/199/2014																																40				160		320											320
A/Rheinland-Pfalz/1/2014																																<40				80		160											320
A/Niedersachsen/8/2014																																	<40
A/Mauritius/483/2014																																	<40
A/Madagascar/2395/2014																																	<40
A/Denmark/44/2014																																	<40
A/Algiers/08/2014																																	<40
A/Ghana/DILI-14-1010/2014																																	<40
A/Israel/O-6286/2014																																	40
A/Leon/256/2014																																	<40
A/Czech Republic/20/2014																																	<40
A/Hong Kong/7127/2014																																	40
A/Greece/2263/2014																																	<40
A/Kazakhstan/3782/2014																																	<40
A/Kazakhstan/3791/2014																																	<40
A/Zambia/06-027/2014																																	40
A/Madagascar/897/2014																																	40
A/Norway/3172/2014																																	<40
A/Netherlands/773/2014																																	40
A/Netherlands/778/2014																																	40
A/Jiangxi-Donghu/11101/2014																																	<40
A/Hong Kong/4244/2014																																	40
A/Hong Kong/6315/2014																																	<40
A/Hong Kong/7276/2014																																	<40
A/Hong Kong/7272/2014																																	<40
A/Hong Kong/7347/2014																																	40
A/England/527/2014																																	80
A/Stockholm/17/2014																																	<40
A/Stockholm/20/2014																																	<40
A/Belgium/G589/2014																																	40
A/Baden-Wurttemberg/85/2014																																	<40
A/Berlin/82/2014																																	<40
A/Baden-Wurttemberg/87/2014																																	40
A/Bayern/45/2014																																	40
A/Liaoning-Heping/1430/2014																																	<40
A/Xinjiang-Tianshan/11190/2014																																	<40
A/Norway/3079/2014																																	40
A/Hong Kong/7624/2014																																	<40
A/Lyon/2429/2014																																	80
A/Nimes/2454/2014																																	<40
A/Lisboa/SU34/2014																																	<40
A/Milano/169/2014																																	<40
A/Michigan/15/2014																																	<40
A/Madagascar/3069/2014																																	<40
A/Canberra/82/2014																																	40
A/Croatia/1923/2014																																	40
A/Norway/3226/2014																																	40
A/Israel/O-7414/2014																																	<40
A/Paris/2337/2014																																	<40
A/Rouen/2273/2014																																	<40
A/Israel/O-6994/2014																																	40
A/Chita/259/2014																																	<40
A/England/561/2014																																	40
A/Saitama/103/2014
A/Gifu/46/2014
A/Chiba/61/2014
A/Hyogo/4001/2014
A/Glasgow/400097/2015																																	<40
A/Greece/17/2015																																	40
A/Cyprus/F19/2015																																	<40
A/Bulgaria/252/2015																																	<40
A/Bulgaria/243/2015																																	<40
A/Extremadura/729/2015																																	40
A/Navarra/642/2015																																	<40
A/Navarra/618/2015																																	80
A/Navarra/616/2015																																	40
A/Galicia/760/2015																																	80
A/Milano/119/2015																																	40
A/Roma/7/2015																																	<40
A/Sassari/9/2015																																	40
A/Leon/201/2015																																	<40
A/Soria/198/2015																																	80
A/Burgos/207/2015																																	<40
A/Timis/177582/2015																																	40
A/Ukraine/165/2015																																	80
A/Khmelnitsky/466/2015																																	<40
A/Khmelnitsky/467/2015																																	40
A/Norway/353/2015																																	40
A/Moramanga/50/2015																																	<40
A/Norway/217/2015																																	40
A/Behoririka/355/2015																																	<40
A/Norway/1151/2015																																	<40
A/Levice/84/2015																																	<40
A/Khabarovsk/3/2015																																	<40
A/Khabarovsk/12/2015																																	<40
A/Kaliningrad/4/2015																																	<40
A/Trnava/176/2015																																	<40
A/Nove Zamky/201/2015																																	<40
A/Trencin/558/2015																																	<40
A/Moscow/103/2015																																	<40
A/Tomsk/5/2015																																	<40
A/Moscow/133/2015																																	<40
A/South Australia/9/2015																																	<40
A/Brisbane/47/2015																																	<40
A/Slovenia/369/2015																																	<40
A/Mauritius/I-238/2015																																	40
A/Slovenia/2049/2015																																	80
A/Hong Kong/11743/2015																																	<40
A/South Africa/R2490/2015																																	<40
A/South Africa/R2825/2015																																	<40
A/South Africa/R3402/2015																																	<40
A/South Africa/R3778/2015																																	<40
A/Denmark/02/2015																																	<40
A/Malta/MX502071/2015																																	<40
A/Norway/0144/2015																																	<40
A/England/13/2015																																	<40
A/Antsirabe/3857/2015
A/Ghana/ARI-15-0132/2015
A/Oman/4681/2015
A/Oman/5009/2015
A/Oman/5011/2015
A/Oman/5357/2015
A/Oman/5691/2015
A/Oman/4940/2015
A/Italy-FVG/105/2015
A/Ankara/5139/2015
A/Laos/1810/2015
A/Shizuoka/34/2015
A/Catalonia/8396S/2015
A/Cameroon/15V-6741/2015
A/Cameroon/15V-7134/2015
A/South Africa/R2665/2015
A/Marseille/2588/2015
A/South Australia/21/2015
A/Brisbane/82/2015
A/Victoria/511/2015
A/Norway/2475/2015
A/Mozambique/IR436/2015
A/Hungary/423/2015
A/Hungary/436/2015
A/Hokkaido/6/2015
A/Wisconsin/20/2015
A/Jordan/30226/2015
A/Mozambique/IR803/2015
A/Liaoning-Baita/1293/2015
A/England/335/2015
A/St Petersburg/207/2015
A/St Petersburg/299/2015
A/Saudi Arabia/78572/2015
A/Saudi Arabia/78603/2015
A/Norway/2629/2015
A/Liaoning-Shuangta/1505/2015
A/Finland/552/2015
A/Berlin/173/2015
A/Lyon/2608/2015
A/Yunnan-Wenshan/1893/2015
A/Liaoning-Shuangta/1491/2015
A/Stockholm/63/2015
A/Thuringen/102/2015
A/Slovenia/1066/15																																	160
A/Turkey/TR-20/2016
A/Turkey/TR-17/2016
A/Cyprus/F16/2016
A/Serbia-NS/1565/2016
A/Slovenia/129/2016
A/Oman/1819/2016
A/Georgia/1041/2016
A/Palermo/1/2016
A/Milano/23/2016
A/St. Petersburg/210/2016
A/Odessa/695/2016
A/Roma/12/2016
A/Slovenia/852/2016
A/Parma/38/2016
A/Friuli-Venezia Giulia/10/2016
A/Slovenia/1070/2016
A/Slovenia/1172/2016
A/Bolzano/7/2016
A/Czech Republic/122/2016
A/Slovenia/1307/2016
A/Ukraine/7030/2016
A/Finland/586/2016
A/Stockholm/24/2016
A/Cote D'Ivoire/544/2016
A/Cote D'Ivoire/599/2016
A/Cote D'Ivoire/695/2016
A/South Africa/R3026/2016
A/Mardin/2834/2016
A/Izmir/1020/2016
A/Aydin/3060/2016
A/Izmir/3575/2016
A/Bolu/3994/2016
A/Bitlis/4351/2016
A/Norway/3545/2016
A/South Africa/R3620/2016
A/England/929/2016
A/Hong Kong/2262/2016
A/Turkey/TR-31/2016
A/Novosibirsk/5288/2016
A/Gorno-Altaysk/1/2016
A/Luxembourg/63722/2016
A/Armenia/2363/2016
A/Ireland/00098/2016
A/Ireland/86110/2016
A/Latvia/11-072125/2016
A/Latvia/12-020474/2016
A/Mayotte/2107/2016
A/Mayotte/2100/2016
A/Mayotte/2097/2016
A/Iran/55457/2016
A/Clermont Ferrand/2227/2016
A/Fes/67/2016
A/Hungary/191/2016
A/Laos/F2884/2016
A/Yamaguchi/34/2016
A/Zhejiang-Nanhu/1975/2016
A/Ukraine/7463/2016
A/Luxembourg/62062/2016
A/Macedonia/182/2016
A/Norway/4465/2016
A/Kyrgyzstan/29/2016
A/Iceland/65/2016
A/Iceland/66/2016
A/Iceland/70/2016
A/Iceland/72/2016
A/Iceland/74/2016
A/Iceland/76/2016
A/Israel/R-742/2016
A/Belgium/G0687/2016
A/Khmelnitsky/1958/2016
A/Khmelnitsky/1981/2016
A/Kyiv/926/2016
A/Montenegro/78/2016
A/Armenia/2298/2016
A/Ireland/80971/2016
A/Ireland/81104/2016
A/Ireland/81354/2016
A/Ireland/81180/2016
A/Ireland/72703/2016
A/Diyarbakir/1847/2016
A/Ireland/76255/2016
A/Gaziantep/1950/2016
A/Serbia/2252/2016
A/Egypt/8200/2016
A/Egypt/8437/2016
A/Egypt/8375/2016
A/Egypt/8619/2016
A/Jordan/20160020743/2016
A/Prievidza/77/2016
A/Trnava/97/2016
A/Trnava/90/2016
A/Trencin/94/2016
A/Trencin/46/2016
A/Ukraine/7768/2016
A/Norway/4849/2016
A/Oman/5466/2016
A/South Australia/54/2016
A/Brisbane/321/2016
A/Fiji/60/2016
A/Newcastle/30/2016
A/Sydney/142/2016
A/England/962/2016
A/Montenegro/110/2016
A/Iceland/84/2016
A/Hungary/198/2016
A/Hungary/197/2016
A/Khmelnitsky/2479/2016
A/Netherlands/3768/2016
A/Oman/20/2016
A/Oman/47/2016
A/Oman/4/2016
A/Oman/24/2016
A/Norway/3806/2016
A/Hong Kong/50/2016
A/Ireland/00492/2017
A/Slovenia/53/2017
A/Athens GR/496/2017
A/Athens GR/499/2017
A/Latvia/01-024575/2017
A/Latvia/02-056748/2017
A/Latvia/02-062187/2017
A/Latvia/04-003626/2017
A/Norway/484/2017
A/Catalonia/3509691NS/2017
A/Norway/1120/2017
A/Iceland/40/2017
A/Jordan/20170020076/2017
A/Poland/412/2017
A/Poland/555/2017
A/Norway/1477/2017
A/Lithuania/6735/2017
A/Lithuania/7612/2017
A/Bulgaria/2/2017
A/Bulgaria/56/2017
A/Jordan/J-16-4294/2017
A/Bulgaria/182/2017
A/Lithuania/6165/2017
A/Lithuania/6583/2017
A/Lithuania/7703/2017
A/Lithuania/7906/2017
A/Norway/2629/2017
A/Lubica/132/2017
A/Nitra/157/2017
A/Nove Zamky/184/2017
A/Slovenia/625/2017
A/Bratislava/322/2017
A/Slovenia/1391/2017
A/Slovenia/1406/2017
A/Dnipro/244/2017
A/Ukraine/7730/2017
A/Perugia/26/2017
A/Norway/1940/2017
A/Norway/1934/2017
A/Sachsen/107/2017
A/Bosnia and Herzegovina/107/2017
A/Bosnia and Herzegovina/110/2017
A/Mecklenburg-Vorpommern/17/2017
A/Sachsen/71/2017
A/Bremen/27/2017
A/Hong Kong/2277/2017
A/Hong Kong/2274/2017
A/Hong Kong/2285/2017
A/Hong Kong/2286/2017
A/St Petersburg/302/2017
A/Krasnoyarsk/RII07/2017
A/St Petersburg/301/2017
A/Novosibirsk/34/2017
A/Novosibirsk/39/2017
A/Omsk/06/2017
A/Greece/4/2017
A/England/19/2017
A/Paris/1023/2017
A/Dijon/1176/2017
A/Niedersachsen/186/2017
A/St Petersburg/320/2017
A/Hong Kong/2291/2017
A/Hong Kong/2293/2017
A/Hong Kong/3160/2017
A/Lisboa/2/2017
A/Lisboa/12/2017
A/Lisboa/16/2017
A/Antsirabe/2096/2017
A/Toamasina/2190/2017
A/Barnaul/139/2017
A/Magadan/187/2017
A/Saudi Arabia/252925/2017
A/South Africa/R04468/2017
A/South Africa/R04939/2017
A/South Africa/R05728/2017
A/Brisbane/29/2017
A/Shanghai-Pudongxin/1987/2017
A/Hong Kong/3824/2017
A/Hong Kong/3854/2017
A/Hong Kong/3855/2017
A/Hong Kong/4104/2017
A/Hong Kong/4108/2017
A/Kyrgyzstan/15/2017
A/Hong Kong/120/2017
A/Niedersachsen/5/2017
A/Israel/C-791/2017
A/Sachsen-Anhalt/2/2017
A/Brest/1951/2017
A/Iceland/128/2017
A/Israel/SK386/2017
A/Denmark/86/2017
A/Denmark/114/2017
A/Cameroon/9402/2017
A/Cameroon/9760/2017
A/Mauritius/1103/2017
A/Mauritius/1199/2017
A/Boras/1/2017
A/Switzerland/8060/2017
A/Bretagne/1565/2017
A/Hong Kong/4085/2017
A/Cote D'Ivoire/870/2017
A/Cote D'Ivoire/960/2017
A/Cote D'Ivoire/1040/2017
A/Cote D'Ivoire/1045/2017
A/Armenia/12/2017
A/Armenia/1/2017
A/Armenia/10/2017
A/Armenia/4/2017
A/Armenia/3/2017
A/Switzerland/882/2017
A/Ghana/2717/2017
A/Latvia/11-002559/2017
A/Astrakhan/32/2017
A/Croatia/3608/2017
A/Toulon/2533/2017
A/Novosibirsk/265/2017
A/Iceland/136/2017
A/Slovenia/2269/2017
A/Israel/SK521/2017
A/Slovenia/2792/2017
A/Zhejiang-Nanhu/1745/2017
A/Lyon/CHU/R17.50.96/2017
A/Liaoning-Yinzhou/1399/2017
A/Desgenettes/1941/2017
A/Poitiers/2028/2017
A/Uralsk/496/2017
A/Aubenas/2399/2017
A/Kanagawa/IC1618/2017
A/Netherlands/10028/2018
A/Athens.GR/341/2018
A/Bulgaria/249/2018
A/Bulgaria/243/2018
A/Hong Kong/639/2018
A/Bayern/47/2018
A/Hong Kong/656/2018
A/Hong Kong/676/2018
A/Hong Kong/681/2018
A/Hong Kong/675/2018
A/England/551/2018
A/Meknes/1218/2018
A/Norway/1819/2018
A/Lyon/1332/2018
A/Switzerland/6796/2018
A/Lyon/1493/2018
A/Norway/2477/2018
A/Lyon/1560/2018
A/Egypt/293/2018
A/Egypt/278/2018
A/Meknes/1299/2018
A/Vologda/RII-01/2018
A/Iceland/88/2018
A/Iceland/90/2018
A/Iceland/95/2018
A/Hong Kong/1110/2018
A/Hong Kong/1100/2018
A/Lithuania/10126/2018
A/Mauritius/2287/2018
A/Gyeongbuk/1039/2018
A/Norway/234/2018
A/Norway/279/2018
A/Netherlands/10260/2018
A/Parma/177/2018
A/England/630/2018
A/Hong Kong/2946/2018
A/England/646/2018
A/Constanta/239165/2018
A/England/754/2018
A/Palermo/327/2018
A/Ghana/758/2018
A/Israel/178/2018
A/Ukraine/8122/2018
A/Israel/8701/2018
A/Dakar/29/2018
A/Dakar/28/2018
A/Dakar/10/2018
A/Israel/144/2018
A/Israel/133/2018
A/Oman/5362/2018
A/Oman/6106/2018
A/Kyiv/491/2018
A/Greece/1430/2018
A/Mauritius/I-974/2018
A/Lyon/CHU/R18.116.67/2018
A/Mauritius/I-1058/2018
A/Lyon/CHU/R18.128.2/2018
A/Mauritius/I-1122/2018
A/Mauritius/I-1020/2018
A/Lyon/2296/2018
A/Cameroon/9264/2018
A/Sanliurfa/1763/2018
A/Diyarbakir/1208/2018
A/Antalya/7/2018
A/Turkey/70/2018
A/Zambia/1-390/2018
A/Norway/3275/2018
A/Komarno/58/2018
A/England/fmhwY2NxZm9pZg/2018
A/Zaragoza/1476697/2018
A/Zaragoza/490/2018
A/Oman/3329/2018
A/Oman/3372/2018
A/Oman/3407/2018
A/Mauritius/I-906/2018
A/Mauritius/I-967/2018
A/Latvia/11-019324/2018
A/Latvia/12-005233/2018
A/Paris/2544/2018
A/Saint-Etienne/1912/2018
A/La Reunion/1970/2018
A/Iceland/100/2018
A/Iceland/103/2018
A/Iceland/107/2018
A/Norway/3668/2018
A/Sundsvall/2/2018
A/Israel/603/2018
A/Switzerland/293/2018
A/Brisbane/01/2018
A/Sydney/22/2018
A/Tyumen/RII-01/2018
A/Centre/013/2019
A/Nordrhein-Westfalen/41/2019
A/Nordrhein-Westfalen/22/2019
A/Macedonia/723/2019
A/Lyon/EHPAD/108/2019
A/Nordrhein-Westfalen/53/2019
A/Bremen/12/2019
A/Hessen/34/2019
A/Baden-Wurttemberg/87/2019
A/Soria/11/2019
A/Avila/15/2019
A/Latvia/02-053853/2019
A/Saarland/15/2019
A/Zaporizhia/156/2019
A/Iran/168555/2019
A/Iran/171909/2019
A/Bulgaria/958/2019
A/Ukraine/8210/2019
A/Bulgaria/947/2019
A/Ukraine/8230/2019
A/Bulgaria/1153/2019
A/Khmelnytskyi/145/2019
A/Iran/168359/2019
A/Lisboa/100/2019
A/Skovde/1/2019
A/Lisboa/93/2019
A/Lisboa/97/2019
A/Mauritania/08-2019/2019
A/Mauritania/15-2019/2019
A/West Kazakhstan/461/2019
A/West Kazakhstan/462/2019
A/West Kazakhstan/463/2019
A/North Kazakhstan/363/2019
A/Finland/99/2019
A/Finland/114/2019
A/Trencin/74/2019
A/Trnava/70/2019
A/Nove Zamky/81/2019
A/Prievidza/126/2019
A/PJovazska Bystrica/177/2019
A/Bratislava/446/2019
A/Macedonia/1462/2019
A/South Africa/R03804/2019
A/South Africa/R05118/2019
A/South Africa/R05114/2019
A/South Africa/R05636/2019
A/Iceland/12621/2019
A/Hong Kong/2670/2019
A/Hong Kong/2675/2019
A/Iceland/59/2019
A/Jordan/30121/2019
A/Torino/544/2019
A/Parma/379/2019
A/Parma/353/2019
A/Centre/1846/2019
A/Brest/1998/2019
A/Brest/1999/2019
A/Picardie/1898/2019
A/Czech Republic/1275/2019
A/Brest/2001/2019
A/Bosnia and Herzegovia/119G/2019
A/England/93/2019
A/England/95/2019
A/Sydney/53/2019
A/Sakha/3014V/2019
A/England/154/2019
A/Christchurch/515/2019
A/Armenia/941/2019
A/Bosnia and Herzegovina/87911/2019
A/Oman/4518/2019
A/Ireland/22716/2019
A/Oman/4471/2019
A/Dakar/11/2019
A/Dakar/13/2019
A/Ghana/1050/2019
A/Ghana/154/2019
A/Norway/2032/2019
A/Ghana/312/2019
A/Norway/2155/2019
A/Norway/2224/2019
A/Norway/2220/2019
A/Portugal/139/2019
A/Netherlands/10002/2019
A/Albania/9142/2019
A/South Australia/34/2019
A/Lithuania/MB42123/2019
A/Czech Republic/1633/2019
A/Mauritius/I-2000/2019
A/Lithuania/MB41185/2019
A/Lithuania/MB41235/2019
A/England/513/2019
A/England/612/2019
A/England/521/2019
A/England/645/2019
A/England/194840298/2019
A/England/194840192/2019
A/Ghana/3361/2019
A/Ghana/3532/2019
A/England/194660616/2019
A/Ireland/89141/2019
A/Belgium/G0506/2019
A/Athens.GR/1848/2019
A/Qatar/10-VI-19-0069058/2019
A/Kyrgyzstan/305/2019
A/Kyrgyzstan/168/2019
A/South Africa/9493/2019
A/South Africa/9550/2019
A/Lyon/CHU/R19.146.85/2019
A/Paris/2554/2019
A/Hong Kong/45/2019
A/Cote d'Ivoire/1038/2019
A/Cote d'Ivoire/1278/2019
A/Cote d'Ivoire/1339/2019
A/Cote d'Ivoire/1438/2019
A/Cote d'Ivoire/1458/2019
A/Serbia/1985/2019
A/Mauritius/SF 225/2019
A/Mauritius/I-1921/2019
A/Lebanon/307/2019
A/Qatar/13-VI-19-0046447/2019
A/Qatar/10-VI-19-0048252/2019
A/Qatar/16-VI-19-0048823/2019
A/Qatar/16-VI-19-0049409/2019
A/Armenia/13/2019
A/Armenia/15/2019
A/Salalah/5662/2019
A/Salalah/6611/2019
A/Salalah/6905/2019
A/Salalah/7183/2019
A/Dakar/17/2019
A/Dakar/18/2019
A/Norway/2425/2019
A/Stockholm/22/2019
A/Iceland/78/2019
A/Iceland/81/2019
A/Latvia/11-028714/2019
A/Hong Kong/4434/2019
A/Hong Kong/4398/2019
A/Cagnes sur Mer/1850/2019
A/Iceland/77/2019
A/Bayern/113/2019
A/Stockholm/30/2019
A/Latvia/11-032248/2019
A/Israel/338/2019
A/Hong Kong/4325/2019
A/Hong Kong/4357/2019
A/Hong Kong/4377/2019
A/Hong Kong/4440/2019
A/Hong Kong/4437/2019
A/Finland/130/2019
A/Slovenia/3251/2019
A/Qatar/16-VI-19-0069037/2019
A/Lorraine/2777/2019
A/Portugal/16/2019
A/Berlin/62/2019
A/Lyon/2358/2019
A/Lisboa/118/2019
A/Palermo/36/2019
A/Kanagawa/ZC1907/2019
A/Lithuania/MB42384/2019
A/Athens.GR/84/2020
A/Sachsen/5/2020
A/Baden-Wurttemberg/17/2020
A/Niedersachsen/51/2020
A/Schleswig-Holstein/2/2020
A/Bulgaria/912/2020
A/Bulgaria/927/2020
A/England/107/2020
A/Sachsen/38/2020
A/Bulgaria/1024/2020
A/Bratislava/319/2020
A/Brandenburg/9/2020
A/Rheinland-Pfalz/26/2020
A/Bremen/7/2020
A/Bulgaria/1772/2020
A/Iceland/23/2020
A/Belgium/S0751/2020
A/Belgium/G0229/2020
A/Belgium/H0017/2020
A/Belgium/S0734/2020
A/Belgium/G0275/2020
A/Belgium/G0274/2020
A/Slovenia/1270/2020
A/Stockholm/30/2020
A/Slovenia/1465/2020
A/Slovenia/1650/2020
A/Iceland/26/2020
A/Iceland/05/2020
A/Slovenia/1752/2020
A/Belgium/S1081/2020
A/Stavropol/10/2020
A/S.Petersburg/RII-180/2020
A/Finland/171/2020
A/Denmark/1090/2020
A/Denmark/1138/2020
A/Finland/183/2020
A/Denmark/1262/2020
A/Kyrgyzstan Bishkek/63/2020
A/Denmark/1295/2020
A/Friuli Venezia Giulia/229/2020
A/Parma/26/2020
A/Parma/21/2020
A/Friuli Venezia Giulia/240/2020
A/Milano/49/2020
A/Friuli Venezia Giulia/228/2020
A/Friuli Venezia Giulia/244/2020
A/Parma/31/2020
A/Switzerland/6206/2020
A/Switzerland/8482/2020
A/Lyon/162/2020
A/Lyon/86/2020
A/South Africa/0803/2020
A/Cyprus/F960/2020
A/Macedonia/450/2020
A/Cyprus/F1108/2020
A/Poland/220/2020
A/Macedonia/505/2020
A/Saint-Etienne/2539/2020
A/Portugal/MS74/2020
A/Beirut/331/2020
A/Estonia/126096/2020
A/Norway/828/2020
A/Norway/2069/2020
A/Norway/2357/2020
A/Cyprus/F411/2020
A/Cyprus/F1123/2020
A/Cyprus/F1165/2020
A/Cyprus/F1218/2020
A/Ireland/23296/2020
A/Hungary/91/2020
A/Hungary/61/2020
A/Aragon/13141/2020
A/Moldova/416.1/2020
A/Aragon/13140/2020
A/Palermo/02/2020
A/Norway/47/2020
A/Cambodia/925256/2020
A/Bangladesh/4005/2020
A/Dakar/10B/2020
A/Dakar/03/2020
A/Dakar/02/2020
A/Dakar/01/2020
A/California/55/2020
A/Cameroon/16996/2020
A/Hong Kong/703/2020
A/Hong Kong/709/2020
A/Hong Kong/711/2020
A/Hong Kong/701/2020
A/Hong Kong/705/2020
A/Grenoble/2789/2020
A/Ghana/2287/2020
A/Michigan/173/2020
A/Stockholm/1/2021
A/Darwin/6/2021
A/Darwin/9/2021
A/Stockholm/3/2021
A/Stockholm/5/2021
A/Stockholm/6/2021
A/Nepal/NPWR-05637/2021
A/Abidjan/456/2021
A/Ghana/1352/2021
A/Qatar/24-VI-21-4043041/2021
A/Qatar/16-VI-21-4036102/2021
A/Qatar/10-VI-21-3976292/2021
A/Netherlands/00007/2021
A/Wisconsin/02/2021
A/Delaware/01/2021
A/Nepal/21FL2699/2021
A/Belgium/H0007/2021
A/Yaroslavl/6/2021
A/Yaroslavl/24/2021
A/Belgium/H0010/2021
A/Vladivostok/11/2021
A/Yaroslavl/32/2021
A/Orenburg/45/2021
A/Spain/84/2021
A/Spain/83/2021
A/Lebanon/8515/2021
A/Lebanon/8510/2021
A/Ireland/92285/2021
A/Berlin/4/2021
A/Nordrhein-Westfalen/1/2021
A/Rheinland-Pfalz/2/2021
A/Nordrhein-Westfalen/2/2021
A/Berlin/5/2021
A/Baden-Wurttemberg/2/2021
A/Akkar.LBN/6728/2021
A/Zahleh.LBN/6895/2021
A/Seeb/72128338/2021
A/Bazoureyeh.LBN/7037/2021
A/Latvia/12-045953/2021
A/Switzerland/98693/2021
A/Latvia/12-091326/2021
A/Latvia/12-091325/2021
A/Latvia/12-097744/2021
A/Qatar/10-VI-21-4396149/2021
A/Andalucia/9561/2021
A/Cameroon/7554/2021
A/Tripoli.LBN/7180/2021
A/Baalbeck.LBN/7288/2021
A/Mahajanga/12570/2021
A/Mahajanga/12604/2021
A/Spain/58/2021
A/Portugal/58/2021
A/Spain/90/2021
A/Switzerland/79079/2021
A/Estonia/167744/2021
A/Israel/R-9337/2021
A/Israel/R-9526/2021
A/Lebanon/8325/2021
A/Rouen/41245/2021
A/Netherlands/10018/2021
A/Netherlands/10062/2021
A/Netherlands/10057/2021
A/Schleswig-Holstein/1/2021
A/Kyiv/393/2021
A/Eph Blida/97875/2021
A/Serbia/5/2021
A/Netherlands/10066/2021
A/Netherlands/10140/2021
A/Kosova/78/2021
A/Netherlands/10184/2021
A/Netherlands/10203/2021
A/Albania/78/2021
A/Netherlands/10204/2021
A/Netherlands/10195/2021
A/Kosova/587/2021
A/Netherlands/10210/2021
A/Dakar/62/2021
A/Georgia/2048/2021
A/Georgia/2063/2021
A/Catalonia/3551005/2021
A/Florida/02/2021
A/Norway/29511/2021
A/Kazakhstan/583/2021
A/Netherlands/00110/2021
A/Saudi Arabia/22-28/2021
A/Saudi Arabia/22-35/2021
A/Saudi Arabia/22-21/2021
A/Saudi Arabia/18/2021
A/Saudi Arabia/17/2021
A/Ukraine/354/2021
A/Qatar/16-VI-21-3673175/2021
A/Qatar/24-VI-21-3752470/2021
A/Qatar/16-VI-21-3798042/2021
A/Qatar/10-VI-21-3843467/2021
A/Qatar/24-VI-21-3985321/2021
A/Qatar/24-VI-21-4041206/2021
A/Qatar/16-VI-21-4035218/2021
A/Qatar/39-VI-21-4154225/2021
A/Netherlands/10004/2021
A/Salalah/72124837/2021
A/Mayotte/517/2021
A/Mayotte/513/2021
A/Mayotte/567/2021
A/Chambery/760/2021
A/Sohar/72125048/2021
A/Mayotte/564/2021
A/Ibra/72126272/2021
A/Navarra/9534/2021
A/Barka/72126850/2021
A/Salalah/72127281/2021
A/Netherlands/10074/2021
A/Novosibirsk/RII-02/2021
A/S.Petersburg/RII-08/2021
A/South Africa/R12902/2021
A/Stockholm/9/2021
A/South Africa/R14202/2021
A/South Africa/R16482/2021
A/South Africa/R13526/2021
A/South Africa/R15681/2021
A/South Africa/R13807/2021
A/England/214420670/2021
A/Zghorta.LBN/7491/2021
A/Tripoli.LBN/7347/2021
A/Zghorta.LBN/7493/2021
A/Switzerland/51230/2021
A/Astrakhan/01/2021
A/S.Petersburg/RII-25/2021
A/S.Petersburg/RII-19/2021
A/Kaliningrad/RII-03/2021
A/Kaliningrad/RII-06/2021
A/Kaliningrad/RII-05/2021
A/Astrakhan/07/2021
A/S.Petersburg/RII-24/2021
A/S.Petersburg/RII-23/2021
A/S.Petersburg/RII-36/2021
A/S.Petersburg/RII-32/2021
A/Astrakhan/05/2021
A/Armenia/887/2021
A/Armenia/885/2021
A/Armenia/922/2021
A/Parma/03/2021
A/Parma/04/2021
A/Israel/R-6982/2021
A/Iran/Mehr28/2021
A/Iran/81/Ab/18A/2021
A/Iran/90/Ab/8A/2021
A/Iran/Aban17A/2021
A/Iran/Aban30/28/2021
A/Parma/01/2021
A/Iran/Ab29A/10/2021
A/Israel/B-145/2021
A/Iran/Azar8/29/2021
A/Iran/60/Azar17B/2021
A/Iran/15/Azar21/2021
A/Romania/495025/2021
A/Estonia/168142/2022
A/Estonia/168131/2022
A/Saarland/1/2022
A/Kyiv/4/2022
A/Norway/530/2022
A/Serbia/206/2022
A/BuenosAires/R12/2022
A/Switzerland/12229/2022
A/Montenegro/1082622202/2022
A/Slovenia/8828/2022
A/Slovenia/8799/2022
A/Slovenia/9146/2022
A/Slovenia/9216/2022
A/Georgia/132/2022
A/Bayern/7/2022
A/Thuringen/6/2022
A/Denmark/333/2022
A/Thuringen/7/2022
A/Bremen/4/2022
A/Denmark/558/2022
A/Sachsen/2/2022
A/Catalonia/13758/2022
A/Thuringen/3/2022
A/Poland/PL40/2022
A/Poland/PL49/2022
A/Poland/PL11/2022
A/Poland/PL07/2022
A/Bulgaria/1536/2022
A/Bulgaria/1581/2022
A/Bulgaria/1666/2022
A/Bulgaria/1726/2022
A/Bulgaria/1813/2022
A/Slovenia/9891/2022
A/Switzerland/12981/2022
A/Nordrhein-Westfalen/5/2022
A/Latvia/04-78414/2022
A/Latvia/04-78381/2022
A/Latvia/04-86299/2022
A/Mecklenburg-Vorpommern/69/2022
A/Switzerland/18559/2022
A/Switzerland/09683/2022
A/Latvia/04-58975/2022
A/Thuringen/10/2022
A/Slovenia/9860/2022
A/Stockholm/9/2022
A/Slovenia/9768/2022
A/Eskilstuna/1/2022
A/Linkoping/5/2022
A/Portugal/211330/2022
A/Portugal/211316/2022
A/Halmstad/4/2022
A/Serbia/1172/2022
A/Norway/18090/2022
A/Andalucia/2720/2022
A/Norway/18657/2022
A/South Africa/R03557/2022
A/Moldova/6649/2022
A/Lithuania/33816/2022
A/Lithuania/36119/2022
A/Lithuania/36453/2022
A/Dakar/03/2022
A/Dakar/10/2022
A/Dakar/11/2022
A/Dakar/20/2022
A/Netherlands/10866/2022
A/Netherlands/00832/2022
A/Orenburg/5/2022
A/Sassari/2/2022
A/Dakar/05/2022
A/Dakar/06/2022
A/Dakar/08/2022
A/Dakar/24/2022
A/Dakar/22/2022
A/Romania/516033/2022
A/Romania/515290/2022
A/Romania/515894/2022
A/Romania/516540/2022
A/Parma/5/2022
A/Romania/518147/2022
A/Romania/515331/2022
A/Romania/515280/2022
A/Togo/1122/2022
A/Romania/518142/2022
A/Romania/521422/2022
A/Belgium/S1030/2022
A/Estonia/KL4992/2022
A/Estonia/KL4998/2022
A/Austria/1508277/2022
A/Austria/1514532/2022
A/Slovenia/9448/2022
A/Slovenia/9614/2022
A/Slovenia/9626/2022
A/Slovenia/9644/2022
A/Slovenia/9707/2022
A/Slovenia/9705/2022
A/Spain/1127/2022
A/Spain/1126/2022
A/Ukraine/358/2022
A/Madrid/1436/2022
A/Switzerland/67859/2022
A/Andalucia/2703/2022
A/Tunisia/7468/2022
A/Tunisia/8259/2022
A/Ireland/14993/2022
A/Ireland/16348/2022
A/Belgium/S0814/2022
A/Belgium/S0757/2022
A/Portugal/211242/2022
A/Belgium/G0182/2022
A/Belgium/S0772/2022
A/Ghana/1724/2022
A/Ghana/1836/2022
A/Belgium/G0159/2022
A/Dunkerque/16908/2022
A/Montenegro/1651632202/2022
A/Montenegro/1651692202/2022
A/Montenegro/1714472202/2022
A/Portugal/210210/2022
A/La Reunion/ R22.317.39/2022
A/La Reunion/ R22.317.43/2022
A/La Reunion/ R22.317.41/2022
A/Qatar/15-VI-22-1520419/2022
A/Moulins/R22.321.98/2022
A/Moulins/R22.321.96/2022
A/Croatia/70723/2022
A/Croatia/70648/2022
A/Qatar/10-VI-22-1463000/2022
A/Croatia/77372/2022
A/Hong Kong/3/2022
A/Hong Kong/8/2022
A/Ile de France/08440/2022
A/Qatar/15-VI-22-1438736/2022
A/Norway/28542/2022
A/Nosy Be/03427/2022
A/Antananarivo/03601/2022
A/Antananarivo/04020/2022
A/Antananarivo/04650/2022
A/Antananarivo/05015/2022
A/Antsirabe/03366/2022
[truncated: 124 more columns]
